# Supplementary material for: Non-Saccharomyces yeast derivatives: Characterization of novel potential bio-adjuvants for the winemaking process
Source: Curr Res Food Sci. 2024 May 22;8:100774. doi: 10.1016/j.crfs.2024.100774 (PMC11153934; doi:10.1016/j.crfs.2024.100774)
Supplement: Multimedia component 4 [file mmc4.xlsx]

## Sheet: LT_ProteinProspector report
Column1	Column2	Column3	Column4	Column5	Column6	Column7	Column8	Column9
		LT - 3 technical replicates Merged
Rank	Acc #	Num Unique	% Cov	Best Disc Score	Best Expect Val	Protein MW	Species	Protein Name
[1]	P21163	31	66.1	8.71	1.6e-15	39032.4	ELIMR	Peptide-N(4)-(N-acetyl-beta-D-glucosaminyl)asparagine amidase F
[2]	C8Z985	14	38.3	9.55	4.5e-17	35733.9	YEAS8	Glyceraldehyde-3-phosphate dehydrogenase
[3]	P00560	9	24.8	6.29	4.9e-11	44738.8	YEAST	Phosphoglycerate kinase
[4]	A0A5P2UCQ1	9	14.4	6.40	3.0e-11	69566.6	KLULC	Ssa2
[5]	P02994	9	20.7	6.13	9.7e-11	50033.1	YEAST	Elongation factor 1-alpha
[6]	Q875S4	10	18.4	5.59	2.1e-10	54895.4	LACK1	Pyruvate kinase
[7]	P78711	6	19.5	5.73	5.2e-10	41607.9	NEUCR	Actin
[8]	A0A6C1EC67	5	6.0	7.55	8.0e-15	61778.4	SACPS	Thiamine pyrophosphate-dependent 2-oxo-acid decarboxylase
[9]	Q6XQ70	5	17.2	5.04	7.2e-10	31641.3	SACPS	Alcohol dehydrogenase 1 (Fragment)
[10]	Q70CP7	4	6.2	6.61	1.3e-11	46517.9	KLULA	Enolase
[11]	A0A6C1EBI4	3	14.2	6.85	4.5e-12	39420.9	SACPS	Fructose-bisphosphate aldolase
[12]	P00942	4	13.7	4.70	1.3e-10	26795.7	YEAST	Triosephosphate isomerase
[13]	P0CS90	4	5.7	7.90	3.9e-15	70628.4	YEAST	Heat shock protein SSC1, mitochondrial
[14]	P0CX37	4	19.9	5.87	2.9e-10	26996.5	YEAST	40S ribosomal protein S6-A
[15]	P05030	5	5.8	4.48	8.4e-9	99620.2	YEAST	Plasma membrane ATPase 1
[16]	A0A455R420	2	10.3	6.91	3.4e-12	24092.7	EXOJE	Translation elongation factor 1-alpha (Fragment)
[17]	Q6CQM3	5	16.5	4.15	2.7e-8	27393.6	KLULA	KLLA0D16027p
[18]	Q6CVW0	3	9.6	5.47	5.0e-11	49857.8	KLULA	Elongation factor 1-alpha
[19]	P20081	3	39.5	4.95	1.5e-8	12158.0	YEAST	FK506-binding protein 1
[20]	P0CX25	3	29.3	5.25	4.2e-9	10091.0	YEAST	60S ribosomal protein L43-A
[21]	A0A5P2UB54	3	4.9	6.96	7.0e-13	81515.0	KLULC	Hsp82/Hsc82
[22]	Q875M5	2	5.5	6.25	5.8e-11	53934.8	KLULC	6-phosphogluconate dehydrogenase, decarboxylating
[23]	P04147	3	7.3	5.22	5.1e-10	64344.7	YEAST	Polyadenylate-binding protein, cytoplasmic and nuclear
[24]	Q6CW41	3	6.9	5.20	5.1e-10	39218.5	KLULA	KLLA0B07139p
[25]	A0A6C1DLV6	3	18.7	4.74	1.1e-9	23899.9	SACPS	Chaperone protein hsp26
[26]	D5WR91	2	5.5	4.72	3.8e-9	37475.2	KYRT2	Glyceraldehyde-3-phosphate dehydrogenase
[27]	P0CX39	3	14.5	3.48	4.9e-8	22489.8	YEAST	40S ribosomal protein S8-A
[28]	D5SR26	1	4.1	7.85	4.5e-15	36374.1	PLAL2	Glyceraldehyde-3-phosphate dehydrogenase
[29]	A0A6C1EBJ7	2	3.0	5.22	2.4e-10	61492.9	SACPS	Thiamine pyrophosphate-dependent 2-oxo-acid decarboxylase
[30]	P16140	2	5.0	3.42	4.8e-7	57749.7	YEAST	V-type proton ATPase subunit B
[31]	Q6CPN9	1	10.3	6.70	6.0e-12	15565.4	KLULA	KLLA0E03455p
[32]	A0A0F5F0C3	2	3.8	3.51	1.0e-8	25122.4	AVIPA	Nucleoid occlusion factor SlmA
[33]	A0A0A0HY90	2	3.3	3.47	8.2e-6	30853.3	CLOBO	Transporter
[34]	Q4CU95	2	7.3	4.59	6.2e-10	40856.7	TRYCC	Heat shock 70 kDa protein, putative (Fragment)
[35]	P32556	1	10.0	5.31	1.6e-10	12238.3	KLULA	Cytochrome c
[36]	P07267	3	4.2	2.93	2.5e-6	44499.4	YEAST	Saccharopepsin
[37]	A0A5C9AD11	1	7.6	4.91	4.0e-10	19532.3	ECOLX	Glyceraldehyde-3-phosphate dehydrogenase (Fragment)
[38]	P39015	3	8.1	2.01	1.9e-4	29995.2	YEAST	Suppressor protein STM1
[39]	Q765N2	2	1.4	2.59	4.8e-5	206207.5	LACKL	Fatty acid synthase subunit alpha
[40]	B1GZE8	1	4.5	4.42	1.4e-7	35977.5	UNCTG	Glyceraldehyde-3-phosphate dehydrogenase
[41]	Q875N7	1	5.4	4.37	6.0e-9	36679.3	LACKL	Transaldolase
[42]	P02400	2	22.7	3.71	9.0e-7	11050.2	YEAST	60S acidic ribosomal protein P2-beta
[43]	A0A2T5B8W9	2	0.9	2.14	4.8e-5	112576.5	MYCDI	Efflux pump membrane transporter
[44]	W9SXN4	1	13.1	4.21	8.3e-10	36904.4	9PSED	Glyceraldehyde-3-phosphate dehydrogenase
[45]	A0A2N8SWJ0	1	13.0	4.20	2.1e-10	37211.9	PSEST	Glyceraldehyde-3-phosphate dehydrogenase
[46]	P0CX82	2	10.1	2.44	1.8e-5	21704.3	YEAST	60S ribosomal protein L19-A
[47]	Q6CUR7	1	7.7	4.16	5.7e-9	17159.5	KLULA	KLLA0C02805p
[48]	P0CX53	2	14.5	2.01	2.1e-5	17822.8	YEAST	60S ribosomal protein L12-A
[49]	A0A5C4S2M6	2	3.8	2.09	1.2e-5	42616.6	PROVB	Phosphoglycerate kinase
[50]	Q6CUE2	2	2.5	3.04	1.4e-7	55001.5	KLULA	Acyl-CoA desaturase
[51]	P48589	3	14.7	1.61	6.5e-5	15471.8	YEAST	40S ribosomal protein S12
[52]	Q6CQJ3	1	9.9	3.45	7.1e-7	17303.8	KLULA	Peptidyl-prolyl cis-trans isomerase
[53]	P05740	1	5.4	3.43	2.2e-7	20549.6	YEAST	60S ribosomal protein L17-A
[54]	U5MPD0	2	2.1	3.04	2.3e-7	30853.0	CLOSA	Amino acid ABC transporter substrate-binding protein, PAAT family
[55]	A0A2J0SRI5	2	1.0	3.04	2.3e-7	76388.9	STEMA	Peptidase M13
[56]	A0A0N0E567	1	1.9	3.36	4.0e-8	47663.7	9PSED	Uncharacterized protein
[57]	A0A1L3GJT5	1	5.1	3.33	2.3e-8	23236.0	PELAE	Adenylate kinase
[58]	Q6CW97	3	15.0	1.86	3.2e-5	14297.8	KLULA	KLLA0B05742p
[59]	A0A2P2GXZ7	1	4.0	3.31	2.3e-7	37193.6	ASPFA	Glyceraldehyde-3-phosphate dehydrogenase
[60]	P41277	1	5.2	3.30	1.7e-6	27947.1	YEAST	Glycerol-1-phosphate phosphohydrolase 1
[61]	P13663	1	3.8	3.27	2.3e-6	39544.0	YEAST	Aspartate-semialdehyde dehydrogenase
[62]	A0A2T3CMT9	1	11.7	3.19	2.7e-8	25037.8	9PSED	Methanol dehydrogenase
[63]	S5RHC9	1	16.7	3.16	3.1e-7	12417.4	DICDA	Glyceraldehyde-3-phosphate dehydrogenase (Fragment)
[64]	Q4N6V0	1	12.2	3.13	2.7e-7	14896.7	THEPA	Ubiquitin
[65]	Q03691	1	3.1	3.05	4.7e-8	28908.7	YEAST	Protein ROT1
[66]	P49365	1	1.7	3.05	6.4e-8	38942.8	NEUCR	Deoxyhypusine synthase
[67]	A0A4Y5WBZ7	1	2.4	3.01	4.9e-8	43695.5	9PSED	IS3 family transposase
[68]	W9IW94	1	2.2	2.99	3.0e-8	55052.9	FUSOX	Peptide hydrolase
[69]	P02309	1	11.7	2.85	1.5e-6	11368.4	YEAST	Histone H4
[70]	Q1K566	1	3.0	2.84	3.8e-7	60489.9	NEUCR	Heat shock protein 60
[71]	P34760	2	10.7	1.85	1.2e-5	21589.9	YEAST	Peroxiredoxin TSA1
[72]	W0TKM4	1	3.5	2.65	9.0e-6	28086.1	KLUMD	60S ribosomal protein L8
[73]	P04456	1	9.2	2.61	5.1e-6	15757.7	YEAST	60S ribosomal protein L25
[74]	A0A6C1E6U5	3	8.0	1.51	6.7e-5	27798.9	SACPS	Glycerol-1-phosphatase HOR2
[75]	A0A5E6TI96	1	5.4	2.57	4.5e-7	20995.6	PSEFL	GTP cyclohydrolase 1
[76]	W0T6W1	2	7.7	2.39	3.1e-6	28854.3	KLUMD	Phosphoglycerate mutase
[77]	Q1GQF2	1	3.6	2.52	1.2e-4	27140.5	SPHAL	ABC transporter related
[78]	Q6CT63	1	3.2	2.50	6.0e-5	31067.4	KLULA	Reticulon-like protein
[79]	P0CX31	1	8.9	2.48	3.1e-6	15328.9	YEAST	40S ribosomal protein S24-A
[80]	P07251	1	2.4	2.43	2.8e-5	58608.4	YEAST	ATP synthase subunit alpha, mitochondrial
[81]	A0A0A8TMD9	2	2.3	1.28	0.0011	31798.7	ACIBZ	Oxidoreductase, short chain dehydrogenase/reductase family
[82]	A0A2A2DLN9	2	6.2	1.28	0.0011	12180.7	9PSED	HopJ type III effector protein
[83]	A0A2Z6UPK2	2	4.8	1.28	0.0011	16509.1	MICAE	Molybdopterin synthase catalytic subunit
[84]	O96763	1	5.5	2.36	2.8e-6	22404.1	TRYCR	Putative tryparedoxin peroxidase
[85]	P06168	1	2.8	2.33	3.0e-6	44368.8	YEAST	Ketol-acid reductoisomerase, mitochondrial
[86]	A0A285NWP8	1	2.1	2.27	1.2e-6	104438.8	9PSED	Multisubunit potassium/proton antiporter, PhaA subunit (TC 2.A.63.1.1)/multisubunit potassium/proton antiporter, PhaB subunit (TC 2.A.63.1.1)
[87]	Q6CT92	1	2.2	2.16	6.0e-6	42733.7	KLULA	KLLA0C14454p
[88]	A0A6I2AUD4	1	14.1	2.16	5.3e-6	7367.6	BACTU	30S ribosomal protein S28e
[89]	A0A6C1DXN4	1	4.9	2.14	1.1e-5	32004.8	SACPS	Alcohol dehydrogenase
[90]	P07280	2	13.9	1.18	4.7e-4	15917.2	YEAST	40S ribosomal protein S19-A
[91]	A0A135Z4Y8	2	1.6	1.66	1.8e-5	67845.2	GARVA	ABC transporter, ATP-binding protein
[92]	W0T5C1	1	8.0	2.08	2.1e-6	19796.9	KLUMD	60S ribosomal protein L11
[93]	P11484	2	3.6	1.32	3.3e-4	66602.1	YEAST	Ribosome-associated molecular chaperone SSB1
[94]	A0A6B4QV67	1	2.6	1.97	5.0e-6	48225.7	CLOBO	Uncharacterized protein
[95]	P05759	1	5.9	1.97	7.4e-5	17216.3	YEAST	Ubiquitin-40S ribosomal protein S31
[96]	W0TEV6	1	2.5	1.96	1.6e-4	34737.9	KLUMD	Thiamine thiazole synthase
[97]	A0A009FU01	2	1.5	1.00	3.2e-4	78146.9	ACIBA	Polyphosphate kinase
[98]	J3JQF4	1	6.0	1.91	4.5e-5	23035.5	STRRT	Anaerobic ribonucleoside-triphosphate reductase-activating protein
[99]	A0A2C1MBL0	1	7.5	1.88	4.2e-6	14881.7	BACCE	DUF3958 domain-containing protein
[100]	P0CX41	1	5.8	1.86	5.4e-6	14473.1	YEAST	60S ribosomal protein L23-A
[101]	Q875S0	2	2.9	1.27	3.5e-4	93363.0	LACK1	Elongation factor 2
[102]	P38248	1	3.5	1.86	3.5e-5	43768.9	YEAST	Cell wall protein ECM33
[103]	A0A0F0EKT0	1	11.8	1.85	5.0e-5	10471.3	9PSED	Uncharacterized protein
[104]	A0A1G5Y291	1	4.4	1.83	7.4e-5	21116.5	9PSED	Phage-related protein, tail component
[105]	Q4QAC5	1	6.3	1.73	2.7e-5	16176.1	LEIMA	Putative 60S ribosomal protein L26
[106]	Q875M0	1	5.0	1.69	8.7e-5	22650.4	KLULC	60S ribosomal protein L13
[107]	P26786	1	5.3	1.67	5.9e-5	21622.4	YEAST	40S ribosomal protein S7-A
[108]	P02407	1	7.4	1.66	1.7e-4	15788.5	YEAST	40S ribosomal protein S17-A
[109]	A0A023XPF4	1	5.9	1.66	6.1e-4	16465.2	BRAJP	2Fe-2S ferredoxin-type domain-containing protein
[110]	Q6C0G4	1	6.1	1.65	6.4e-5	21963.2	YARLI	40S ribosomal protein S8
[111]	A0A3P0WN90	1	3.1	1.65	6.8e-5	51288.1	BURCE	Benzoate 1,2-dioxygenase large subunit
[112]	T4N7R1	1	1.5	1.64	8.5e-5	108850.5	CLODI	Sigma-54 interaction domain protein
[113]	Q46AJ2	1	1.3	1.60	3.4e-5	63552.1	METBF	AMP-binding protein
[114]	P26784	2	7.5	1.00	2.3e-4	22201.3	YEAST	60S ribosomal protein L16-A
[115]	P06367	1	7.3	1.57	4.0e-5	14536.7	YEAST	40S ribosomal protein S14-A
[116]	A0A2D5LHN7	1	1.4	1.51	2.8e-4	71856.5	ALTSX	Acetyl-coenzyme A synthetase
[117]	A0A139L2A7	1	0.6	1.47	9.7e-5	127318.5	BACT4	Uncharacterized protein
[118]	H6LDU2	1	1.8	1.47	9.7e-5	45742.3	ACEWD	Phage integrase-like protein
[119]	A0A127MRS1	1	2.3	1.38	1.4e-4	38479.2	9PSED	Monomeric sarcosine oxidase
[120]	U2T6M1	1	4.0	1.32	3.5e-4	27764.4	LEIAQ	2,3-bisphosphoglycerate-dependent phosphoglycerate mutase
[121]	P05756	1	7.3	1.32	7.2e-5	17029.0	YEAST	40S ribosomal protein S13
[122]	P42883	1	2.6	1.30	1.7e-4	38620.1	YEAST	4-amino-5-hydroxymethyl-2-methylpyrimidine phosphate synthase THI12
[123]	A0A0L0B9Y5	1	0.2	1.27	4.8e-4	450146.8	9PSED	Uncharacterized protein
[124]	W0MP88	1	3.0	1.20	0.0011	39721.6	PSESX	N-ethylmaleimide reductase
[125]	I4A6L9	1	1.4	1.19	6.7e-5	64527.6	DESDJ	Histidine kinase
[126]	A0A1K1LTM6	1	2.4	1.18	6.5e-4	38043.7	RUMFL	Site-specific recombinase XerD
[127]	D4ZX04	1	1.0	1.14	1.4e-4	87816.3	ARTPN	Uncharacterized protein
[128]	T5I522	1	16.7	1.14	0.0043	5733.1	RHOER	Uncharacterized protein
[129]	P00445	1	6.5	1.13	0.0011	15854.7	YEAST	Superoxide dismutase [Cu-Zn]
[130]	A0A1H9W0U4	1	3.1	1.13	0.0032	32391.1	BUTFI	Diaminopimelate epimerase
[131]	A0A6H1NVW0	1	5.1	1.12	0.0026	16156.7	BACME	BlaI/MecI/CopY family transcriptional regulator
[132]	B2KE31	1	1.2	1.11	2.2e-4	72029.8	ELUMP	DNA ligase
[133]	A0A231VLA7	1	3.7	1.05	0.0027	42070.1	THETR	Metalloendopeptidase
[134]	A0A5P2C439	1	6.2	1.03	3.8e-4	29029.0	STRVZ	Peptidylprolyl isomerase
[135]	P02293	1	6.9	1.03	0.0042	14252.4	YEAST	Histone H2B.1
[136]	R4K3G1	1	8.8	1.03	2.8e-4	12952.9	CLOPA	Uncharacterized protein, 4-oxalocrotonate tautomerase
[137]	K9FD58	1	0.5	0.97	7.3e-4	441709.5	PEND2	Equisetin synthetase, putative
[138]	R7B1M7	1	2.5	0.95	0.0040	43471.3	9BACE	Acetylornithine aminotransferase
[139]	Q6D682	1	6.8	0.94	3.0e-4	38137.0	PECAS	DNA polymerase III subunit delta'
[140]	A0A401IZ56	1	1.2	0.93	0.0027	79604.2	SPHXE	Primosomal protein N'
[141]	A0A2C1HLU2	1	4.3	0.91	0.0019	26241.6	BACCE	ABC transporter domain-containing protein
[142]	B2IG62	1	1.4	0.90	0.0021	54724.0	BEII9	Phosphoglucomutase/phosphomannomutase alpha/beta/alpha domain II
[143]	A0A0P9JZK3	2	3.5	0.87	1.9e-4	28158.0	9PSED	DNA polymerase III subunit epsilon
[144]	P32288	1	2.4	0.89	3.4e-4	41766.4	YEAST	Glutamine synthetase
[145]	A0A083X086	1	1.2	0.88	0.0018	71305.9	BIFLN	Type VI secretion protein
[146]	A0A174AXB2	1	1.1	0.88	0.0018	79185.7	BIFAD	4-alpha-glucanotransferase
[147]	A0A496JMD8	1	2.0	0.86	0.0019	53131.8	STRSP	SIR2_2 domain-containing protein
[148]	Q12692	2	11.9	0.53	0.0017	14282.8	YEAST	Histone H2A.Z
[149]	A0A2K4X4X6	1	1.3	0.83	0.0014	59220.7	PSEVC	Signal transduction histidine kinase regulating citrate/malate metabolism
[150]	M8BCB4	1	1.2	0.82	0.0016	87758.8	RHIRD	Uncharacterized protein
[151]	A0A511TGV7	1	4.3	0.79	0.0023	25770.1	MYXFU	DeoR family transcriptional regulator
[152]	A0A4R0PMR6	1	5.0	0.77	0.0046	47519.6	9PSED	FAD-binding oxidoreductase
[153]	A0A4R0R5W4	1	1.9	0.77	0.0077	69819.2	9SYNE	Uncharacterized protein
[154]	Q6C0J5	1	5.2	0.77	0.0074	20414.9	YARLI	60S ribosomal protein L20
[155]	D0TA11	1	4.4	0.73	4.5e-4	28864.3	9BACE	BRO family, N-terminal domain protein
[156]	R2PIT5	1	2.9	0.72	4.9e-4	28216.8	ENTCA	Uncharacterized protein
[157]	A0A0C2ID25	1	2.2	0.71	0.0018	35472.4	9PSED	Putative transmembrane sensor
[158]	A0A0C5C1Y3	1	2.6	0.70	5.1e-4	37413.5	BACCO	Glyceraldehyde-3-phosphate dehydrogenase
[159]	P40212	1	4.0	0.70	0.0017	22525.2	YEAST	60S ribosomal protein L13-B
[160]	D0CRK7	1	0.9	0.69	6.9e-4	105684.8	RUELI	UvrABC system protein A
[161]	A0A1Y3P244	1	1.8	0.66	0.0018	61434.8	9PSED	DNA repair protein RecN
[162]	S0FQ17	1	2.4	0.66	0.0012	45630.9	RUMCE	Flp pilus assembly protein, ATPase CpaF
[163]	A0A3L7Z7I4	1	3.4	0.65	0.0044	43421.3	9BACE	NAD-dependent epimerase/dehydratase family protein
[164]	A0A6B4GS58	1	9.6	0.65	0.0010	9881.8	CLOBO	DUF4231 domain-containing protein
[165]	A0LJL4	1	2.6	0.64	0.0022	37332.7	SYNFM	UDP-3-O-acyl-N-acetylglucosamine deacetylase
[166]	A0A6I6HP76	1	1.5	0.64	0.0033	69641.6	VARPD	TRAP transporter large permease subunit
[167]	A0A3N3S475	1	8.7	0.62	0.0028	12533.9	ENTFL	Uncharacterized protein
[168]	A0A2M9VFD9	1	2.7	0.59	0.0027	41367.8	9PSED	Ribosomal-protein-alanine N-acetyltransferase
[169]	A0A074MFD2	1	2.2	0.57	0.0016	41690.0	ERYLO	Molybdopterin molybdenumtransferase
[170]	A0A3S4TTA7	1	6.7	0.57	0.0016	13470.7	FUSVA	MORN repeat variant
[171]	Q24NS4	1	2.0	0.54	0.0080	61854.9	DESHY	Uncharacterized protein
[172]	A0A2N0D6G1	1	2.3	0.53	0.0036	39463.4	RHISU	Ferrochelatase
[173]	A0A1J1EFK7	1	1.6	0.53	0.0013	67374.2	LYSEN	16S rRNA m5C967 methyltransferase
[174]	A0A315YMR9	1	1.6	0.52	0.0014	45627.3	RUMFL	UDP-N-acetylglucosamine 1-carboxyvinyltransferase
[175]	Q89P58	1	4.8	0.51	0.0076	24899.9	BRADU	Agropine synthesis reductase
[176]	A0A2D8TXU4	1	7.2	0.49	0.0023	18841.8	9SYNE	GNAT family N-acetyltransferase
[177]	E8T7P6	1	1.6	0.49	0.0023	81174.6	MESCW	Aldehyde oxidase and xanthine dehydrogenase molybdopterin binding protein
[178]	Q02753	1	5.6	0.48	0.0015	18242.3	YEAST	60S ribosomal protein L21-A
[179]	A0A1M6I8W6	1	1.4	0.45	0.0049	99772.3	PSEXY	DNA segregation ATPase FtsK/SpoIIIE, S-DNA-T family
[180]	A0A6B3JFZ5	1	3.1	0.43	0.0029	56411.4	RHILE	Ring-cleaving dioxygenase
[181]	Q5WTQ7	1	2.2	0.43	0.0093	50734.4	LEGPL	Murein hydrolase A
[182]	A0A4R3UVN2	1	4.7	0.41	0.0067	45838.2	PELSC	HlyD family secretion protein
[183]	P40525	1	6.6	0.41	0.0071	13641.2	YEAST	60S ribosomal protein L34-B
[184]	A0A3L8G6R3	1	2.1	0.41	0.0045	87554.2	STRIN	Endonuclease MutS2
[185]	K0K102	1	1.0	0.38	0.0027	98385.0	SACES	ABC-type transporter
[186]	A0A0Y2BKL3	2	1.0	0.20	4.3e-4	123199.0	STREE	Surface anchored protein
[187]	A0A0K0X7D9	1	4.2	0.36	0.0075	44817.6	MYCGD	MCE-family protein
[188]	A0A1B1MFH1	1	5.0	0.35	0.0084	15354.6	STRLN	MerR family transcriptional regulator
[189]	T0DMF6	1	6.6	0.34	0.0033	20701.6	ALIAG	Uncharacterized protein
[190]	R5JM07	1	5.6	0.34	0.0027	58443.2	9BACE	Uncharacterized protein
[191]	E0RPS3	1	1.8	0.32	0.0096	53518.7	SPITD	6-phosphogluconate dehydrogenase, decarboxylating
[192]	A0A2N8NXE8	1	1.1	0.32	0.0027	122689.5	STREU	Thymidylate kinase
[193]	A0A1A5QIA2	1	5.3	0.32	0.0041	28044.1	RHILI	Short-chain dehydrogenase
[194]	E3J4I2	2	1.9	0.30	0.0012	55380.2	FRAIE	Proton-translocating NADH-quinone oxidoreductase, chain M
[195]	P12693	1	1.4	0.29	0.0044	52766.6	PSEOL	Aldehyde dehydrogenase
[196]	A0A084GJU9	1	1.4	0.29	0.0044	53973.3	BACID	Symporter
[197]	A0A2E4P9J2	1	4.5	0.27	0.0097	35754.2	FLASP	Glyceraldehyde-3-phosphate dehydrogenase
[198]	A0A2S5M7G0	1	4.8	0.25	0.0047	30936.8	HYPSQ	4-diphosphocytidyl-2-C-methyl-D-erythritol kinase
[199]	A0A370BVM9	1	3.2	0.19	0.0046	31340.9	ASPNG	Nitro/flavin reductase
[200]	A0A077LHI9	1	2.2	0.16	0.0090	46014.7	9PSED	Histidine kinase
[201]	A0A168P9W0	1	1.3	0.16	0.0090	75450.6	KLEOX	Protein of uncharacterized function (DUF1176)
[202]	A0A0B5QM75	1	3.8	0.15	0.0055	26587.0	CLOBE	Transaldolase
[203]	A0A169N7I6	1	5.9	0.14	0.0072	27869.9	STRLU	DNA hydrolase
[204]	P41057	1	12.5	0.11	0.0079	6660.7	YEAST	40S ribosomal protein S29-A
[205]	D1YV76	1	12.1	0.11	0.0089	13849.0	METPS	Ferritin-like diiron domain-containing protein
[206]	R6KC05	1	2.3	0.11	0.0066	35537.6	9BACE	Uncharacterized protein
[207]	P0CX55	1	7.5	0.10	0.0073	17037.7	YEAST	40S ribosomal protein S18-A
[208]	A0A0D3RX53	1	11.6	0.10	0.0069	22520.1	ASPFL	Translation elongation factor 1-alpha (Fragment)
[209]	A0A1K2F8X0	1	0.9	0.06	0.0086	103907.7	STRAR	Histidine kinase
[210]	A0A0B6TZP7	1	2.5	0.04	0.0100	31725.0	CAMJU	Geranyl transferase

## Sheet: MP_Protein Prospector report
Column1	Column2	Column3	Column4	Column5	Column6	Column7	Column8	Column9
Rank	Acc #	Num Unique	% Cov	Best Disc Score	Best Expect Val	Protein MW	Species	Protein Name
[1]	P21163	34	75.7	10.73	2.9e-19	39032.4	ELIMR	Peptide-N(4)-(N-acetyl-beta-D-glucosaminyl)asparagine amidase F
[2]	Q6C864	32	25.4	9.48	6.1e-17	70182.5	YARLI	YALI0D22352p
[3]	P00359	16	33.1	6.55	1.6e-11	35747.0	YEAST	Glyceraldehyde-3-phosphate dehydrogenase 3
[4]	P17128	14	25.6	6.41	2.9e-11	41659.0	KLULA	Actin
[5]	P00560	13	29.8	6.98	2.6e-12	44738.8	YEAST	Phosphoglycerate kinase
[6]	Q70CP7	10	18.1	7.17	1.1e-12	46517.9	KLULA	Enolase
[7]	A0A060T715	10	9.3	6.61	1.3e-11	72019.9	BLAAD	ARAD1B19162p
[8]	Q01372	11	15.9	6.69	8.8e-12	49672.8	NEUCR	Elongation factor 1-alpha
[9]	A0A6C1EEM9	7	20.9	8.31	9.0e-15	19872.8	SACPS	Peptidyl-prolyl cis-trans isomerase
[10]	Q6CXT6	10	47.1	7.00	2.4e-12	9785.0	KLULA	40S ribosomal protein S21
[11]	Q875M9	9	10.6	5.69	6.4e-10	54917.3	KLULA	Pyruvate kinase
[12]	Q6CIA7	9	13.4	7.17	1.1e-12	66180.4	YARLI	YALI0A00132p
[13]	Q3V7I4	8	14.5	7.13	1.4e-12	34213.5	YARLI	Thiamine thiazole synthase
[14]	Q6C1T4	7	18.8	9.55	4.4e-17	32140.6	YARLI	Inorganic pyrophosphatase
[15]	Q7S4W0	4	5.0	12.76	5.0e-23	85011.9	NEUCR	Aconitate hydratase, mitochondrial
[16]	E9P9V3	6	8.8	6.19	7.3e-11	37445.4	YEASX	Uncharacterized protein (Fragment)
[17]	A0A060T657	6	11.9	6.31	4.4e-11	53438.4	BLAAD	ATP synthase subunit beta
[18]	A0A194SFN8	6	18.4	6.10	1.1e-10	14889.6	RHOGW	60S ribosomal protein L23
[19]	W0TEG9	5	11.8	8.04	2.8e-14	36089.6	KLUMD	Malate dehydrogenase
[20]	P87108	4	15.1	10.55	6.2e-19	10304.7	YEAST	Mitochondrial import inner membrane translocase subunit TIM10
[21]	P49375	7	6.2	4.86	2.1e-8	59103.1	KLULA	ATP synthase subunit alpha, mitochondrial
[22]	Q6C4I7	6	24.5	6.51	3.4e-12	15095.5	YARLI	Histone H2B
[23]	A1BET8	5	4.5	6.43	2.7e-11	69142.5	CHLPD	Chaperone protein DnaK
[24]	W0T6D1	6	21.6	8.09	2.2e-14	25199.4	KLUMD	Adenylate kinase
[25]	P0C224	7	42.2	7.05	1.4e-12	14637.3	NEUCR	Ubiquitin-60S ribosomal protein L40
[26]	P14540	3	11.7	9.00	4.6e-16	39621.1	YEAST	Fructose-bisphosphate aldolase
[27]	A0A4U8Z639	4	3.8	6.45	2.4e-11	34839.2	METTU	Transaldolase
[28]	A0A067NKI6	6	18.0	5.99	1.7e-10	17422.8	PLEOS	Eukaryotic translation initiation factor 5A
[29]	A6ZL16	5	34.6	6.68	9.3e-12	23900.8	YEAS7	Heat shock protein
[30]	P56205	5	17.1	6.04	1.4e-10	11954.5	ASPNG	Cytochrome c
[31]	Q6CKM9	5	8.2	5.72	3.3e-10	61031.4	KLULA	KLLA0F09449p
[32]	N4TDC9	3	8.1	9.86	1.2e-17	70948.4	FUSC1	Heat shock 70 kDa protein
[33]	Q6CEJ7	6	14.8	4.67	2.8e-8	21442.7	YARLI	YALI0B15125p
[34]	Q03597	3	7.1	6.56	1.5e-11	33027.8	SALSP	Glyceraldehyde-3-phosphate dehydrogenase (Fragment)
[35]	P27770	5	14.4	5.33	3.1e-10	16942.6	NEUCR	40S ribosomal protein S17
[36]	A0A1E3RFY5	4	27.3	4.55	8.1e-8	28025.7	MYCFV	2,3-bisphosphoglycerate-dependent phosphoglycerate mutase
[37]	Q6CCD9	4	13.5	5.57	1.9e-10	17734.1	YARLI	Peptidyl-prolyl cis-trans isomerase
[38]	A0A060TB92	3	8.3	6.21	6.7e-11	35141.3	BLAAD	Malate dehydrogenase
[39]	P00890	3	5.6	6.39	3.1e-11	53360.5	YEAST	Citrate synthase, mitochondrial
[40]	Q6CDX3	6	24.5	4.71	2.6e-8	16247.5	YARLI	YALI0B20504p
[41]	Q6CCZ9	4	27.5	4.41	1.8e-8	7721.0	YARLI	YALI0C05148p
[42]	A0A060SYS4	3	2.7	7.46	1.9e-14	89435.0	BLAAD	ARAD1A19316p
[43]	Q6CYA5	4	19.4	4.96	2.5e-9	17824.8	KLULA	KLLA0A01903p
[44]	A0A1H6Q212	4	12.6	4.43	6.2e-9	27412.8	YARLL	60S ribosomal protein L2
[45]	B1GZE8	3	5.4	5.75	4.9e-10	35977.5	UNCTG	Glyceraldehyde-3-phosphate dehydrogenase
[46]	P0CX82	4	11.6	4.19	9.8e-8	21704.3	YEAST	60S ribosomal protein L19-A
[47]	P00369	2	4.4	7.49	2.9e-13	48853.7	NEUCR	NADP-specific glutamate dehydrogenase
[48]	Q12629	3	5.2	4.30	7.3e-9	61658.6	KLULA	Pyruvate decarboxylase
[49]	Q6CVT2	2	17.6	6.34	3.9e-11	15942.4	KLULA	KLLA0B09636p
[50]	P49380	4	2.7	4.59	3.7e-9	98261.0	KLULA	Plasma membrane ATPase
[51]	S4W483	2	8.4	6.55	1.6e-11	19903.7	CYBSA	Glucose-6-phosphate isomerase (Fragment)
[52]	P0CX25	2	28.3	6.63	1.1e-11	10091.0	YEAST	60S ribosomal protein L43-A
[53]	Q1K7B7	3	6.9	4.88	2.7e-10	38814.2	NEUCR	60S ribosomal protein L4-A
[54]	P0C2H8	3	8.0	4.34	1.2e-8	12953.2	YEAST	60S ribosomal protein L31-A
[55]	Q7S2X9	5	25.5	3.79	9.4e-8	6265.5	NEUCR	60S ribosomal protein L39
[56]	S4W383	3	11.4	4.93	1.6e-8	22087.5	CYBSA	Phosphoglycerate kinase (Fragment)
[57]	A0A067PA05	3	3.9	4.11	3.4e-8	70413.4	PLEOS	Succinate dehydrogenase [ubiquinone] flavoprotein subunit, mitochondrial
[58]	A0A060T458	3	10.7	4.35	2.5e-8	24081.7	BLAAD	ARAD1A14410p
[59]	K9FFL8	2	5.5	5.23	4.5e-9	73776.7	PEND2	Endoplasmic reticulum chaperone BiP
[60]	V9SCJ1	4	7.5	4.58	3.6e-9	39752.1	KLUMA	Alcohol dehydrogenase
[61]	Q6CA55	2	9.7	5.00	1.2e-8	15402.7	YARLI	YALI0D05753p
[62]	P38248	2	8.6	6.04	1.4e-10	43768.9	YEAST	Cell wall protein ECM33
[63]	A0A5P2UB54	4	4.8	4.73	2.6e-10	81515.0	KLULC	Hsp82/Hsc82
[64]	Q9C2U0	2	2.8	5.46	1.3e-10	39600.2	KLULA	Fructose-bisphosphate aldolase
[65]	Q7Z928	2	16.0	4.94	5.4e-9	41216.6	SACPS	Elongation factor 1-alpha (Fragment)
[66]	W0T4T1	3	10.6	4.13	1.3e-7	14291.5	KLUMD	Histone H2B
[67]	Q5WEH0	2	4.4	5.77	4.4e-10	37221.8	BACSK	Glyceraldehyde-3-phosphate dehydrogenase
[68]	P53252	3	10.6	3.50	7.0e-6	38349.4	YEAST	Sphingolipid long chain base-responsive protein PIL1
[69]	A0A060T641	2	5.4	4.64	2.3e-8	53313.6	BLAAD	Dihydrolipoyl dehydrogenase
[70]	P12709	5	6.3	3.69	1.3e-7	61299.7	YEAST	Glucose-6-phosphate isomerase
[71]	P38720	2	5.3	5.64	7.8e-10	53543.7	YEAST	6-phosphogluconate dehydrogenase, decarboxylating 1
[72]	P11632	5	19.4	2.50	2.1e-5	10802.4	YEAST	Non-histone chromosomal protein 6A
[73]	Q821H7	2	3.5	4.93	1.6e-8	45453.7	CHLCV	Enolase
[74]	Q01982	2	5.0	5.04	1.0e-8	36259.8	PHACH	Glyceraldehyde-3-phosphate dehydrogenase
[75]	P47143	2	3.5	4.46	1.2e-7	36372.6	YEAST	Adenosine kinase
[76]	A0A3P6LIX2	3	4.5	3.25	2.1e-5	40943.5	LYSSH	Chaperone protein DnaJ
[77]	A0A067NI38	3	3.5	2.60	2.1e-6	27452.8	PLEOS	Triosephosphate isomerase
[78]	Q6C1N9	3	19.7	3.10	2.2e-6	6860.2	YARLI	40S ribosomal protein S30
[79]	A0A060T1H4	2	4.2	4.69	4.4e-8	58859.0	BLAAD	ATP synthase subunit alpha
[80]	P00445	2	22.7	6.44	5.7e-13	15854.7	YEAST	Superoxide dismutase [Cu-Zn]
[81]	P05694	2	1.8	3.59	7.9e-8	85860.6	YEAST	5-methyltetrahydropteroyltriglutamate--homocysteine methyltransferase
[82]	Q6CCU3	2	3.3	4.65	4.3e-8	39767.3	YARLI	Mannose-1-phosphate guanyltransferase
[83]	O13366	2	3.4	3.82	1.6e-8	45453.1	KLULA	Pyruvate dehydrogenase E1 component subunit alpha, mitochondrial
[84]	Q6CMG3	2	7.5	3.61	2.5e-6	22595.8	KLULA	40S ribosomal protein S8
[85]	S0FKH7	1	4.2	6.75	6.8e-12	36010.6	RUMCE	Glyceraldehyde-3-phosphate dehydrogenase
[86]	A0A060THF5	2	2.7	4.86	8.6e-9	99373.7	BLAAD	ARAD1D30536p
[87]	P34730	2	8.8	4.60	9.4e-9	31061.6	YEAST	Protein BMH2
[88]	Q6CTB1	1	3.7	6.56	3.4e-13	39276.6	KLULA	KLLA0C14047p
[89]	Q6CWT6	1	7.1	6.38	2.6e-11	21547.9	KLULA	KLLA0B01628p
[90]	Q4N7H5	3	6.0	3.21	1.9e-6	46509.5	THEPA	26S proteasome regulatory subunit 4, putative
[91]	P15646	2	8.0	3.40	9.6e-8	34465.6	YEAST	rRNA 2'-O-methyltransferase fibrillarin
[92]	A0A6C1DVE3	1	5.1	6.29	4.9e-11	41866.3	SACPS	Branched-chain-amino-acid aminotransferase
[93]	Q6M936	2	5.9	3.49	5.3e-7	47237.6	NEUCS	Branched-chain-amino-acid aminotransferase
[94]	P29509	1	6.0	6.22	1.8e-11	34238.4	YEAST	Thioredoxin reductase 1
[95]	Q6C0G4	1	7.1	6.22	5.0e-11	21963.2	YARLI	40S ribosomal protein S8
[96]	Q5FRC5	2	4.7	4.32	2.1e-8	52330.9	GLUOX	ATP synthase subunit beta 1
[97]	A0A519JY27	2	14.0	5.32	1.5e-9	29207.0	FLASP	Glyceraldehyde-3-phosphate dehydrogenase (Fragment)
[98]	A0A060TF40	2	2.1	3.25	1.1e-6	56942.5	BLAAD	Pyruvate kinase
[99]	W9NMM5	2	2.6	3.67	1.7e-8	34823.8	FUSOX	Uncharacterized protein
[100]	O76274	1	1.9	6.07	1.4e-11	72307.4	TOXGO	Heat shock protein 70
[101]	Q6CB65	3	7.2	3.18	7.6e-7	43958.1	YARLI	YALI0C21560p
[102]	P49166	1	12.5	6.02	6.8e-13	9850.4	YEAST	60S ribosomal protein L37-A
[103]	P07702	1	1.2	6.01	1.0e-10	155346.9	YEAST	L-2-aminoadipate reductase
[104]	Q6C1R7	1	7.2	6.00	1.1e-10	40038.7	YARLI	YALI0F14047p
[105]	P43943	2	15.0	2.95	8.7e-7	13379.3	HAEIN	Uncharacterized protein HI_0109
[106]	Q6CS60	1	11.2	5.71	5.7e-10	16915.6	KLULA	Nucleoside diphosphate kinase
[107]	Q0VRG5	1	0.8	5.66	7.1e-10	140204.6	ALCBS	Phosphoribosylformylglycinamidine synthase
[108]	A0A1H0PY36	1	2.3	5.63	1.6e-11	52445.3	SELRU	ATP-sulfurylase large subunit
[109]	A0A6I6LE77	2	1.6	2.83	6.4e-7	65162.0	9STRE	Aminodeoxychorismate synthase component I
[110]	Q2YLE6	1	2.9	5.46	1.7e-9	54791.1	BRUA2	ATP synthase subunit beta
[111]	A0A060T803	2	3.9	3.66	2.8e-7	53727.6	BLAAD	6-phosphogluconate dehydrogenase, decarboxylating
[112]	P26786	3	12.6	2.63	8.4e-7	21622.4	YEAST	40S ribosomal protein S7-A
[113]	A0A117DWQ6	3	6.3	2.23	4.9e-6	17879.4	ASPNG	Cytochrome c oxidase polypeptide VI, mitochondrial
[114]	K5WXS9	2	4.6	3.58	7.6e-10	13615.5	AGABU	Uncharacterized protein (Fragment)
[115]	Q2MLZ7	2	5.8	3.85	6.9e-7	43694.7	RECAM	Elongation factor 1-alpha (Fragment)
[116]	Q11Q98	2	6.6	3.83	1.4e-7	43021.8	CYTH3	Elongation factor Tu
[117]	A0A060T0S8	2	1.4	2.96	1.9e-7	62869.9	BLAAD	Asparagine synthase (glutamine-hydrolyzing)
[118]	Q2CAX5	1	4.1	4.99	1.2e-8	42981.1	OCEGH	Elongation factor Tu
[119]	S9S683	1	5.4	4.99	1.2e-8	32420.3	PHAFV	Elongation factor Tu (Fragment)
[120]	A0A1I5JKS7	1	4.1	4.99	1.2e-8	42911.3	PARPN	Elongation factor Tu
[121]	A0A6C1E8Y9	1	4.6	4.88	2.0e-8	39823.8	SACPS	Isocitrate dehydrogenase [NAD] subunit, mitochondrial
[122]	P32835	3	15.1	1.92	3.4e-5	24810.6	YEAST	GTP-binding nuclear protein GSP1/CNR1
[123]	A0A0A0HY90	2	3.3	2.84	1.1e-5	30853.3	CLOBO	Transporter
[124]	P0CX29	2	12.4	4.27	4.8e-9	16037.9	YEAST	40S ribosomal protein S23-A
[125]	P0CX37	2	10.2	2.59	4.5e-5	26996.5	YEAST	40S ribosomal protein S6-A
[126]	Q99170	1	1.9	4.65	5.3e-8	73524.5	YARLI	Endoplasmic reticulum chaperone BiP
[127]	W9IDI2	1	5.4	4.64	1.1e-8	27256.0	FUSOX	40S ribosomal protein S6
[128]	Q6C5P5	3	3.8	2.03	2.7e-5	51697.4	YARLI	Serine hydroxymethyltransferase
[129]	A0A0U3E0S7	1	1.9	4.59	6.8e-10	48847.0	EUBLI	Polysaccharide/polyol phosphate ABC transporter ATP-binding protein
[130]	Q6CNF1	1	3.3	4.55	7.4e-10	37672.9	KLULA	KLLA0E13047p
[131]	A0A060T620	1	2.6	4.54	8.5e-8	56866.8	BLAAD	1,3-beta-glucanosyltransferase
[132]	A0A067NSE2	2	5.0	2.71	2.7e-6	43210.5	PLEOS	Uncharacterized protein (Fragment)
[133]	P25294	1	3.4	4.43	3.8e-9	37590.3	YEAST	Protein SIS1
[134]	A0A124BXS6	1	2.3	4.43	1.8e-9	46996.6	ASPNG	ARF gtpase-activating protein
[135]	Q6CTG3	1	2.6	4.35	2.4e-9	63274.3	KLULA	KLLA0C12925p
[136]	Q6C3H7	1	1.7	4.32	3.3e-8	59893.0	YARLI	Catalase
[137]	P05756	3	20.5	2.85	1.6e-6	17029.0	YEAST	40S ribosomal protein S13
[138]	P25694	2	3.2	2.95	2.3e-7	91996.8	YEAST	Cell division control protein 48
[139]	A0A060T7Q4	1	8.3	4.27	2.0e-7	20592.9	BLAAD	ARAD1C29392p
[140]	A0A100IKU3	2	1.5	2.63	2.2e-5	74326.2	ASPNG	60S ribosomal protein L13
[141]	A0A6H0FC17	2	25.9	2.37	2.0e-5	27700.3	CLAMM	Phosphoglyceromutase
[142]	A0A060T3Q7	1	1.4	4.24	3.0e-7	99817.7	BLAAD	Plasma membrane ATPase
[143]	A0A100IHH4	2	2.6	2.85	1.6e-6	46388.5	ASPNG	Glutaredoxin
[144]	P02400	1	12.7	4.20	6.6e-8	11050.2	YEAST	60S acidic ribosomal protein P2-beta
[145]	P21801	1	4.9	4.18	1.2e-7	30231.5	YEAST	Succinate dehydrogenase [ubiquinone] iron-sulfur subunit, mitochondrial
[146]	A0A060TAJ2	1	23.9	4.15	5.6e-8	7610.9	BLAAD	ARAD1D27478p
[147]	A0A060TA69	3	4.4	2.36	7.9e-6	24221.2	BLAAD	Ribosomal protein L15
[148]	U1F9Q0	3	6.7	2.00	1.3e-5	29867.8	TRESO	Thiamin pyrophosphokinase, catalytic domain protein
[149]	A0A0M8QW25	1	8.4	4.05	2.3e-8	17996.3	STRRM	Peptidyl-prolyl cis-trans isomerase
[150]	W9J1V7	1	5.3	4.03	5.2e-9	22603.1	FUSOX	Peptidyl-prolyl cis-trans isomerase
[151]	A0A0F5F0C3	1	3.8	4.02	1.6e-9	25122.4	AVIPA	Nucleoid occlusion factor SlmA
[152]	Q6CAU5	2	7.7	2.48	1.3e-5	32131.4	YARLI	Pyridoxal 5'-phosphate synthase (glutamine hydrolyzing)
[153]	A0A3S1A375	2	2.7	2.11	1.0e-4	68092.1	ANAVA	Chaperone protein DnaK
[154]	P32589	1	1.7	3.91	2.4e-7	77367.0	YEAST	Heat shock protein homolog SSE1
[155]	A0A0B0EAU8	1	4.8	3.87	6.1e-7	41607.9	NEUCS	Actin/actin-like protein
[156]	P40581	2	12.9	2.82	1.0e-7	18641.7	YEAST	Glutathione peroxidase-like peroxiredoxin HYR1
[157]	Q8KDQ7	1	2.5	3.81	1.9e-6	63089.3	CHLTE	Glucose-6-phosphate isomerase
[158]	Q6CLU4	1	7.5	3.75	1.6e-6	14449.6	KLULA	40S ribosomal protein S12
[159]	Q12099	1	3.0	3.75	2.4e-6	45213.8	YEAST	ATP-dependent RNA helicase FAL1
[160]	Q00955	1	0.6	3.73	3.8e-7	250355.5	YEAST	Acetyl-CoA carboxylase
[161]	A0A0C5C1Y3	1	2.6	3.71	2.1e-7	37413.5	BACCO	Glyceraldehyde-3-phosphate dehydrogenase
[162]	P0CX43	1	6.0	3.71	2.4e-7	24486.0	YEAST	60S ribosomal protein L1-A
[163]	A0A076PYE2	1	2.8	3.71	1.4e-7	33972.8	COMTE	ABC transporter substrate-binding protein
[164]	A0A069S725	4	2.0	1.38	0.0014	45009.9	BACVU	4Fe-4S binding domain protein
[165]	A0A285NWP8	1	2.1	3.60	2.3e-8	104438.8	9PSED	Multisubunit potassium/proton antiporter, PhaA subunit (TC 2.A.63.1.1)/multisubunit potassium/proton antiporter, PhaB subunit (TC 2.A.63.1.1)
[166]	E6SKY0	1	4.6	3.57	2.1e-6	23608.2	THEM7	Adenylate kinase
[167]	P83616	1	1.9	3.57	9.7e-8	73459.4	ASPNG	Endoplasmic reticulum chaperone BiP
[168]	Q12640	2	4.4	2.72	9.7e-8	45985.3	NEUCR	Chorismate synthase
[169]	A0A329Y416	1	1.2	3.48	1.4e-6	110400.7	RHITR	Uncharacterized protein
[170]	Q3A8C2	1	2.7	3.47	1.8e-7	68441.8	PELCD	Chaperone protein DnaK
[171]	A0A100IDV1	2	29.5	1.80	1.2e-4	9984.2	ASPNG	40S ribosomal protein S21
[172]	A0A366IYC4	1	4.1	3.44	2.6e-6	41123.2	SHEPU	TonB family protein
[173]	P0CX55	2	13.0	1.73	4.5e-4	17037.7	YEAST	40S ribosomal protein S18-A
[174]	Q6CX80	3	8.3	1.94	2.0e-5	17807.0	KLULA	KLLA0A10483p
[175]	P05319	2	34.9	2.26	4.5e-5	10745.9	YEAST	60S acidic ribosomal protein P2-alpha
[176]	B8IX80	1	7.0	3.39	2.3e-7	21703.7	METNO	Uncharacterized protein
[177]	R8Y749	2	3.1	1.77	0.0026	42142.4	ACICA	Oxidored_FMN domain-containing protein
[178]	W0TKM4	1	3.5	3.37	9.5e-7	28086.1	KLUMD	60S ribosomal protein L8
[179]	P32481	2	4.7	2.72	3.8e-6	57866.3	YEAST	Eukaryotic translation initiation factor 2 subunit gamma
[180]	Q6CWC1	1	3.2	3.32	1.4e-6	47908.1	KLULA	Ornithine aminotransferase
[181]	A0A0A8TMD9	2	2.3	2.02	3.5e-5	31798.7	ACIBZ	Oxidoreductase, short chain dehydrogenase/reductase family
[182]	A0A2A2DLN9	2	6.2	2.02	3.5e-5	12180.7	9PSED	HopJ type III effector protein
[183]	A0A2Z6UPK2	2	4.8	2.02	3.5e-5	16509.1	MICAE	Molybdopterin synthase catalytic subunit
[184]	W0TAV6	2	4.7	2.72	1.9e-6	44714.9	KLUMD	Ketol-acid reductoisomerase, mitochondrial
[185]	A0A5Q5BEY5	1	5.3	3.30	9.1e-8	30304.6	MYCSS	Short-chain dehydrogenase/reductase SDR
[186]	A0A5C4S2M6	1	3.8	3.29	1.1e-5	42616.6	PROVB	Phosphoglycerate kinase
[187]	Q6C3X8	1	2.4	3.20	3.9e-7	71162.2	YARLI	YALI0E31405p
[188]	A0A374MQK2	1	6.1	3.18	2.0e-8	23209.6	BACUN	Uncharacterized protein
[189]	U2W0E7	1	4.7	3.18	3.4e-7	21412.2	STRPY	Uncharacterized protein (Fragment)
[190]	A0A0F0EKT0	1	11.8	3.17	6.5e-7	10471.3	9PSED	Uncharacterized protein
[191]	A0A0T6VQG3	1	2.1	3.16	1.1e-6	46227.9	9PSED	Porin
[192]	Q1GW48	1	1.6	3.15	5.4e-6	69199.3	SPHAL	Chaperone protein DnaK
[193]	Q2G662	1	3.3	3.13	3.5e-5	45064.5	NOVAD	Enolase
[194]	Q6C2R9	2	3.1	1.59	9.2e-5	29064.9	YARLI	40S ribosomal protein S1
[195]	W9PC88	1	8.8	3.11	2.3e-6	14791.1	FUSOX	Histone H2B
[196]	A0A2A4ARS7	2	20.9	1.74	2.3e-4	12301.3	9PSED	DNA_binding_1 domain-containing protein
[197]	Q7RVN2	2	18.3	2.92	7.7e-8	8897.6	NEUCR	40S ribosomal protein S27
[198]	A0A519N1S9	2	7.7	2.18	5.7e-5	34890.1	FLASP	DUF72 domain-containing protein
[199]	A0A2T5B8W9	2	0.9	1.58	4.5e-5	112576.5	MYCDI	Efflux pump membrane transporter
[200]	A0A6C1KCZ4	2	1.8	2.66	8.9e-7	65691.7	XANAU	Dihydroxy-acid dehydratase
[201]	Q7SBI4	1	2.3	2.99	1.1e-6	54378.7	NEUCR	Adenylosuccinate lyase
[202]	A0A109B9K3	1	4.2	2.98	1.1e-6	45621.4	HYPSL	Isocitrate dehydrogenase [NADP]
[203]	A0A2P2GXZ7	1	6.0	2.91	2.6e-7	37193.6	ASPFA	Glyceraldehyde-3-phosphate dehydrogenase
[204]	Q0IK13	1	5.3	2.89	3.8e-6	47799.5	TRYCR	Elongation factor 1-alpha (Fragment)
[205]	A0A080NTD2	1	2.3	2.88	1.4e-6	65619.4	DELAC	Chaperone protein HscA homolog
[206]	A0A0D2Y5W3	2	7.2	1.66	1.9e-5	30299.3	FUSO4	Phosphoglycerate kinase
[207]	Q1GQF2	1	3.6	2.80	9.1e-5	27140.5	SPHAL	ABC transporter related
[208]	A0A316CXV7	2	2.6	1.79	9.1e-6	68973.6	RHILI	ATP-binding cassette subfamily B multidrug efflux pump
[209]	A0A1A2ERW1	2	22.9	1.49	7.3e-6	27397.1	MYCSD	2,3-bisphosphoglycerate-dependent phosphoglycerate mutase
[210]	C4ZG74	1	1.5	2.76	9.4e-6	65520.5	AGARV	Uncharacterized protein
[211]	Q875P5	1	1.7	2.74	9.0e-6	77017.2	LACK1	Heat shock protein homolog SSE1
[212]	W0T8U0	1	5.8	2.72	3.0e-6	23065.7	KLUMD	Elongation factor 1-beta
[213]	P40037	1	7.0	2.62	3.2e-7	13906.1	YEAST	Protein HMF1
[214]	A0A0P9JZK3	2	3.5	1.83	4.5e-6	28158.0	9PSED	DNA polymerase III subunit epsilon
[215]	W9IM52	1	2.7	2.58	2.8e-7	49121.8	FUSOX	26S protease regulatory subunit 7
[216]	A0A1D3UQI5	2	0.8	1.66	9.8e-6	102831.1	TANFO	Type-1 restriction enzyme R protein
[217]	Q6CH90	1	2.3	2.54	1.1e-6	49381.7	YARLI	ATP-dependent RNA helicase SUB2
[218]	Q8XRZ8	1	7.1	2.54	6.6e-7	24179.8	RALSO	Pyridoxal phosphate homeostasis protein
[219]	A0A0C2K4T4	2	1.4	1.63	6.9e-4	68838.1	9VIBR	Chaperone protein DnaK
[220]	O94739	1	4.7	2.49	3.1e-6	16824.8	PLEOS	Calmodulin
[221]	K5XFY0	1	7.5	2.46	3.9e-6	20924.8	AGABU	Ribosomal_L18e/L15P domain-containing protein
[222]	A0A124BX78	1	8.1	2.44	5.5e-6	14473.1	ASPNG	60S ribosomal protein L35
[223]	P14041	2	15.1	1.37	1.3e-4	6129.4	METVA	30S ribosomal protein S14 type Z
[224]	P41057	2	14.3	1.37	1.3e-4	6660.7	YEAST	40S ribosomal protein S29-A
[225]	Q5R0F0	1	2.7	2.43	2.4e-5	37656.3	IDILO	Probable arsenical pump-driving ATPase
[226]	S4YB98	1	0.3	2.41	8.2e-6	321936.9	SORCE	Uncharacterized protein
[227]	P35497	1	2.8	2.38	1.1e-5	38166.0	YEAST	Sorbitol dehydrogenase 1
[228]	P23704	1	1.9	2.38	9.8e-6	55533.7	NEUCR	ATP synthase subunit beta, mitochondrial
[229]	P23638	1	3.5	2.38	8.7e-7	28714.5	YEAST	Proteasome subunit alpha type-3
[230]	A0A060T5H7	1	6.0	2.35	5.3e-5	16454.0	BLAAD	ARAD1C05544p
[231]	Q4D5N8	1	14.3	2.33	2.8e-6	7517.9	TRYCC	Nucleolar protein 10
[232]	Q6C2T9	1	4.0	2.33	5.3e-5	26809.8	YARLI	Triosephosphate isomerase
[233]	W0TB02	1	2.1	2.32	3.1e-6	57079.8	KLUMD	Peptide hydrolase
[234]	J3JQF4	1	6.0	2.32	4.9e-5	23035.5	STRRT	Anaerobic ribonucleoside-triphosphate reductase-activating protein
[235]	A0A009FU01	2	1.5	1.23	2.1e-4	78146.9	ACIBA	Polyphosphate kinase
[236]	A0A5S9C814	1	2.6	2.28	9.3e-6	42508.0	RHOMR	Glutamine--scyllo-inositol aminotransferase
[237]	A0A3T7SVC7	1	2.2	2.27	1.2e-4	42928.8	ECOLX	Uncharacterized protein
[238]	Q2SSE2	1	6.1	2.23	8.5e-4	19526.7	MYCCT	Ribosome maturation factor RimP
[239]	O94226	1	2.5	2.22	7.8e-5	57008.8	KLULC	Elongation factor 3 (Fragment)
[240]	Q02642	1	13.4	2.21	1.5e-6	17020.4	YEAST	Nascent polypeptide-associated complex subunit beta-1
[241]	E3PXD6	2	6.6	1.12	0.0022	20609.7	ACESD	Glutathione peroxidase
[242]	Q1JSZ0	1	2.7	2.19	8.8e-6	30143.8	TOXGO	40S ribosomal protein S4
[243]	Q6C9K0	1	2.7	2.16	3.6e-5	39379.5	YARLI	YALI0D10593p
[244]	P12695	1	1.7	2.13	4.1e-5	51818.5	YEAST	Dihydrolipoyllysine-residue acetyltransferase component of pyruvate dehydrogenase complex, mitochondrial
[245]	B0FDH1	1	3.5	2.13	8.2e-6	37596.7	CYBSA	Elongation factor 1-alpha (Fragment)
[246]	R8CVM5	3	3.0	0.93	0.0019	34361.0	BACCE	Bacitracin transport ATP-binding protein bcrA
[247]	P38088	1	1.7	2.12	0.0013	78184.9	YEAST	Glycine--tRNA ligase 1, mitochondrial
[248]	A0A060TGX2	2	8.1	1.75	2.1e-5	24617.1	BLAAD	ARAD1D26576p
[249]	W0TDI7	1	14.9	2.10	2.3e-5	7646.0	KLUMD	60S ribosomal protein L29
[250]	Q92HS8	2	2.4	1.19	0.0062	49171.3	RICCN	Dihydrolipoyl dehydrogenase
[251]	A0A0S2NS45	1	1.4	2.07	1.9e-5	121454.5	STRHL	Uncharacterized protein
[252]	A0A1H7QIC9	1	2.0	2.07	1.7e-5	50749.1	RUMAL	Surface protein
[253]	A0A2T3SPV1	1	2.6	2.07	9.3e-6	73324.8	ECOLX	Peptidoglycan lytic exotransglycosylase
[254]	Q6CNA4	1	2.0	2.05	5.8e-4	77786.5	KLULA	KLLA0E14059p
[255]	Q07QN0	1	1.3	2.04	9.6e-6	60145.6	RHOP5	Radical SAM domain protein
[256]	A0A1S2WN76	1	2.2	2.04	9.6e-6	35956.9	MYCMA	Glyco_trans_2-like domain-containing protein
[257]	A0A5P2MNR0	1	3.6	2.04	9.6e-6	21241.6	BORBO	Putative NAD(P)H nitroreductase
[258]	A0A0H2MU39	1	4.3	2.01	3.1e-6	33350.3	9VIBR	Muramidase FlgJ
[259]	A0A289G8T9	1	3.6	2.01	7.3e-6	35881.3	VIBAN	WYL domain-containing protein
[260]	P32288	1	2.4	2.00	1.0e-5	41766.4	YEAST	Glutamine synthetase
[261]	A0A060T1K4	1	9.1	1.99	1.4e-5	15073.6	BLAAD	40S ribosomal protein S24
[262]	P38975	1	3.6	1.97	7.7e-6	26673.2	PARDE	Electron transfer flavoprotein subunit beta
[263]	Q875Q4	2	9.0	1.37	3.8e-4	22486.1	LACKL	60S ribosomal protein L13
[264]	P46784	1	13.3	1.96	4.7e-5	12738.6	YEAST	40S ribosomal protein S10-B
[265]	A0A2N8NQ48	1	5.1	1.96	4.0e-5	52597.6	STREU	Phosphatase
[266]	O26149	1	2.2	1.96	0.0011	44941.0	METTH	Enolase
[267]	Q872I5	1	0.5	1.96	0.0011	223074.8	NEUCR	Chromatin-remodeling ATPase INO80
[268]	Q6CE97	1	2.3	1.96	9.7e-5	54264.5	YARLI	Adenylosuccinate lyase
[269]	A0A3S4ZQ16	2	4.6	1.47	2.2e-4	26682.2	ACTEU	Uncharacterized protein
[270]	A0A317QS09	1	1.2	1.93	7.0e-4	83656.4	CHRSL	Wobble nucleotide-excising tRNase
[271]	A0A657EK28	2	22.7	1.04	4.0e-5	12541.7	ECOLX	Uncharacterized protein
[272]	A0A2D2Q4K0	2	1.7	1.75	1.3e-5	42727.2	SYNLI	MFS transporter
[273]	A0A2P5KQB6	1	2.6	1.87	3.7e-6	46526.2	HYPSQ	Glycine--tRNA ligase beta subunit (Fragment)
[274]	C7RHP3	1	3.3	1.87	4.6e-5	42955.0	ANAPD	ADP-dependent (S)-NAD(P)H-hydrate dehydratase
[275]	A0A519P8D2	1	6.8	1.86	5.9e-6	26704.0	FLASP	TlpA family protein disulfide reductase
[276]	Q1LFU7	1	2.2	1.84	2.2e-4	33766.0	CUPMC	Oxidoreductase/oxygenase, vanB family
[277]	D4ZX04	1	1.0	1.82	4.9e-6	87816.3	ARTPN	Uncharacterized protein
[278]	Q873E8	1	1.9	1.81	4.4e-5	50313.0	NEUCR	Glutathione reductase
[279]	O96763	1	5.5	1.81	2.1e-5	22404.1	TRYCR	Putative tryparedoxin peroxidase
[280]	Q6CVB1	1	5.8	1.79	2.7e-5	15011.7	KLULA	KLLA0B13409p
[281]	A0A4U1JP26	1	2.3	1.79	2.7e-5	37542.3	RHOCA	Enoyl-CoA hydratase/isomerase family protein
[282]	A0A447NNZ8	1	5.8	1.78	3.7e-4	23453.3	SALET	Cell division protein DedD
[283]	A0A2N3YAH0	1	2.7	1.77	1.7e-5	39287.0	SACSN	Osmoprotectant transport system ATP-binding protein
[284]	K4QTH1	1	3.2	1.76	2.2e-4	31607.2	STRDJ	TsaA-like domain-containing protein
[285]	A0A2N7ICW1	1	1.0	1.76	1.5e-5	101420.7	9VIBR	Uncharacterized protein
[286]	Q4QAC5	1	6.3	1.76	1.8e-4	16176.1	LEIMA	Putative 60S ribosomal protein L26
[287]	A0A0R3AZI2	1	2.6	1.76	2.0e-4	28390.9	9PSED	Host specificity protein
[288]	P42883	1	2.6	1.74	4.3e-5	38620.1	YEAST	4-amino-5-hydroxymethyl-2-methylpyrimidine phosphate synthase THI12
[289]	A0A2S6HH26	1	1.9	1.73	2.4e-4	45270.4	9BACE	Iron only hydrogenase large subunit-like protein
[290]	T0U289	1	3.6	1.72	1.1e-5	25334.3	9STRE	Regulator of D-alanyl-lipoteichoic acid biosynthesis, DltR
[291]	A0A1H9W0U4	1	3.1	1.72	0.0014	32391.1	BUTFI	Diaminopimelate epimerase
[292]	A4E6M3	1	6.5	1.72	8.1e-6	33132.5	COLAA	Tat pathway signal sequence domain protein
[293]	Q875R4	1	5.4	1.72	3.7e-5	18767.5	LACKL	Phosphogluconate dehydrogenase (NADP(+)-dependent, decarboxylating) (Fragment)
[294]	A0A4R5K4C6	1	7.8	1.71	0.0014	12212.9	9PSED	DUF3077 domain-containing protein
[295]	A0A086QHM2	1	4.4	1.70	5.5e-5	20728.4	TOXGO	RecF/RecN/SMC N terminal domain-containing protein (Fragment)
[296]	A0A067NVP5	1	3.0	1.69	3.0e-5	35505.4	PLEOS	GST C-terminal domain-containing protein
[297]	A0A1H1V9K7	1	1.1	1.69	2.3e-5	86593.4	9PSED	Sulfite reductase (NADPH) flavoprotein alpha-component
[298]	A0A081REA4	1	2.3	1.69	1.1e-5	80989.4	SPHCR	TonB-dependent receptor
[299]	A0A3S9J4W6	1	1.8	1.69	0.0030	53839.4	CROSK	Rhamnulokinase
[300]	A0A4R3UVN2	1	4.7	1.68	4.0e-4	45838.2	PELSC	HlyD family secretion protein
[301]	P40303	1	4.3	1.68	4.9e-4	28439.3	YEAST	Proteasome subunit alpha type-4
[302]	P33285	2	16.4	1.10	0.0029	7535.9	KLULA	40S ribosomal protein S28
[303]	A0A031MGA7	2	3.6	1.12	0.0018	21113.6	9PSED	Uncharacterized conserved protein
[304]	P27542	1	1.2	1.66	2.5e-4	71354.4	CHLPN	Chaperone protein DnaK
[305]	A0A0X3VTJ2	1	1.4	1.66	7.3e-5	97069.6	STRVO	Glycosyltransferase
[306]	P0C0W9	1	5.7	1.65	1.1e-5	19719.8	YEAST	60S ribosomal protein L11-A
[307]	Q02630	1	0.7	1.65	6.3e-5	116235.1	YEAST	Nucleoporin NUP116/NSP116
[308]	V0SNK7	1	8.1	1.65	9.7e-5	16678.4	ECOLX	Response regulator receiver domain protein
[309]	A0A6I1V3V1	2	2.8	0.91	2.9e-4	27982.2	BACME	Uncharacterized protein
[310]	P40525	1	6.6	1.64	4.8e-4	13641.2	YEAST	60S ribosomal protein L34-B
[311]	Q8FPJ9	1	3.0	1.63	1.3e-4	31473.2	COREF	Pyridoxal 5'-phosphate synthase subunit PdxS
[312]	A0A135Z4Y8	1	1.6	1.62	1.3e-5	67845.2	GARVA	ABC transporter, ATP-binding protein
[313]	A0A1G7XC42	1	3.1	1.62	1.5e-4	59633.8	ANETH	N-acetylmuramoyl-L-alanine amidase
[314]	A0A349Q1Y6	1	7.8	1.62	1.2e-4	22412.7	FLASP	Uncharacterized protein
[315]	A0A1S2DXK1	1	5.7	1.60	1.7e-4	38591.7	AGRVI	Uncharacterized protein
[316]	Q0BEV5	1	2.2	1.59	4.1e-4	42876.3	BURCM	L-carnitine dehydratase/bile acid-inducible protein F
[317]	A0A2A8ZUD4	1	3.9	1.59	0.0010	22167.1	BACCE	Uncharacterized protein
[318]	K5XUB6	1	2.1	1.59	0.0045	47707.8	AGABU	Uncharacterized protein
[319]	Q0RV96	1	0.8	1.59	2.6e-4	90750.2	RHOJR	Possible transposase
[320]	A0A0D6HP78	1	4.9	1.57	4.6e-4	31067.9	MYCSM	Protein of uncharacterized function (DUF692)
[321]	Q983C7	1	2.7	1.56	2.0e-5	42884.6	RHILO	Polyphosphate kinase
[322]	A0A0S2DGW0	1	3.5	1.56	1.3e-5	30845.0	LYSEN	Uncharacterized protein
[323]	A0A0F0E5M0	1	2.1	1.56	2.2e-4	63253.8	9PSED	Autotransporter assembly factor TamA
[324]	Q2S5M7	1	0.9	1.55	7.6e-5	110851.2	SALRD	Outer membrane protein
[325]	A3DC57	1	2.5	1.55	2.8e-4	65073.3	HUNT2	Methyl-accepting chemotaxis sensory transducer
[326]	Q5M4I3	1	2.0	1.55	2.3e-4	41039.4	STRT2	CRISPR system Cms protein Csm5
[327]	A0A2K7SXQ7	1	2.0	1.54	1.9e-4	56009.3	9VIBR	Uncharacterized protein
[328]	U2C1L5	1	2.9	1.53	3.9e-5	48167.5	BIFBI	YhgE/Pip domain protein
[329]	A0A2A9F410	1	5.0	1.53	3.0e-4	22604.8	9VIBR	General secretion pathway protein H
[330]	A0A010NK95	1	1.6	1.53	4.5e-4	73072.9	FINMA	Lysine--tRNA ligase
[331]	B1ZZ29	2	2.6	0.99	0.0066	37011.9	OPITP	Glyceraldehyde-3-phosphate dehydrogenase
[332]	K0AYZ9	1	7.1	1.52	1.8e-4	14572.9	GOTA9	NusG_II domain-containing protein
[333]	Q6CGP7	1	4.8	1.51	6.5e-5	36510.0	YARLI	YALI0A17468p
[334]	A0A166VVV4	1	1.5	1.50	1.8e-4	61299.6	LACLC	Endolytic murein transglycosylase
[335]	A0A6B4FWW5	1	3.6	1.50	7.2e-5	25230.2	CLOBO	Stage 0 sporulation protein A homolog
[336]	A0A133Q8D3	1	5.1	1.49	4.8e-5	24624.0	STALU	Uncharacterized protein
[337]	C5TAL4	1	4.8	1.48	2.6e-5	41701.4	ACIDE	Phosphoglycerate kinase
[338]	U2T6M1	1	4.0	1.48	2.3e-4	27764.4	LEIAQ	2,3-bisphosphoglycerate-dependent phosphoglycerate mutase
[339]	P07251	1	1.8	1.48	1.3e-4	58608.4	YEAST	ATP synthase subunit alpha, mitochondrial
[340]	P07246	1	2.4	1.48	0.0013	40369.9	YEAST	Alcohol dehydrogenase 3, mitochondrial
[341]	A0A0A0I4P0	1	3.3	1.47	7.9e-5	56924.8	CLOBO	Uncharacterized protein (Fragment)
[342]	P26784	1	4.0	1.46	4.5e-4	22201.3	YEAST	60S ribosomal protein L16-A
[343]	A0A2P2HJ78	2	0.6	1.15	0.0011	139028.7	ASPFA	Transcriptional corepressor Cyc8
[344]	S7VNC9	1	5.6	1.44	1.5e-4	32058.9	TOXGG	Actin
[345]	A0A1A3MZH6	1	6.0	1.44	5.2e-5	27732.8	MYCAS	Enoyl-CoA hydratase
[346]	A0A415KJ95	1	1.7	1.44	8.4e-5	87729.2	9BACE	Glycoside hydrolase family 92 protein
[347]	A0A2C1MBL0	1	7.5	1.43	1.7e-4	14881.7	BACCE	DUF3958 domain-containing protein
[348]	A0A150QVK0	1	0.6	1.42	8.1e-5	139382.9	SORCE	Uncharacterized protein
[349]	P12834	1	1.7	1.42	0.0022	57980.7	SYNP6	60 kDa chaperonin 1
[350]	A0A6I2CTA3	1	10.6	1.42	5.6e-4	10222.2	BACTU	50S ribosomal protein L14 (Fragment)
[351]	P73754	1	1.5	1.42	3.8e-5	50370.0	SYNY3	Metalloprotease slr0863
[352]	O60041	1	6.1	1.42	3.5e-5	16063.1	KLULA	Calmodulin
[353]	A0A242X7U6	1	3.0	1.41	9.9e-5	47285.9	BACTU	Dihydrolipoamide acetyltransferase component of pyruvate dehydrogenase complex
[354]	A0A6C1E582	1	1.8	1.41	4.4e-5	62449.1	SACPS	Dihydroxyacetone kinase 2
[355]	A0A1C4FLU5	1	6.0	1.40	0.0010	20354.7	BACCE	Uncharacterized protein
[356]	A0A0F6TXH3	1	2.7	1.40	2.6e-4	48306.7	CITAM	2-ketogluconate transporter
[357]	H8XTD2	1	7.2	1.39	1.3e-4	38414.7	FLAIG	Dihydroorotate dehydrogenase (quinone)
[358]	A5ETX3	1	1.9	1.39	0.0029	67281.8	BRASB	Chaperone protein DnaK
[359]	D9QJ82	1	1.0	1.38	0.0018	97036.7	BRESC	Bifunctional uridylyltransferase/uridylyl-removing enzyme
[360]	A0A060DKY5	1	4.5	1.37	3.4e-5	69904.5	AZOBR	Chaperone protein DnaK
[361]	A6VJ00	1	1.1	1.37	3.4e-4	84337.0	METM7	Uncharacterized protein
[362]	A0A181XWS5	1	6.4	1.37	1.5e-4	43158.4	KLEOX	Uncharacterized protein
[363]	A0A0J9X216	1	17.0	1.36	0.0023	6321.3	LACKL	US14
[364]	D2NP47	1	1.2	1.35	0.0010	82960.6	ROTMD	Sialic acid synthase
[365]	A0A449GBD0	1	2.0	1.34	1.3e-4	54416.0	GORRU	Uncharacterized conserved protein
[366]	A0A1S9N066	1	12.2	1.34	0.0010	9745.5	CLOBE	Uncharacterized protein
[367]	Q6C1A9	1	2.2	1.33	5.9e-4	49906.0	YARLI	Glutamate dehydrogenase
[368]	A0A328HFU9	2	1.8	0.87	0.0014	76713.3	ARTGO	Uncharacterized protein
[369]	V6Z565	1	3.9	1.33	4.7e-4	34700.4	STRAG	CAAX amino terminal protease
[370]	A0A373FJD6	1	12.7	1.33	4.5e-4	10739.0	COMTE	DNA topoisomerase III
[371]	P46795	1	4.2	1.33	6.4e-5	36255.0	BORBU	Glyceraldehyde-3-phosphate dehydrogenase
[372]	P31539	1	1.3	1.32	0.0016	102035.8	YEAST	Heat shock protein 104
[373]	A0A240AS26	1	1.9	1.32	0.0011	83881.5	CLOCO	(p)ppGpp synthase
[374]	A0A3D9YRP2	1	1.7	1.32	3.2e-4	99332.1	9PSED	Putative chitinase
[375]	A0A3L7Z7I4	1	3.4	1.31	8.3e-4	43421.3	9BACE	NAD-dependent epimerase/dehydratase family protein
[376]	A0A2N5RR13	1	2.2	1.31	6.3e-4	42706.4	BRAPL	Sialidase
[377]	A0A2X2IT54	1	10.2	1.31	0.0026	29585.3	SPHMU	Trans-aconitate 2-methyltransferase
[378]	A0A380AAX1	1	6.4	1.31	1.8e-4	26779.7	SHEPU	Replication protein P
[379]	A0A1I3EUD2	1	2.1	1.31	2.7e-4	50703.3	SELRU	Outer membrane protein TolC
[380]	A0A6B3JL02	1	1.2	1.30	0.0021	89728.9	RHILE	FAD-dependent oxidoreductase
[381]	B1ZG15	1	3.2	1.29	1.9e-4	53913.6	METPB	Deoxyribodipyrimidine photo-lyase
[382]	Q6C2U5	1	5.3	1.29	1.1e-4	17488.5	YARLI	YALI0F05082p
[383]	A0A0N0ZPN3	1	1.3	1.29	0.0011	60864.6	THESC	DNA methyltransferase
[384]	A8ZYR6	1	1.4	1.29	3.6e-4	96223.4	DESOH	Non-specific serine/threonine protein kinase
[385]	V0BAY6	1	1.9	1.28	5.2e-4	52324.1	KLEPN	Uncharacterized protein
[386]	A0A654DI31	1	1.1	1.28	0.0020	90240.2	9PSED	Endopeptidase La
[387]	A0A291CCN2	1	4.3	1.28	1.0e-4	34646.1	BURTH	ArgP/LysG family DNA-binding transcriptional regulator
[388]	A0A376TH73	1	4.7	1.27	4.6e-5	17778.4	ECOLX	Predicted esterase
[389]	B4S652	1	1.5	1.27	2.4e-4	99107.6	PROA2	Alanine aminopeptidase
[390]	A0A2A5K1F2	1	1.9	1.26	0.0018	50735.3	PAELB	ATP synthase subunit beta
[391]	A0A3D5KBN3	2	2.3	1.00	1.6e-4	39385.1	CLOSP	PpiC domain-containing protein
[392]	A0A099SUX0	1	6.2	1.25	5.5e-4	17689.3	PSEUB	Glutathione peroxidase
[393]	Q7RV85	1	2.5	1.23	0.0054	47594.5	NEUCR	Enolase
[394]	A0A1X1XBM8	1	6.9	1.23	2.5e-4	22337.1	MYCGO	Uncharacterized protein
[395]	G0J0C8	1	5.3	1.23	0.0013	17356.5	CYCMS	Ferric uptake regulator, Fur family
[396]	A0A5C7W7A1	1	2.1	1.23	1.5e-4	48586.1	PSEAC	Uncharacterized protein
[397]	P50085	1	2.3	1.22	1.5e-4	34406.8	YEAST	Prohibitin-2
[398]	Q6CRL9	1	10.0	1.20	9.0e-4	7757.1	KLULA	KLLA0D08008p
[399]	P53329	1	5.2	1.20	0.0011	20014.8	YEAST	Uncharacterized protein YGR273C
[400]	A0A2J7YY90	1	4.2	1.19	1.5e-4	28623.8	STRMQ	ECF RNA polymerase sigma factor SigR
[401]	F0JIA2	1	4.7	1.19	1.2e-4	31502.5	DESDE	Uncharacterized protein
[402]	Q0SW38	1	2.1	1.19	2.1e-4	71504.4	CLOPS	UvrABC system protein C
[403]	E6UHM9	1	0.7	1.19	2.3e-4	204885.8	RUMA7	Uncharacterized protein
[404]	A0A514URK2	1	3.4	1.19	1.1e-4	43035.4	HELPX	Dihydropteroate synthase
[405]	P21576	1	1.4	1.19	8.9e-5	78737.2	YEAST	Vacuolar protein sorting-associated protein 1
[406]	W0T871	1	6.1	1.19	9.0e-4	25388.0	KLUMD	Superoxide dismutase
[407]	P41805	1	5.4	1.18	5.2e-4	25361.6	YEAST	60S ribosomal protein L10
[408]	D7C3U7	1	0.3	1.18	9.2e-5	492217.6	STRBB	Modular polyketide synthase
[409]	P53438	1	1.3	1.18	0.0010	85644.0	YEAST	Protein SOK2
[410]	D5SSX8	1	0.9	1.17	0.0016	107304.2	PLAL2	Uncharacterized protein
[411]	A0A060T879	1	1.9	1.17	1.4e-4	52894.9	BLAAD	ARAD1D08756p
[412]	A0A0J5WQ47	1	0.9	1.14	1.1e-4	95057.1	BURCE	Uncharacterized protein
[413]	Q6CD68	1	2.8	1.14	0.0015	43773.8	YARLI	Obg-like ATPase 1
[414]	A0A3N5BU29	1	3.2	1.13	9.6e-4	54549.8	HELPX	Probable cytosol aminopeptidase
[415]	A0A139L2A7	1	0.6	1.12	2.3e-4	127318.5	BACT4	Uncharacterized protein
[416]	H6LDU2	1	1.8	1.12	2.3e-4	45742.3	ACEWD	Phage integrase-like protein
[417]	A0A2T4PXL5	1	9.4	1.12	1.2e-4	13815.1	STAWA	Uncharacterized protein
[418]	A0A1W6FQZ5	1	1.8	1.12	2.4e-4	65037.6	BURPE	Group II intron reverse transcriptase/maturase
[419]	C6BEC3	1	7.5	1.12	0.0035	12514.4	RALP1	Mobilisation protein
[420]	Q9HEL7	1	1.5	1.12	0.0013	75159.0	NEUCS	Transketolase
[421]	A0A1I3EFL7	1	10.2	1.12	7.6e-4	33835.9	SELRU	Uncharacterized protein YrrD, contains PRC-barrel domain
[422]	Q74FE1	1	6.8	1.11	4.0e-4	16354.3	GEOSL	50S ribosomal protein L9
[423]	A0A1D8NA42	1	1.3	1.11	2.1e-4	80321.7	YARLL	HATPase_c domain-containing protein
[424]	A0A4R0PMR6	1	5.0	1.10	0.0013	47519.6	9PSED	FAD-binding oxidoreductase
[425]	P38879	1	7.5	1.10	1.1e-4	18709.1	YEAST	Nascent polypeptide-associated complex subunit alpha
[426]	Q30YD4	1	3.7	1.10	0.0089	46021.9	DESAG	Uncharacterized protein
[427]	A0A100IL88	1	39.1	1.09	9.8e-4	11121.4	ASPNG	60S acidic ribosomal protein P2
[428]	A0A2Z4YVT9	1	3.8	1.09	5.4e-4	40101.4	RHILE	NADH:flavin oxidoreductase / NADH oxidase family protein
[429]	Q4L3C4	1	6.5	1.08	3.1e-4	17667.2	STAHJ	N-acetyltransferase domain-containing protein
[430]	A0A089HFR2	1	5.1	1.08	0.0030	31706.3	PAEDU	Glyoxal reductase
[431]	A0A1Y6A379	1	8.3	1.07	1.1e-4	43078.1	BACCE	Uncharacterized protein
[432]	A8LA49	1	1.0	1.07	1.3e-4	112149.9	FRASN	Uncharacterized protein
[433]	B9JBM5	1	13.0	1.06	2.4e-4	5779.7	AGRRK	Uncharacterized protein
[434]	A0A2A8RPJ5	1	4.2	1.06	1.4e-4	30580.1	BACCE	Spectinomycin 9-adenylyltransferase
[435]	A0A6B2BF87	1	2.0	1.06	0.0072	79732.9	ACIHA	RecQ family ATP-dependent DNA helicase
[436]	A0A0U4W4S7	1	26.0	1.06	0.0021	8520.3	9PSED	Uncharacterized protein
[437]	Q8R7P6	1	3.0	1.05	3.0e-4	62589.9	CALS4	Periplasmic protease
[438]	P14065	1	2.6	1.05	0.0057	35079.4	YEAST	Glycerol 2-dehydrogenase (NADP(+))
[439]	A0A022NFJ2	1	10.9	1.05	3.6e-4	24206.8	ENTMU	Uncharacterized protein
[440]	Q834U4	1	3.4	1.05	3.7e-4	30778.2	ENTFA	Segregation and condensation protein A
[441]	Q60143	1	7.5	1.04	1.5e-4	31440.9	PSEVU	Glyceraldehyde-3-phosphate dehydrogenase (Fragment)
[442]	A0A5J6G7K2	1	5.6	1.04	1.4e-4	19944.9	STRKN	GNAT family N-acetyltransferase
[443]	Q1IFJ1	1	1.4	1.03	4.0e-4	87728.0	PSEE4	Long-chain-fatty-acyl-CoA reductase
[444]	A0A0S8JXV7	1	3.2	1.03	0.0011	61850.5	9BACE	Aconitate hydratase A (Fragment)
[445]	W8PUC3	1	1.6	1.02	2.8e-4	62170.2	9PSED	Histidine kinase
[446]	A0A350RUM8	1	2.9	1.01	0.0023	38668.4	MARHY	C4-dicarboxylate ABC transporter
[447]	A0A525I8Y2	1	6.3	1.01	0.0049	12955.0	BRASZ	Nucleoside deaminase (Fragment)
[448]	R8YG42	1	1.7	1.00	0.0095	80547.7	ACIPI	Uncharacterized protein (Fragment)
[449]	A0A5P2UC21	1	2.1	1.00	0.0033	93462.2	KLULC	Eft1/Eft2
[450]	A0A519JYH9	1	1.7	1.00	2.1e-4	68001.1	FLASP	Chaperone protein DnaK
[451]	A0A0H1RZI6	1	5.9	1.00	0.0014	27411.8	BACPU	Fe-S oxidoreductase
[452]	A0A519RMY5	1	5.3	0.99	1.6e-4	40589.8	FLASP	DNA polymerase III subunit gamma/tau
[453]	A0A0F7F8X4	1	15.0	0.99	0.0030	11342.9	PAEDU	Heme biosynthesis protein HemY
[454]	Q09AM6	1	0.7	0.99	0.0016	122715.3	STIAD	Alpha-1,6-glucosidases, pullulanase-type subfamily
[455]	A0A2X2LV16	1	0.6	0.99	0.0016	147198.6	STRGR	ATPase involved in DNA repair
[456]	A0A2N6S6Y6	1	3.4	0.99	0.0031	56559.8	9STRE	Chromosomal replication initiator protein DnaA
[457]	S5SR63	1	1.7	0.98	1.9e-4	50767.5	RHIET	Aspartate ammonia-lyase 1
[458]	A0A166VRV9	1	9.0	0.98	2.5e-4	19571.8	LACLC	Uncharacterized protein
[459]	A0A2Z2PQ81	1	6.2	0.97	0.0067	30607.8	AGRRH	N-acyl homoserine lactonase AiiB
[460]	A0A060DAW6	1	2.5	0.97	0.0013	53467.9	AZOBR	MFS transporter
[461]	A0A658C9C5	1	7.4	0.97	0.0047	37739.9	FLAJO	Quinone-dependent dihydroorotate dehydrogenase
[462]	A0A431Q2A0	1	2.1	0.97	6.3e-4	43954.0	ANCAQ	Class I SAM-dependent RNA methyltransferase
[463]	A0A0P0GPX9	1	1.9	0.97	0.0019	47401.3	9BACE	L-rhamnose isomerase
[464]	A0A174VD08	1	1.9	0.97	0.0019	47469.5	BACUN	L-rhamnose isomerase
[465]	A0A0A6UTH6	1	1.9	0.96	0.0014	49470.2	ACTUT	Uncharacterized protein
[466]	A0A2S8JAY1	1	0.7	0.95	0.0062	173622.4	RHOOP	SLT domain-containing protein
[467]	A0A395UR09	1	0.9	0.95	0.0062	142612.9	BACVU	Phage tail tape measure protein
[468]	A0A239SU85	1	3.7	0.95	0.0084	27023.4	9STRE	Putative rRNA methylase
[469]	A0A3E1B255	1	3.1	0.95	0.0084	34541.3	RHILT	Uncharacterized protein
[470]	A0A1Y3P244	1	1.8	0.95	0.0050	61434.8	9PSED	DNA repair protein RecN
[471]	S7URN7	1	1.3	0.95	6.3e-4	116743.4	TOXGG	Putative ribonuclease z
[472]	A0A106BIY4	1	0.3	0.95	3.8e-4	273910.6	THIDE	Uncharacterized protein
[473]	A0A2A5JWS3	1	3.2	0.95	0.0010	62674.8	PAELB	Site-specific DNA recombinase-like protein
[474]	A0A1A2TNE4	1	20.4	0.94	5.6e-4	11335.6	MYCSC	DUF3303 domain-containing protein
[475]	A0A3T5BL66	1	2.0	0.94	0.0075	55816.9	SALET	Uncharacterized protein
[476]	A0A3U8UYH3	1	2.1	0.94	0.0075	55590.5	SALET	Uncharacterized protein
[477]	A0A3R9HY44	1	10.7	0.93	2.6e-4	44050.5	STRSA	Glycosyl transferases group 1
[478]	A0A0M0F7X7	1	3.1	0.92	0.0018	26564.6	CELCE	Uncharacterized protein
[479]	A0A2V5C417	1	2.9	0.92	0.0024	41709.0	9PSED	Quinohemoprotein amine dehydrogenase beta subunit
[480]	P02309	1	12.6	0.91	6.0e-4	11368.4	YEAST	Histone H4
[481]	A0A175J6L7	1	5.2	0.91	0.0039	27174.5	PAENI	IclR family transcriptional regulator
[482]	Q6CGH1	1	3.6	0.91	6.3e-4	24663.2	YARLI	YALI0A19426p
[483]	A0A060T330	1	2.4	0.91	0.0018	49164.0	BLAAD	ARAD1A06182p
[484]	A0A380QAE2	1	3.6	0.90	0.0026	28100.9	YERPU	Pili chaperone protein
[485]	A0A099KBG5	1	2.2	0.90	7.0e-4	58595.1	COLPS	Choline/carnitine/betaine transporter
[486]	A0A061JU48	1	19.7	0.90	0.0012	13000.2	PSEST	Arsenate reductase
[487]	Q0STY8	1	9.6	0.90	6.3e-4	18502.6	CLOPS	HDIG/HD domain protein
[488]	D5UI05	1	13.9	0.90	5.3e-4	11119.7	CELFN	Uncharacterized protein
[489]	P07280	1	6.2	0.90	0.0069	15917.2	YEAST	40S ribosomal protein S19-A
[490]	A0A427TZ67	1	2.8	0.89	0.0010	36273.4	9VIBR	Pseudouridine synthase
[491]	A0A1I5FJ95	1	0.4	0.89	6.3e-4	460094.8	9PSED	Non-ribosomal peptide synthase domain TIGR01720/amino acid adenylation domain-containing protein
[492]	A0A0N0VBJ7	1	3.0	0.89	0.0035	40805.4	STRSU	Cell division protein FtsK
[493]	Q46L03	1	0.6	0.89	0.0011	131348.9	PROMT	Methionine synthase
[494]	A0A3S4TTA7	1	6.7	0.89	0.0049	13470.7	FUSVA	MORN repeat variant
[495]	F2A939	1	5.1	0.88	0.0048	34385.6	RHIET	Uncharacterized protein
[496]	A0A381H384	1	2.9	0.87	0.0013	45668.8	CITKO	Enolase
[497]	A0A2S8LIB5	1	7.4	0.87	2.5e-4	16563.4	MYCAO	Cys-tRNA(Pro)/Cys-tRNA(Cys) deacylase
[498]	A0A641WAF0	1	4.0	0.87	0.0013	31708.0	BACOV	Uncharacterized protein
[499]	A0A317BNT7	1	12.0	0.87	0.0013	9573.1	STEMA	IF rod domain-containing protein (Fragment)
[500]	A0A193KCY6	1	2.9	0.87	8.2e-4	63533.0	9VIBR	Glutamine--tRNA ligase
[501]	D6XZ59	1	2.0	0.87	0.0072	44498.8	BACIE	Major facilitator superfamily MFS_1
[502]	A0A0U5HSD0	1	4.2	0.86	0.0043	21033.5	STEMA	Ax21 family protein
[503]	A0A0A1HVR4	1	1.8	0.85	5.0e-4	36997.5	9PSED	Histidine transporter, periplasmic histidine-binding protein
[504]	A0A0M0GK93	1	3.1	0.85	0.0022	45834.7	SPOGL	Cardiolipin synthetase
[505]	A0A084GNR1	1	2.3	0.85	0.0014	44901.8	BACID	50S rRNA methyltransferase
[506]	A0A0U3S6G9	1	3.3	0.84	0.0024	32024.6	SERFO	Integrase catalytic domain-containing protein
[507]	A0A0Y2BKL3	2	1.0	0.58	8.1e-5	123199.0	STREE	Surface anchored protein
[508]	A0A5C7X2K6	1	1.4	0.83	0.0020	81412.5	LYSSP	Regulatory protein NosR
[509]	A4X5T5	1	6.6	0.83	0.0060	15249.0	SALTO	Uncharacterized protein
[510]	A0A024IVA3	1	6.5	0.83	7.2e-4	24475.2	RHIRD	Uncharacterized protein
[511]	W8TP54	1	8.7	0.83	0.0047	13969.8	PEPAC	RutC family protein
[512]	A0A259M8K7	1	5.7	0.83	0.0033	38705.8	9PSED	Methyl-accepting chemotaxis protein (Fragment)
[513]	R4YJM5	1	3.4	0.83	0.0024	51202.5	OLEAN	Peptidase S41A, family protein
[514]	K7QTL3	1	5.5	0.83	0.0016	25004.1	THEOS	Phosphate-specific transport system accessory protein PhoU
[515]	A0A0F0EC01	1	12.0	0.82	0.0014	10977.4	9PSED	Uncharacterized protein
[516]	A0A1Y6IR82	2	2.1	0.73	0.0014	76952.0	9VIBR	Lipoteichoic acid synthase 1
[517]	A0A1V9I480	1	5.1	0.82	4.9e-4	43821.7	CLOSG	TPR repeat-containing protein
[518]	D0L1W1	1	1.0	0.82	3.6e-4	97274.9	HALNC	CoA-binding domain protein
[519]	A0A2D9B9S0	1	2.8	0.82	0.0013	76315.4	ALTSX	Peptidylprolyl isomerase
[520]	A0A353KC89	1	1.3	0.82	0.0022	98746.9	STRSQ	Uncharacterized protein (Fragment)
[521]	A0A0S8K7E3	1	1.4	0.82	8.3e-4	92641.6	9BACE	Uncharacterized protein
[522]	W1VEA2	1	4.0	0.81	0.0016	46467.2	STRPA	Serine/alanine adding enzyme
[523]	A0A330F3T2	1	4.1	0.81	0.0042	26675.6	ENTCL	Type II secretion system protein GspC
[524]	A9GSS6	1	3.2	0.81	7.0e-4	52597.7	SORC5	Radical_SAM domain-containing protein
[525]	K9FD58	1	0.5	0.81	0.0021	441709.5	PEND2	Equisetin synthetase, putative
[526]	Q97LG7	1	3.8	0.81	4.3e-4	31833.2	CLOAB	Pyridoxal 5'-phosphate synthase subunit PdxS
[527]	A0A2B9BQ37	1	4.9	0.81	0.0011	18904.8	BACCE	DUF4825 domain-containing protein
[528]	A0A0N7H0T2	1	3.6	0.81	0.0017	34346.0	PSEFL	Uncharacterized protein
[529]	A0A1M4ZA70	1	4.0	0.80	0.0014	41407.7	STRHI	2-polyprenyl-6-methoxyphenol hydroxylase
[530]	Q8YUT9	1	1.5	0.80	4.0e-4	89528.9	NOSS1	Alr2242 protein
[531]	F0S0X7	1	3.7	0.80	4.7e-4	44708.2	DESTD	Phosphoglycerate kinase
[532]	T5L9F0	1	2.7	0.79	0.0079	30340.1	STEMA	Polyphosphate kinase
[533]	Q4JWJ7	1	1.6	0.79	0.0048	62310.9	CORJK	Uncharacterized protein
[534]	A0A0S8HJV2	1	7.3	0.79	0.0030	11451.3	9BACE	Uncharacterized protein
[535]	A0A1H2NTP0	1	4.4	0.79	0.0027	19779.0	PSEVA	Uncharacterized protein
[536]	A0A678ZY95	1	18.0	0.79	0.0073	9982.1	ALBVE	Calmodulin (Fragment)
[537]	A0A1A3K8H7	1	3.5	0.78	0.0017	58875.9	MYCGO	Nuclease
[538]	S2K878	1	6.2	0.78	0.0025	28263.4	9PSED	Acyl-[acyl-carrier-protein]--UDP-N-acetylglucosamine O-acyltransferase
[539]	S5WLS9	1	1.0	0.78	0.0024	83415.6	DESGI	Putative methyl-viologen-reducing hydrogenase subunit delta
[540]	A0A172T3T1	1	3.8	0.78	0.0024	24397.5	FERPE	Peroxiredoxin
[541]	A0A1X7LT99	1	7.1	0.77	4.4e-4	18172.9	RHORH	Uncharacterized protein
[542]	A0A067P9U4	2	3.1	0.51	0.0019	79318.7	PLEOS	HATPase_c domain-containing protein
[543]	A8RJ50	1	4.7	0.76	0.0031	39786.3	CLOBW	CBAH domain-containing protein
[544]	A0A1E7RW04	1	3.6	0.76	0.0029	36880.0	BUTME	Internalin-A
[545]	S0FQ17	1	2.4	0.76	7.1e-4	45630.9	RUMCE	Flp pilus assembly protein, ATPase CpaF
[546]	A0A072YX73	1	1.1	0.76	5.6e-4	81545.1	CLONO	Triple tyrosine motif-containing protein
[547]	E5YBC6	1	4.6	0.75	0.0040	39167.3	BILWA	Tetraacyldisaccharide 4'-kinase
[548]	Q8XZG4	1	2.2	0.75	9.1e-4	60360.7	RALSO	GMP synthase [glutamine-hydrolyzing]
[549]	A0A1T1D680	1	3.7	0.75	0.0029	28319.2	9SYNE	DUF262 domain-containing protein
[550]	P38523	1	3.5	0.75	0.0064	26066.7	YEAST	GrpE protein homolog, mitochondrial
[551]	A0A410MTW3	1	1.6	0.74	7.0e-4	42166.5	LYSSH	Virion core protein (Lumpy skin disease virus)
[552]	A0A0A2HPC0	1	6.1	0.74	0.0036	18320.7	CLOBO	Xanthine dehydrogenase
[553]	P24075	1	4.0	0.74	4.8e-4	22587.5	RHILV	Alanine--tRNA ligase (Fragment)
[554]	A0A353GB69	1	0.9	0.74	4.8e-4	95697.0	RHISP	Alanine--tRNA ligase
[555]	A0A099KF69	1	2.5	0.74	9.7e-4	32670.0	COLPS	PpiC-type peptidyl-prolyl cis-trans isomerase
[556]	A0A6H0GP04	1	5.5	0.73	0.0015	20056.8	RAOTE	Glutathione peroxidase
[557]	S4Y788	1	0.5	0.73	0.0019	209501.3	SORCE	Histidine kinase
[558]	A0A5Z0SQW4	1	3.5	0.73	0.0029	49019.7	SALER	DUF4102 domain-containing protein
[559]	A0A1H7HUH9	1	5.5	0.73	0.0032	18977.8	RUMAL	Uncharacterized protein
[560]	A0A151JFP6	1	3.9	0.73	4.7e-4	31929.6	9VIBR	ATP-dependent DNA ligase
[561]	A0A5B0BUX8	1	5.6	0.73	0.0063	25699.8	9PSED	Molecular chaperone
[562]	Q39F75	1	6.5	0.72	0.0014	15404.6	BURL3	Uncharacterized protein
[563]	E9AVN7	1	1.8	0.71	0.0023	97353.8	LEIMU	Uncharacterized protein
[564]	A0A5E6XZC9	1	7.6	0.71	0.0011	21516.0	PSEFL	Outer membrane protein IcsA autotransporter
[565]	A0A2T5H4U2	1	6.0	0.71	0.0012	25881.7	9PSED	Sugar fermentation stimulation protein homolog
[566]	A0A3X8WBV7	1	4.6	0.71	0.0028	24473.7	CAMJU	Uncharacterized protein
[567]	C0XRL6	1	1.6	0.70	0.0010	102454.1	CORLD	Uncharacterized protein (Fragment)
[568]	Q92U15	1	0.9	0.69	5.2e-4	113285.6	RHIME	Efflux pump membrane transporter
[569]	A0A6I6TKD6	1	5.2	0.69	0.0018	38116.4	9PSED	Uncharacterized protein
[570]	Q5LU85	1	1.0	0.69	0.0016	66905.1	RUEPO	Diguanylate cyclase, putative
[571]	A0A4S2CQ58	2	5.5	0.65	3.5e-4	29012.3	LACJH	Phosphorylase
[572]	A0A2K8PB48	1	2.0	0.69	0.0028	86157.9	STRLA	FtsX-like permease family protein
[573]	Q6C4W6	1	3.5	0.69	0.0027	24946.5	YARLI	Peptidyl-prolyl cis-trans isomerase B
[574]	G3XUL0	1	2.2	0.69	0.0011	73852.6	ASPNA	Uncharacterized protein
[575]	A0A2H6KZJ5	1	5.6	0.69	0.0032	29579.3	MICAE	Group 3 RNA polymerase sigma factor SigF
[576]	A0A077XVJ2	1	16.3	0.69	6.6e-4	5578.3	SPHSM	Uncharacterized protein
[577]	B0MGI5	1	2.0	0.69	0.0061	49822.1	ANACD	Gamma-aminobutyrate metabolism dehydratase/isomerase
[578]	A0A1M7IY13	1	2.1	0.68	0.0032	89160.9	RUMFL	Glycoside hydrolase family 44
[579]	A0A1E5EZE1	1	8.5	0.68	0.0019	18402.1	9VIBR	Type III secretion protein
[580]	P26783	1	4.0	0.68	0.0014	25038.8	YEAST	40S ribosomal protein S5
[581]	S3A285	1	2.4	0.68	0.0016	45484.9	BIFBR	ParB-like partition protein
[582]	C0QQ34	2	4.4	0.59	0.0021	39554.0	PERMH	Putative lipoprotein
[583]	A0A3E5GZS8	1	1.7	0.67	0.0013	53093.4	BACT4	Recombinase
[584]	A0A4R3HSN7	1	1.9	0.67	0.0019	66086.1	PAULE	Dihydroxy-acid dehydratase
[585]	A0A179B948	1	2.1	0.66	0.0059	47587.5	RHILE	Serine--tRNA ligase
[586]	A0A0W8EPE8	1	3.9	0.66	0.0031	39579.1	ELIMR	Glyco_trans_2-like domain-containing protein
[587]	A0A0G3SD71	1	1.2	0.66	0.0066	90099.2	KLEOX	Formate acetyltransferase
[588]	A0A1H4KMH5	1	2.8	0.66	6.6e-4	31454.1	9PSED	Transcriptional regulator, LysR family
[589]	A0A6A7ZKC2	1	11.6	0.65	0.0029	22361.5	RHIML	Response regulator
[590]	A0A336NV60	1	3.8	0.65	0.0026	34935.5	CITFR	ABC transporter ATP-binding protein
[591]	J8BRM3	1	0.6	0.65	0.0011	137503.4	BACCE	Uncharacterized protein
[592]	Q6CQ12	1	4.7	0.65	0.0025	29052.1	KLULA	Succinate dehydrogenase [ubiquinone] iron-sulfur subunit, mitochondrial
[593]	W6QTQ5	1	3.4	0.64	0.0076	51738.5	PSEP5	Beta-lactamase domain-containing protein
[594]	Q60269	1	1.7	0.64	0.0042	48153.2	METJA	Uncharacterized protein MJECL07
[595]	R7B1M7	1	2.5	0.64	0.0044	43471.3	9BACE	Acetylornithine aminotransferase
[596]	Q6CI99	1	1.2	0.63	0.0038	93403.3	YARLI	Elongation factor 2
[597]	A0A2E4PBL9	1	2.1	0.63	0.0015	41668.0	FLASP	Cystathionine gamma-synthase
[598]	D6M6I4	1	27.3	0.63	0.0021	6713.7	STRSH	Uncharacterized protein
[599]	P54118	1	2.4	0.63	0.0020	36292.5	NEUCR	Glyceraldehyde-3-phosphate dehydrogenase
[600]	A0A100IBA7	1	2.1	0.63	0.0020	42059.2	ASPNG	Similar to An04g06170
[601]	A0A0U4DA59	1	2.5	0.62	0.0017	44131.6	BURCE	Aminopeptidase
[602]	A0A231VLA7	1	3.7	0.62	0.0057	42070.1	THETR	Metalloendopeptidase
[603]	A0A060TAS0	2	5.8	0.49	0.0041	15503.3	BLAAD	ARAD1B02948p
[604]	K4ZG34	1	9.9	0.61	0.0039	9859.1	PAEA2	Uncharacterized protein
[605]	A8S3F1	1	0.6	0.61	0.0013	147376.4	CLOBW	Stage 0 sporulation protein A homolog
[606]	A0A1L6KPV8	1	8.7	0.61	0.0088	25354.9	ACIHA	Uracil phosphoribosyltransferase
[607]	P00330	1	6.0	0.61	0.0049	36849.5	YEAST	Alcohol dehydrogenase 1
[608]	E8WGV4	1	3.7	0.61	0.0066	55626.0	STRFA	Uncharacterized protein
[609]	A0A3R7WHL4	1	2.1	0.61	0.0013	48780.9	PREIN	ATP-binding protein
[610]	A0A2V1JWU6	2	1.3	0.40	0.0035	104941.3	EUBRA	Alpha-galactosidase
[611]	C5ECU0	1	4.6	0.60	0.0035	26788.1	BIFLI	Transposase InsK for insertion sequence IS150 family protein
[612]	A0A1A3KPF4	1	11.7	0.60	0.0059	12969.1	MYCAS	Cell division protein DivIVA
[613]	A0A2B0KQ88	1	2.3	0.60	0.0061	109689.6	BACCE	Phage infection protein
[614]	A0A1E3ED30	1	11.4	0.60	0.0021	12027.8	BRAEL	Polysaccharide biosynthesis protein
[615]	L7UKT7	1	3.6	0.60	0.0011	46430.2	MYXSD	Glucose-1-phosphate adenylyltransferase
[616]	A0A066ZY33	1	3.7	0.60	0.0035	38940.5	HYDMR	Porin
[617]	P33331	1	6.4	0.60	0.0075	14453.2	YEAST	Nuclear transport factor 2
[618]	A0A374W8I3	2	1.8	0.35	0.0020	57074.2	9BACE	ATP-binding protein
[619]	A0A0C2T8F9	1	42.1	0.59	0.0016	4189.0	BACBA	Uncharacterized protein
[620]	R9HLI5	1	2.0	0.59	0.0019	67547.9	BACVU	Uncharacterized protein
[621]	R5VF95	1	3.4	0.58	0.0054	32614.0	9BACE	DUF2179 domain-containing protein
[622]	D9XFX8	1	3.3	0.58	0.0079	39332.0	STRVT	Uncharacterized protein
[623]	D8NA23	1	1.7	0.57	0.0020	50161.1	RALSL	Putative outer membrane efflux protein
[624]	A0A243FHU9	1	3.2	0.57	0.0017	31098.0	BACTY	Toxin_10 domain-containing protein
[625]	A0A5D0E9C9	1	5.7	0.57	9.2e-4	28608.3	AGGAC	tRNA cyclic N6-threonylcarbamoyladenosine(37) synthase TcdA
[626]	A0A0U4P653	1	9.0	0.57	0.0018	16901.0	9PSED	Protein PsiE
[627]	A0A1Y2MIL9	1	3.9	0.57	0.0072	29269.4	PSEAH	Putative short-chain type dehydrogenase/reductase
[628]	A0A365UZL6	1	9.5	0.57	9.0e-4	21729.6	MICCH	N-acetyltransferase
[629]	A0A5P2U9N5	1	2.7	0.57	0.0013	67191.0	KLULC	Zn(2)-C6 fungal-type domain-containing protein
[630]	T0C7D9	1	5.0	0.56	0.0094	25924.2	ALIAG	Uncharacterized protein
[631]	A0A0R2H2S6	1	1.7	0.56	0.0025	45142.0	WEIVI	UDP-N-acetylglucosamine 1-carboxyvinyltransferase
[632]	A0A2K2TIU6	1	5.6	0.56	0.0080	14235.1	LACFE	Uncharacterized protein
[633]	S7TBY7	1	1.2	0.56	0.0046	68418.0	DESML	Tetratricopeptide repeat-containing protein
[634]	A0A525I7Z9	1	2.5	0.55	0.0019	50097.7	BRASZ	Histidine kinase
[635]	A0A0D8HXS4	1	0.2	0.55	0.0029	502896.5	RHOSX	Mycobactin synthetase protein B
[636]	A0A0G3S4I0	1	2.5	0.55	0.0027	71962.8	KLEOX	ATPase AAA
[637]	A0A083YGA0	1	3.0	0.55	0.0045	77593.6	HELPX	Phosphatidylglycerol--membrane-oligosaccharide glycerophosphotransferase
[638]	H8GQN1	1	3.9	0.55	0.0045	23316.1	METAL	Cell division protein
[639]	A0A3D9X2Q0	1	1.2	0.55	0.0040	79532.1	9PSED	Uncharacterized protein
[640]	A0A4V4R7M9	1	2.0	0.54	0.0012	55650.8	9PSED	Sensor domain-containing diguanylate cyclase
[641]	A0A150QHW9	1	5.8	0.54	0.0066	16945.3	SORCE	Uncharacterized protein
[642]	A0A178H2X5	1	2.5	0.54	0.0013	48135.5	AGRRH	Histidine kinase
[643]	A0A0Z8G3Z4	1	4.0	0.53	0.0080	30843.0	STRSU	Alpha/beta superfamily hydrolase/acyltransferase
[644]	P38701	1	5.8	0.53	0.0022	13907.2	YEAST	40S ribosomal protein S20
[645]	P37292	1	1.8	0.52	0.0033	53686.9	YEAST	Serine hydroxymethyltransferase, mitochondrial
[646]	A0A2Z6UGW5	1	3.1	0.52	0.0041	86628.6	MICAE	Glyco_hydro_57 domain-containing protein
[647]	A0A1G7QYV6	1	2.0	0.52	0.0014	55041.3	RHOCA	Phage portal protein, lambda family
[648]	A0A0C2V6S8	1	3.8	0.52	0.0088	28969.6	MAGMG	AB hydrolase-1 domain-containing protein
[649]	A0A1W2EF48	1	9.5	0.52	0.0018	26753.7	9PSED	NADP-dependent 3-hydroxy acid dehydrogenase YdfG
[650]	A0A6B3QLU6	2	4.0	0.41	0.0021	86420.2	STRTE	Ribonucleoside-diphosphate reductase
[651]	A0A1V4SR37	1	4.8	0.52	0.0089	21288.4	RUMHU	Uncharacterized protein
[652]	A0A3S0U7A1	1	14.7	0.52	0.0098	8004.4	HYPSQ	DUF465 domain-containing protein
[653]	A0A0S2CG66	1	2.8	0.51	0.0025	46772.9	CAMJU	Capsular polysaccharide export protein
[654]	A0A5T2C3R6	1	2.8	0.51	0.0025	46840.9	CAMCO	Capsule biosynthesis protein
[655]	A0A3P1S5N7	1	6.4	0.51	0.0039	32128.9	STRSA	Proline iminopeptidase
[656]	A0A1S9YJ77	1	10.5	0.51	0.0016	9745.8	BACCE	Uncharacterized protein (Fragment)
[657]	A0A6B4GS58	1	9.6	0.50	0.0015	9881.8	CLOBO	DUF4231 domain-containing protein
[658]	A0A6I5N911	1	9.1	0.50	0.0021	25223.2	STRRO	Lytic polysaccharide monooxygenase
[659]	A4FG44	1	4.0	0.49	0.0013	29946.9	SACEN	DNA-binding transcriptional MerR regulator
[660]	S3JIT3	1	1.4	0.49	0.0064	73270.5	TRESO	Fibronectin type-III domain-containing protein
[661]	A0A1E3RKJ2	1	2.6	0.48	0.0017	42485.6	MYCFV	Acyl-CoA dehydrogenase
[662]	Q1K0F1	1	3.6	0.48	0.0019	27069.2	DESA6	Thiamine pyrophosphate enzyme-like TPP-binding
[663]	C4RBM4	1	9.3	0.47	0.0032	16549.9	MICS3	SnoaL-like domain-containing protein
[664]	A0A2K7SZG2	1	1.8	0.47	0.0017	68261.5	9VIBR	Siderophore synthetase
[665]	Q72R90	1	4.3	0.47	0.0019	28117.1	LEPIC	ABC transporter ATP-binding protein
[666]	G9Y570	1	2.5	0.47	0.0046	40766.2	HAFAL	Transcriptional regulator, LacI family
[667]	P0AGC3	1	1.6	0.46	0.0073	73353.8	ECOLI	Soluble lytic murein transglycosylase
[668]	Q5F8R8	1	1.0	0.46	0.0025	96813.0	NEIG1	Autotransporter
[669]	A0A2A2SQ98	1	2.3	0.46	0.0025	48301.5	KLEPN	Adenylate cyclase
[670]	A0A1U7ETY7	1	1.1	0.46	0.0032	115723.7	NATPD	Receiver/sensor box histidine kinase
[671]	Q2JMZ0	1	1.2	0.45	0.0056	146884.3	SYNJB	Magnesium chelatase
[672]	A0A410RXN2	1	5.4	0.45	0.0089	24105.7	CORCK	Pyridoxal phosphate homeostasis protein
[673]	A0A2T5BC16	1	2.4	0.45	0.0034	55036.4	MYCDI	Murein L,D-transpeptidase YafK
[674]	F4D1K5	1	4.1	0.44	0.0073	29087.9	PSEUX	DUF2786 domain-containing protein
[675]	S0KVL0	1	3.5	0.44	0.0074	29377.7	ENTAV	Peptidase_C39_2 domain-containing protein
[676]	A0A0X1U909	1	3.6	0.44	0.0035	32849.2	ANAPI	Integrase core domain protein
[677]	R5M1A3	1	1.5	0.44	0.0028	114638.9	9BACE	Putative outer membrane protein
[678]	R7DZI4	1	2.1	0.43	0.0044	48249.2	9BACE	IgA Peptidase M64
[679]	A0A1H9J0Z1	2	1.5	0.38	0.0031	67036.6	FLAFI	Tetracycline resistance protein TetQ
[680]	A0A0D1DEH9	1	4.3	0.43	0.0049	42924.9	VIBPH	Whole genome shotgun sequence
[681]	A0A0C3I6K2	1	2.1	0.43	0.0076	55851.9	CLOBO	Portal protein
[682]	E0RNI4	1	2.0	0.42	0.0021	78486.8	SPITD	Putative transcriptional regulator containing a ferredoxin domain
[683]	A0A1H7DD69	1	1.8	0.41	0.0025	80027.3	9PSED	WG containing repeat-containing protein
[684]	G5JZW5	1	3.7	0.41	0.0028	24267.6	9STRE	Uncharacterized protein
[685]	A0A100IUQ0	1	4.1	0.41	0.0069	28271.5	ASPNG	Unnamed protein product
[686]	A0A508WD26	1	3.4	0.41	0.0061	28910.4	LEUPS	Uncharacterized protein
[687]	A0A0X1T1N6	1	10.3	0.40	0.0055	17429.9	PSEAA	4-hydroxybenzoyl-CoA thioesterase
[688]	Q5FFS0	1	11.0	0.40	0.0086	13484.7	EHRRG	30S ribosomal protein S11
[689]	A0A1Q9PMK6	1	1.3	0.39	0.0019	62038.9	BACPF	PucR family transcriptional regulator
[690]	A0A5I2W1V7	1	10.0	0.39	0.0027	21503.0	SALET	Tail fiber assembly protein
[691]	A0A2N0D043	1	2.2	0.39	0.0029	53539.5	RHISU	Glutamine synthetase
[692]	A0A380GAB0	1	7.0	0.39	0.0029	30117.3	STAIN	Putative phage DnaC-like protein
[693]	A0A3S3AZH8	1	3.4	0.39	0.0082	42298.6	9PSED	Cystathionine beta-lyase
[694]	A0A2W5IDG0	1	1.9	0.38	0.0022	64265.8	VARPD	Terminase large subunit (Fragment)
[695]	A0A0K1EJC6	1	3.3	0.38	0.0057	28640.2	CHOCO	Uncharacterized protein
[696]	A0A5P9CRV9	1	0.6	0.38	0.0057	177914.6	9VIBR	Peptidoglycan-associated outer membrane lipoprotein
[697]	S7W9H4	1	0.9	0.38	0.0045	105181.4	TOXGG	RING-type domain-containing protein
[698]	A0A3D9VHB4	1	4.1	0.37	0.0042	39000.9	9PSED	RND family efflux transporter MFP subunit
[699]	A0A6I3HZ36	1	3.8	0.37	0.0021	29741.7	9STRE	Uncharacterized protein
[700]	A0A1Y6IX82	1	5.5	0.37	0.0047	43754.9	9VIBR	Murein hydrolase activator EnvC
[701]	A0A3M8SAF7	1	6.7	0.36	0.0059	29297.5	PSEPU	AraC family transcriptional regulator
[702]	C0ZFW6	1	1.9	0.36	0.0073	59007.8	BREBN	Amidohydro_3 domain-containing protein
[703]	A0A4U5XC48	1	1.3	0.36	0.0023	122817.8	STRGB	Thiol reductant ABC exporter subunit CydD
[704]	A0A0P9AXN5	1	4.1	0.36	0.0034	26488.6	VARPD	Peptidase M50
[705]	A0A0Q8ASC7	1	1.3	0.36	0.0092	56367.1	9PSED	SulP family inorganic anion transporter
[706]	A0A0K0X7D9	1	4.2	0.35	0.0036	44817.6	MYCGD	MCE-family protein
[707]	S9U4J5	1	2.5	0.35	0.0060	44240.4	PAEAL	ROK family protein
[708]	A0A3S4EFR7	1	4.7	0.35	0.0024	18706.1	KLUIN	Lipoprotein
[709]	T5HHE2	1	3.3	0.35	0.0033	50847.4	BACLI	Endopeptidase
[710]	A0A1Q8DGL7	1	2.0	0.34	0.0055	38221.3	STAAU	3Beta_HSD domain-containing protein
[711]	A0A326GG53	1	1.3	0.34	0.0058	89187.5	SPHSX	CRISPR-associated helicase Cas3
[712]	A0A4Y9FJC5	1	3.3	0.34	0.0058	33748.0	9STRE	N-acetylneuraminate lyase
[713]	A0A0A8JGK1	1	3.1	0.34	0.0049	34752.7	BACSX	Cobalamin biosynthesis protein CobD
[714]	A5VBJ2	1	1.1	0.34	0.0043	84283.0	SPHWW	TonB-dependent receptor
[715]	B5EC41	1	2.9	0.34	0.0025	40505.9	GEOBB	Chaperone protein DnaJ
[716]	W6NLN9	1	1.8	0.33	0.0044	43647.3	CLOTY	L-proline glycine betaine ABC transport system permease protein ProV (TC 3.A.1.12.1)
[717]	K0NB29	1	5.1	0.33	0.0039	32903.3	DESTT	Conserved uncharacterized protein
[718]	A0A0D6FZV1	1	4.7	0.33	0.0068	31680.6	ALCXX	HTH-type transcriptional activator CmpR
[719]	A0A2D8TWD1	1	1.8	0.33	0.0068	77127.6	9SYNE	Penicillin-insensitive transglycosylase
[720]	D6SVV9	1	2.6	0.33	0.0036	48439.8	GARVA	Acetylornithine deacetylase/succinyl-diaminopimelate desuccinylase
[721]	I4LPT8	1	2.6	0.33	0.0036	48438.8	GARVA	M20_dimer domain-containing protein
[722]	A0A1T1AN47	1	1.3	0.32	0.0040	70234.2	RHOFE	ATP-dependent zinc metalloprotease FtsH
[723]	D3P3F9	1	2.0	0.32	0.0050	67538.6	AZOS1	Methyl-accepting chemotaxis protein
[724]	A0A317RWN3	1	0.9	0.32	0.0033	157054.9	EUBLI	Putative CoA-substrate-specific enzyme activase
[725]	W0T8A1	1	4.3	0.32	0.0055	48306.9	KLUMD	Protein MET17
[726]	A5VDI8	1	0.8	0.32	0.0053	151290.4	SPHWW	Glycosyl transferase, group 1
[727]	A0A086PBG1	1	1.9	0.32	0.0066	90058.8	SPHHM	Prophage LambdaMc01, tail tape measure protein
[728]	F3ZTM7	1	4.1	0.32	0.0028	22260.7	9BACE	Uncharacterized protein
[729]	D7A5N3	1	2.8	0.32	0.0072	33366.7	STAND	Transcriptional regulator, DeoR family
[730]	A0A077VK57	1	1.5	0.31	0.0027	67042.8	STAAU	Multidrug ABC transporter ATPase/permease
[731]	A0A081XY84	1	1.1	0.31	0.0037	85917.6	STRTO	Alpha-amylase
[732]	A0A1I6BQN7	1	2.1	0.31	0.0065	82831.2	9PSED	Dicarboxylate transport
[733]	A0A3R9INZ2	1	2.5	0.31	0.0053	49558.4	STRSA	Collagen binding domain protein
[734]	J7JKX3	1	12.9	0.31	0.0045	15010.3	BURCE	Histidine triad (HIT) protein
[735]	Q9F634	1	1.2	0.30	0.0039	95372.6	STIAU	MxcH
[736]	A0A427U5B9	1	4.1	0.30	0.0037	22075.2	9VIBR	LPS-assembly lipoprotein LptE
[737]	A0A239YYT6	1	7.7	0.30	0.0041	23583.9	CLOCO	Membrane-associated protein
[738]	A0A139NNZ6	1	2.4	0.30	0.0031	45192.3	9STRE	Serine-type D-Ala-D-Ala carboxypeptidase
[739]	A0A1G5PCD5	1	2.0	0.30	0.0086	48721.9	AFIMA	Uncharacterized conserved protein
[740]	A0A4Y9IEK8	1	10.7	0.30	0.0086	10185.3	LACJH	Methylase_S domain-containing protein
[741]	A0A4P2Q0L2	1	6.4	0.30	0.0035	33031.0	SORCE	Chromosome partitioning protein ParA
[742]	A0A3P1XSK4	1	1.7	0.30	0.0031	80735.8	TANFO	KamA family protein
[743]	A0A072R7Y5	1	4.0	0.29	0.0029	23390.8	BARBA	YkuD domain-containing protein
[744]	A0A3B8EW40	1	3.0	0.29	0.0048	53286.5	LACBR	ABC transporter permease subunit
[745]	A0A1G7ID01	1	1.2	0.29	0.0035	104402.7	CHIFI	PAS domain S-box-containing protein
[746]	A8FRM8	1	3.4	0.28	0.0067	45618.2	SHESH	ATP-dependent RNA helicase SrmB
[747]	A0A2D6HTY5	1	2.7	0.28	0.0033	36421.0	ALTSX	NADP-dependent oxidoreductase
[748]	A0A0M0A170	1	2.8	0.28	0.0032	36834.4	CLOBO	Thiosulfate sulfurtransferase
[749]	A0A1H1MU73	1	4.0	0.27	0.0032	75650.2	9PSED	Oligopeptidase B
[750]	A0A2S3S1X9	1	2.3	0.27	0.0083	44848.3	VIBVL	Pyridoxal phosphate-dependent aminotransferase
[751]	D5V111	1	5.1	0.27	0.0068	25782.8	ARCNC	Short-chain dehydrogenase/reductase SDR
[752]	E9SBQ1	1	1.3	0.27	0.0071	86688.8	RUMAL	CRISPR-associated endonuclease Cas3-HD
[753]	A0A2N7FB45	1	3.8	0.26	0.0086	24176.2	VIBSP	DNA repair protein
[754]	O05287	1	10.5	0.26	0.0098	19145.6	ACIBA	6'-N-aminoglycoside acetyltransferase
[755]	R6FKL4	1	5.1	0.26	0.0055	39797.2	9BACE	TYR_PHOSPHATASE_2 domain-containing protein
[756]	A0A5B1BR13	1	5.0	0.26	0.0035	20252.9	MYCSI	Ferritin
[757]	A6WG71	1	1.4	0.26	0.0038	61252.2	KINRD	Protein serine phosphatase with GAF(S) sensor(S)
[758]	A0A656F1Z0	1	1.9	0.25	0.0055	85677.4	CLODI	Uncharacterized protein
[759]	A0A414Z6E1	1	1.9	0.25	0.0072	73327.0	9BACE	RagB/SusD family nutrient uptake outer membrane protein
[760]	A0A5J6IJB8	1	1.5	0.25	0.0096	76928.6	STRC4	DUF1080 domain-containing protein
[761]	A0A315S928	1	4.7	0.25	0.0085	34315.6	BIFAN	ABC transporter substrate-binding protein
[762]	A1KAD0	1	3.2	0.24	0.0088	44257.6	AZOSB	GTPase Obg
[763]	Q15Y38	1	3.7	0.24	0.0090	41609.9	PSEA6	Type IV pilus assembly protein PilM
[764]	Q04525	1	1.3	0.23	0.0059	91903.3	PRELO	SO34 adhesin
[765]	Q47KP8	1	6.2	0.23	0.0040	28226.2	THEFY	Transcriptional regulator, GntR family
[766]	A0A315XZ06	1	3.0	0.23	0.0050	33996.9	RUMFL	Uncharacterized protein
[767]	M8BCB4	2	1.2	0.17	0.0085	87758.8	RHIRD	Uncharacterized protein
[768]	A0A508WGA1	1	3.8	0.23	0.0043	56750.6	LEUPS	Phage portal [Lactobacillus casei LOCK919]
[769]	A0A4P0ZC76	1	7.1	0.23	0.0069	20033.3	RAOOR	Uncharacterized protein
[770]	A0A4P6GD86	1	1.4	0.22	0.0063	54327.3	9PSED	Transposase
[771]	A0A099L237	1	2.9	0.22	0.0058	33738.4	COLPS	Abhydrolase_2 domain-containing protein
[772]	B9MR35	1	1.2	0.22	0.0089	83031.0	CALBD	Primosomal protein N'
[773]	A0A1A3NR51	1	4.0	0.21	0.0057	30557.1	MYCAS	Sulfurtransferase
[774]	E4N356	1	3.6	0.21	0.0092	35547.4	KITSK	Putative aldo/keto reductase
[775]	A0A6C1EH86	1	6.6	0.21	0.0044	13375.1	SACPS	Hsp90 chaperone hsp82
[776]	C7PHV2	1	3.9	0.21	0.0058	32244.3	CHIPD	Transcriptional regulator, AraC family
[777]	A0A642MLP0	1	1.1	0.19	0.0051	121360.8	9BACE	Site-specific DNA-methyltransferase
[778]	Q6F0P4	1	2.1	0.18	0.0067	100431.3	MESFL	Phosphonate ABC transporter permease component
[779]	A0A0P8ZSD0	1	3.3	0.18	0.0077	29724.5	VARPD	Molecular chaperone GroES
[780]	A0A0R2HMJ4	1	1.0	0.18	0.0062	120584.3	CARDV	Exonuclease SbcC
[781]	A0A0D0JG19	1	13.9	0.18	0.0071	8129.2	9PSED	Uncharacterized protein
[782]	A0A1Y5HRL1	1	4.2	0.17	0.0059	34884.1	OLEAN	Lipase chaperone
[783]	A0A3M4SK78	1	1.1	0.17	0.0062	151468.3	9PSED	XRE family transcriptional regulator
[784]	A0A1X0XG19	1	3.2	0.17	0.0058	37646.1	KLUIN	FAD:protein FMN transferase
[785]	A0A2P2GYG3	1	2.8	0.16	0.0099	27435.7	ASPFA	60S ribosomal protein
[786]	A0A1H7PY99	1	1.8	0.16	0.0084	93005.5	RUMFL	RecB family exonuclease
[787]	A0A1L9DMW5	1	2.0	0.16	0.0053	104054.7	STRVF	Helicase
[788]	I4AFG5	1	0.7	0.16	0.0082	151635.7	BERLS	Putative periplasmic ligand-binding sensor domain protein
[789]	A0A067NEL2	1	4.3	0.15	0.0056	26498.6	PLEOS	Uncharacterized protein (Fragment)
[790]	Q2GIL5	1	4.7	0.14	0.0072	25760.7	ANAPZ	tRNA (guanine-N(1)-)-methyltransferase
[791]	A8F4F5	1	3.4	0.13	0.0076	40315.0	PSELT	Transcription termination/antitermination protein NusG
[792]	A0A193KIJ5	1	2.8	0.13	0.0074	31068.6	9VIBR	DMT family transporter
[793]	A0A1B3EC38	1	3.2	0.13	0.0092	35082.4	9PSED	Acetyl-coenzyme A carboxylase carboxyl transferase subunit alpha
[794]	A0A1U7M7W4	1	3.8	0.13	0.0096	32522.4	TISCR	Putative MscS family protein YkuT
[795]	A5FU41	1	1.1	0.12	0.0083	87198.2	ACICJ	Type IV secretion/conjugal transfer ATPase, VirB4 family
[796]	A0A519NF31	1	0.8	0.12	0.0095	119118.4	FLASP	DNA helicase
[797]	A0A0F7J6H0	1	1.8	0.12	0.0079	74694.7	SALTM	Uncharacterized protein
[798]	I0H8B5	1	4.6	0.11	0.0067	42452.0	ACTM4	Histidine kinase
[799]	T1XI44	1	2.2	0.11	0.0075	40599.0	VARPD	Putative TRAP dicarboxylate transporter, subunit DctP
[800]	A0A1E9BNH2	1	7.5	0.10	0.0090	18548.6	9BACE	Arm-DNA-bind_5 domain-containing protein
[801]	A0A085VR54	1	17.6	0.10	0.0087	14968.5	PSESX	Flagellar protein FliL
[802]	A0A4R3UNJ5	1	2.3	0.10	0.0092	48646.1	PELSC	Histidine kinase
[803]	A0A238D3Y9	1	2.3	0.10	0.0093	34583.1	THIDL	Glycosyl transferase, family 2
[804]	A0A1G6QT29	1	3.7	0.10	0.0075	37834.1	9PSED	Uncharacterized protein
[805]	K9GMV1	1	3.0	0.10	0.0093	38193.1	PEND1	Epoxide hydrolase, putative
[806]	A0A0S8HTF4	1	14.7	0.10	0.0069	8161.4	9BACE	Uncharacterized protein
[807]	A0A124C4Q0	1	5.7	0.10	0.0073	60578.9	STRSC	Bacterial extracellular solute-binding protein
[808]	T0PP16	1	3.6	0.09	0.0070	33423.6	AERSA	GFO family oxidoreductase
[809]	P28603	1	4.3	0.09	0.0070	34137.4	AZOBR	Sulfate adenylyltransferase subunit 2
[810]	Q66GG4	1	0.8	0.08	0.0075	103432.2	YERPS	DNA polymerase I
[811]	Q8YKQ2	1	1.2	0.07	0.0073	64317.5	NOSS1	Alr7241 protein
[812]	C1F9R9	1	1.0	0.07	0.0073	76406.6	ACIC5	Peptidase, M3 family
[813]	A0A0P0N786	1	3.3	0.07	0.0084	36484.5	STRAP	Oxidoreductase
[814]	A0A2D8TXA1	1	5.0	0.06	0.0080	47911.8	9SYNE	Multifunctional fusion protein
[815]	A0A0W7XQ24	1	10.3	0.04	0.0098	7582.8	XANMN	Uncharacterized protein
[816]	W4ABP7	1	3.6	0.04	0.0087	71112.2	RHORH	Methylcrotonoyl-CoA carboxylase
[817]	A0A3S1AAG8	1	4.7	0.03	0.0094	33926.8	ANAVA	AAA_31 domain-containing protein
[818]	Q89AA0	1	5.6	0.03	0.0093	48197.9	BUCBP	ATP-dependent Clp protease ATP-binding subunit ClpX
[819]	A0A5C4PA11	1	2.5	0.02	0.0100	76433.7	9PSED	Adhesin (Fragment)

## Sheet: SC_ProteinProspector report
Column1	Column2	Column3	Column4	Column5	Column6	Column7	Column8	Column9	Column10	Column11	Column12	Column13	Column14	Column15	Column16	Column17	Column18	Column19	Column20	Column21
Rank	Acc #	Num Unique	% Cov	Best Disc Score	Best Expect Val	Num Unique	% Cov	Best Disc Score	Best Expect Val	Num Unique	% Cov	Best Disc Score	Best Expect Val	Num Unique	% Cov	Best Disc Score	Best Expect Val	Protein MW	Species	Protein Name
[1]	C8ZCU8	53	64.0	10.70	3.4e-19	52	65.3	10.98	9.8e-20	53	64.0	10.70	3.4e-19	51	65.4	11.65	5.9e-21	69498.6	YEAS8	Ssa2p
[2]	C8Z985	42	78.3	11.19	4.2e-20	43	78.3	10.70	3.3e-19	42	78.3	11.19	4.2e-20	41	86.7	10.93	1.2e-19	35733.9	YEAS8	Glyceraldehyde-3-phosphate dehydrogenase
[3]	P00925	39	66.4	9.21	1.9e-16	38	65.2	8.33	8.2e-15	39	66.4	9.21	1.9e-16	36	64.5	8.17	1.6e-14	46914.6	YEAST	Enolase 2
[4]	P00560	36	76.4	8.37	6.8e-15	37	76.4	7.70	1.2e-13	36	76.4	8.37	6.8e-15	36	74.5	8.28	1.0e-14	44738.8	YEAST	Phosphoglycerate kinase
[5]	A0A6C1DUM3	24	54.0	8.45	4.9e-15	27	66.9	8.06	2.6e-14	24	54.0	8.45	4.9e-15	25	64.1	8.69	1.8e-15	39621.1	SACPS	Fructose-bisphosphate aldolase
[6]	P0CS90	33	43.1	7.04	2.0e-12	29	41.9	7.85	6.4e-14	33	43.1	7.04	2.0e-12	29	42.4	7.75	9.5e-14	70628.4	YEAST	Heat shock protein SSC1, mitochondrial
[7]	P00549	25	42.0	7.79	7.9e-14	27	52.4	9.05	3.8e-16	25	42.0	7.79	7.9e-14	27	47.8	7.73	1.0e-13	54545.1	YEAST	Pyruvate kinase 1
[8]	A0A6C1DZI9	26	41.6	6.56	1.6e-11	23	38.2	6.76	6.6e-12	26	41.6	6.56	1.6e-11	27	41.8	7.71	1.1e-13	66596.1	SACPS	Cytoplasmic ATPase that is a ribosome-associated molecular chaperone
[9]	P21163	24	73.4	9.36	9.9e-17	25	76.8	9.63	3.1e-17	24	73.4	9.36	9.9e-17	23	72.9	8.64	2.2e-15	39032.4	ELIMR	Peptide-N(4)-(N-acetyl-beta-D-glucosaminyl)asparagine amidase F
[10]	P02994	25	49.3	8.14	1.8e-14	22	47.2	8.56	3.0e-15	25	49.3	8.14	1.8e-14	21	44.5	9.51	5.2e-17	50033.1	YEAST	Elongation factor 1-alpha
[11]	P04147	23	44.0	7.89	5.4e-14	26	46.1	9.07	3.5e-16	23	44.0	7.89	5.4e-14	27	44.5	8.83	9.4e-16	64344.7	YEAST	Polyadenylate-binding protein, cytoplasmic and nuclear
[12]	P17536	26	82.4	7.01	2.3e-12	27	89.4	7.37	4.9e-13	26	82.4	7.01	2.3e-12	22	82.4	7.89	5.4e-14	23540.9	YEAST	Tropomyosin-1
[13]	P32589	26	26.1	6.77	6.1e-12	28	27.6	6.27	5.2e-11	26	26.1	6.77	6.1e-12	26	28.1	6.87	4.0e-12	77367.0	YEAST	Heat shock protein homolog SSE1
[14]	A6ZW24	26	16.3	6.59	1.4e-11	19	11.0	5.84	3.3e-10	26	16.3	6.59	1.4e-11	23	14.5	6.70	8.3e-12	207031.8	YEAS7	Fatty acid synthase subunit alpha
[15]	P15705	24	46.2	7.29	6.9e-13	22	41.3	6.91	3.4e-12	24	46.2	7.29	6.9e-13	26	48.6	8.11	2.1e-14	66265.6	YEAST	Heat shock protein STI1
[16]	A6ZL16	17	65.0	8.14	1.8e-14	19	65.0	8.13	1.9e-14	17	65.0	8.14	1.8e-14	19	65.0	7.70	1.2e-13	23900.8	YEAS7	Heat shock protein
[17]	P06169	16	25.2	9.53	4.9e-17	18	27.5	9.48	6.1e-17	16	25.2	9.53	4.9e-17	18	27.5	8.75	1.3e-15	61495.9	YEAST	Pyruvate decarboxylase isozyme 1
[18]	P19882	22	40.2	6.49	2.1e-11	23	43.7	6.90	3.6e-12	22	40.2	6.49	2.1e-11	20	39.5	6.16	8.4e-11	60752.1	YEAST	Heat shock protein 60, mitochondrial
[19]	P32324	20	24.3	7.94	4.2e-14	21	25.7	9.37	9.6e-17	20	24.3	7.94	4.2e-14	15	20.1	8.40	6.1e-15	93290.0	YEAST	Elongation factor 2
[20]	P32471	15	68.0	8.81	1.0e-15	14	68.0	9.17	2.3e-16	15	68.0	8.81	1.0e-15	14	68.0	9.24	1.7e-16	22627.2	YEAST	Elongation factor 1-beta
[21]	C8ZID9	25	30.3	8.55	3.1e-15	22	24.8	8.46	4.6e-15	25	30.3	8.55	3.1e-15	23	30.5	8.13	1.9e-14	81421.0	YEAS8	Hsp82p
[22]	P39015	17	56.0	8.51	3.7e-15	16	55.3	9.18	2.2e-16	17	56.0	8.51	3.7e-15	17	55.3	9.52	5.0e-17	29995.2	YEAST	Suppressor protein STM1
[23]	P16467	15	31.8	8.00	3.3e-14	15	31.8	8.38	6.5e-15	15	31.8	8.00	3.3e-14	13	24.3	7.00	2.3e-12	61912.6	YEAST	Pyruvate decarboxylase isozyme 2
[24]	P38934	22	38.1	5.53	1.2e-9	23	38.7	5.80	3.9e-10	22	38.1	5.53	1.2e-9	18	37.7	6.84	4.6e-12	54639.7	YEAST	Nuclear segregation protein BFR1
[25]	A0A6A5PXP3	15	36.9	8.00	3.3e-14	15	36.9	9.78	1.7e-17	15	36.9	8.00	3.3e-14	18	42.9	8.35	7.4e-15	41013.3	YEASX	ADH4 isoform 1 (Fragment)
[26]	P07170	17	56.3	5.99	1.7e-10	20	67.6	7.21	9.6e-13	17	56.3	5.99	1.7e-10	14	48.2	5.94	2.1e-10	24255.0	YEAST	Adenylate kinase
[27]	C8ZHN0	18	50.6	7.63	1.6e-13	17	49.4	8.32	8.3e-15	18	50.6	7.63	1.6e-13	18	53.7	5.85	3.1e-10	36851.5	YEAS8	Adh1p
[28]	P00950	17	59.9	6.13	9.4e-11	18	78.9	8.43	5.4e-15	17	59.9	6.13	9.4e-11	19	78.9	7.01	2.3e-12	27608.8	YEAST	Phosphoglycerate mutase 1
[29]	P17967	15	28.0	7.03	2.1e-12	15	32.2	8.99	4.9e-16	15	28.0	7.03	2.1e-12	13	18.0	6.36	3.6e-11	58227.7	YEAST	Protein disulfide-isomerase
[30]	P06105	17	19.3	7.38	4.7e-13	17	17.4	7.31	6.2e-13	17	19.3	7.38	4.7e-13	18	20.0	7.94	4.2e-14	134810.7	YEAST	Protein SCP160
[31]	A6ZYI6	13	42.0	7.06	1.8e-12	13	42.0	8.32	8.4e-15	13	42.0	7.06	1.8e-12	10	38.3	6.75	6.7e-12	32881.2	YEAS7	Reticulon-like protein
[32]	Q06146	13	55.8	8.29	9.5e-15	11	46.1	7.98	3.5e-14	13	55.8	8.29	9.5e-15	13	53.9	7.35	5.4e-13	35998.3	YEAST	Uncharacterized protein YLR257W
[33]	P00817	14	46.7	6.95	2.9e-12	14	46.7	6.90	3.5e-12	14	46.7	6.95	2.9e-12	14	44.3	6.98	2.5e-12	32299.8	YEAST	Inorganic pyrophosphatase
[34]	A6ZNA1	15	63.7	6.61	1.2e-11	16	63.7	6.01	1.6e-10	15	63.7	6.61	1.2e-11	15	63.7	5.33	2.9e-9	12619.1	YEAS7	Zeocin resistance
[35]	P24031	11	26.1	8.79	1.1e-15	11	26.1	10.05	5.2e-18	11	26.1	8.79	1.1e-15	11	26.1	10.68	3.6e-19	52777.0	YEAST	Constitutive acid phosphatase
[36]	P17505	12	38.6	7.54	2.3e-13	13	38.9	7.53	2.5e-13	12	38.6	7.54	2.3e-13	13	38.6	7.51	2.7e-13	35650.3	YEAST	Malate dehydrogenase, mitochondrial
[37]	A0A6C1EEC1	13	22.0	6.78	6.0e-12	9	17.7	6.61	1.2e-11	13	22.0	6.78	6.0e-12	11	19.1	7.23	7.8e-13	59552.8	SACPS	1,3-beta-glucanosyltransferase
[38]	B5VIV5	16	20.5	7.19	1.1e-12	15	22.7	7.57	2.1e-13	16	20.5	7.19	1.1e-12	14	18.8	8.59	2.7e-15	99636.3	YEAS6	Plasma membrane ATPase
[39]	P34167	15	32.1	5.34	2.8e-9	15	32.1	6.24	5.9e-11	15	32.1	5.34	2.8e-9	13	29.6	5.54	1.2e-9	48522.4	YEAST	Eukaryotic translation initiation factor 4B
[40]	Q12118	15	35.3	6.12	1.0e-10	14	35.3	7.09	1.6e-12	15	35.3	6.12	1.0e-10	13	35.5	7.36	5.0e-13	37218.8	YEAST	Small glutamine-rich tetratricopeptide repeat-containing protein 2
[41]	P10080	10	43.2	8.97	5.2e-16	9	39.5	7.58	2.0e-13	10	43.2	8.97	5.2e-16	9	36.1	8.79	1.1e-15	32989.8	YEAST	Single-stranded nucleic acid-binding protein
[42]	B3LLS9	17	23.8	6.35	3.8e-11	16	23.8	6.74	7.0e-12	17	23.8	6.35	3.8e-11	15	20.2	6.59	1.3e-11	93388.0	YEAS1	Eisosome protein 1
[43]	P19414	12	19.3	8.36	7.1e-15	14	22.2	8.92	6.4e-16	12	19.3	8.36	7.1e-15	12	18.3	10.36	1.4e-18	85369.0	YEAST	Aconitate hydratase, mitochondrial
[44]	P00942	13	51.6	7.52	2.6e-13	13	56.5	7.16	1.2e-12	13	51.6	7.52	2.6e-13	14	51.6	6.96	2.8e-12	26795.7	YEAST	Triosephosphate isomerase
[45]	Q03558	10	25.8	7.68	1.3e-13	13	29.5	7.87	5.9e-14	10	25.8	7.68	1.3e-13	12	30.0	8.07	2.5e-14	45011.0	YEAST	NADPH dehydrogenase 2
[46]	P25694	12	13.5	4.94	1.6e-8	13	13.5	5.22	4.6e-9	12	13.5	4.94	1.6e-8	11	12.5	5.97	1.9e-10	91996.8	YEAST	Cell division control protein 48
[47]	P0C0V8	12	93.1	7.62	1.6e-13	11	93.1	7.43	3.7e-13	12	93.1	7.62	1.6e-13	11	85.1	6.50	2.0e-11	9745.9	YEAST	40S ribosomal protein S21-A
[48]	P02407	13	54.4	7.26	7.9e-13	11	55.1	7.25	8.2e-13	13	54.4	7.26	7.9e-13	13	55.1	6.03	1.5e-10	15788.5	YEAST	40S ribosomal protein S17-A
[49]	P31539	14	11.3	5.14	6.5e-9	15	14.6	6.58	1.4e-11	14	11.3	5.14	6.5e-9	14	11.1	6.11	1.1e-10	102035.8	YEAST	Heat shock protein 104
[50]	P02400	9	88.2	8.62	2.3e-15	10	88.2	9.72	2.2e-17	9	88.2	8.62	2.3e-15	10	88.2	7.25	8.2e-13	11050.2	YEAST	60S acidic ribosomal protein P2-beta
[51]	P0CX45	11	39.8	6.24	6.0e-11	11	39.4	6.52	1.9e-11	11	39.8	6.24	6.0e-11	9	36.6	6.83	4.9e-12	27408.6	YEAST	60S ribosomal protein L2-A
[52]	P40212	12	55.3	7.12	1.4e-12	11	55.3	8.08	2.4e-14	12	55.3	7.12	1.4e-12	12	55.3	7.13	1.3e-12	22525.2	YEAST	60S ribosomal protein L13-B
[53]	P10664	10	28.7	7.02	2.1e-12	10	32.6	6.97	2.7e-12	10	28.7	7.02	2.1e-12	9	27.1	6.75	6.8e-12	39092.4	YEAST	60S ribosomal protein L4-A
[54]	P34216	11	13.5	7.02	2.2e-12	10	11.8	7.27	7.5e-13	11	13.5	7.02	2.2e-12	10	10.4	7.29	6.7e-13	150784.6	YEAST	EH domain-containing and endocytosis protein 1
[55]	P32318	9	21.5	7.85	6.2e-14	8	18.1	10.12	3.9e-18	9	21.5	7.85	6.2e-14	8	19.0	10.42	1.1e-18	34991.3	YEAST	Thiamine thiazole synthase
[56]	P00445	10	72.1	10.51	7.4e-19	10	72.1	11.82	2.7e-21	10	72.1	10.51	7.4e-19	10	72.1	9.89	1.0e-17	15854.7	YEAST	Superoxide dismutase [Cu-Zn]
[57]	P47068	10	11.8	10.04	5.4e-18	10	13.8	9.39	8.8e-17	10	11.8	10.04	5.4e-18	8	9.8	5.89	9.2e-11	128297.5	YEAST	Myosin tail region-interacting protein MTI1
[58]	P39935	15	17.3	6.86	4.2e-12	13	16.7	4.04	1.3e-7	15	17.3	6.86	4.2e-12	10	14.1	4.63	5.8e-8	107102.2	YEAST	Eukaryotic initiation factor 4F subunit p150
[59]	B3RH70	6	43.4	9.01	4.5e-16	9	69.4	8.60	2.5e-15	6	43.4	9.01	4.5e-16	11	75.3	7.70	1.2e-13	24338.5	YEAS1	Carboxypeptidase Y inhibitor
[60]	Q12363	10	34.8	7.35	5.2e-13	11	37.5	6.82	5.0e-12	10	34.8	7.35	5.2e-13	10	35.7	6.12	9.8e-11	48383.1	YEAST	Transcriptional modulator WTM1
[61]	A0A6C1DU40	13	22.0	5.22	4.7e-9	14	22.0	4.91	1.7e-8	13	22.0	5.22	4.7e-9	12	23.5	6.35	3.8e-11	60689.9	SACPS	Saccharase
[62]	P53278	11	12.0	5.21	2.5e-9	13	18.4	6.36	3.6e-11	11	12.0	5.21	2.5e-9	9	12.1	5.24	6.1e-10	92698.9	YEAST	Uncharacterized protein YGR130C
[63]	P22803	10	66.3	8.93	6.4e-16	10	66.3	10.71	3.2e-19	10	66.3	8.93	6.4e-16	8	66.3	7.68	1.3e-13	11204.0	YEAST	Thioredoxin-2
[64]	P38013	7	56.2	9.03	4.1e-16	8	57.4	12.86	3.4e-23	7	56.2	9.03	4.1e-16	7	69.3	10.22	2.5e-18	19114.8	YEAST	Peroxiredoxin AHP1
[65]	P05740	8	45.7	5.87	2.9e-10	9	45.7	6.79	5.9e-12	8	45.7	5.87	2.9e-10	8	45.7	5.72	5.4e-10	20549.6	YEAST	60S ribosomal protein L17-A
[66]	P07251	11	23.9	5.84	3.3e-10	8	19.4	7.40	4.4e-13	11	23.9	5.84	3.3e-10	9	20.0	5.94	2.2e-10	58608.4	YEAST	ATP synthase subunit alpha, mitochondrial
[67]	P05759	10	46.7	6.87	4.1e-12	11	46.7	6.98	2.5e-12	10	46.7	6.87	4.1e-12	10	46.7	6.88	3.8e-12	17216.3	YEAST	Ubiquitin-40S ribosomal protein S31
[68]	P38804	7	70.3	8.64	2.2e-15	8	71.2	9.96	7.6e-18	7	70.3	8.64	2.2e-15	8	71.2	7.79	8.1e-14	12009.6	YEAST	Restriction of telomere capping protein 3
[69]	P04037	7	75.5	7.93	4.4e-14	7	68.4	7.29	7.0e-13	7	75.5	7.93	4.4e-14	7	69.7	7.72	1.1e-13	17142.7	YEAST	Cytochrome c oxidase subunit 4, mitochondrial
[70]	P11353	8	23.2	7.25	8.1e-13	6	20.1	5.88	2.7e-10	8	23.2	7.25	8.1e-13	5	20.1	5.63	8.0e-10	37711.9	YEAST	Oxygen-dependent coproporphyrinogen-III oxidase
[71]	P17128	11	28.0	5.12	7.1e-9	10	28.0	5.36	2.6e-9	11	28.0	5.12	7.1e-9	9	24.8	5.01	1.1e-8	41659.0	KLULA	Actin
[72]	P07280	8	45.8	5.18	5.6e-9	11	63.9	5.77	4.4e-10	8	45.8	5.18	5.6e-9	10	63.9	4.15	4.4e-7	15917.2	YEAST	40S ribosomal protein S19-A
[73]	A0A6C1DY39	9	28.2	6.47	2.2e-11	6	25.4	5.67	6.9e-10	9	28.2	6.47	2.2e-11	7	23.7	5.73	5.2e-10	37358.3	SACPS	Glycoprotein
[74]	P53221	10	35.4	4.93	1.6e-8	13	44.9	4.22	3.3e-7	10	35.4	4.93	1.6e-8	11	43.3	3.77	8.6e-7	14234.8	YEAST	60S ribosomal protein L26-B
[75]	P07262	7	23.1	8.34	7.9e-15	7	25.3	8.69	1.8e-15	7	23.1	8.34	7.9e-15	6	20.5	7.64	1.5e-13	49570.4	YEAST	NADP-specific glutamate dehydrogenase 1
[76]	P19211	6	24.8	5.56	1.1e-9	8	24.8	6.43	2.6e-11	6	24.8	5.56	1.1e-9	8	24.8	7.26	7.8e-13	17131.5	YEAST	Eukaryotic translation initiation factor 5A-2
[77]	P00045	11	62.8	6.53	1.8e-11	11	62.8	4.78	3.0e-8	11	62.8	6.53	1.8e-11	10	60.2	5.31	3.1e-9	12532.4	YEAST	Cytochrome c isoform 2
[78]	P32288	8	25.4	8.05	2.6e-14	5	13.0	6.19	7.4e-11	8	25.4	8.05	2.6e-14	7	23.5	7.87	5.8e-14	41766.4	YEAST	Glutamine synthetase
[79]	P25294	9	36.9	6.44	2.6e-11	9	36.9	5.72	5.5e-10	9	36.9	6.44	2.6e-11	9	28.7	5.83	3.4e-10	37590.3	YEAST	Protein SIS1
[80]	P28319	7	22.2	5.92	2.4e-10	8	31.0	6.74	7.0e-12	7	22.2	5.92	2.4e-10	6	22.2	6.29	4.9e-11	24268.5	YEAST	Cell wall protein CWP1
[81]	P32481	7	13.7	7.89	5.3e-14	7	13.7	8.79	1.1e-15	7	13.7	7.89	5.3e-14	6	13.7	5.65	7.5e-10	57866.3	YEAST	Eukaryotic translation initiation factor 2 subunit gamma
[82]	P29311	11	59.2	5.31	2.4e-9	9	44.2	4.91	9.2e-9	11	59.2	5.31	2.4e-9	10	37.8	5.63	8.1e-10	30091.6	YEAST	Protein BMH1
[83]	P40414	10	56.5	6.75	6.9e-12	13	62.1	4.98	1.3e-8	10	56.5	6.75	6.9e-12	10	61.5	6.54	1.7e-11	19093.0	YEAST	Tropomyosin-2
[84]	P87108	6	67.7	8.52	3.5e-15	5	67.7	8.71	1.6e-15	6	67.7	8.52	3.5e-15	3	33.3	7.92	4.7e-14	10304.7	YEAST	Mitochondrial import inner membrane translocase subunit TIM10
[85]	P31116	8	29.0	9.18	2.1e-16	9	29.2	8.71	1.6e-15	8	29.0	9.18	2.1e-16	6	26.5	10.15	3.5e-18	38502.4	YEAST	Homoserine dehydrogenase
[86]	P16140	7	21.7	7.43	3.7e-13	8	15.3	7.12	1.4e-12	7	21.7	7.43	3.7e-13	6	17.8	6.78	6.0e-12	57749.7	YEAST	V-type proton ATPase subunit B
[87]	O14467	10	46.4	4.51	9.7e-8	10	46.4	4.66	2.1e-8	10	46.4	4.51	9.7e-8	11	55.6	5.04	9.9e-9	16403.8	YEAST	Multiprotein-bridging factor 1
[88]	P31373	6	19.0	6.44	2.6e-11	6	19.0	7.98	3.7e-14	6	19.0	6.44	2.6e-11	7	25.1	6.43	2.7e-11	42542.4	YEAST	Cystathionine gamma-lyase
[89]	P53141	10	67.1	8.49	4.1e-15	9	47.7	5.69	6.3e-10	10	67.1	8.49	4.1e-15	9	53.7	5.39	2.3e-9	16444.6	YEAST	Myosin light chain 1
[90]	P22203	10	34.8	6.71	7.9e-12	11	38.2	8.04	2.8e-14	10	34.8	6.71	7.9e-12	11	38.2	7.32	6.0e-13	26471.6	YEAST	V-type proton ATPase subunit E
[91]	C8Z7S0	7	64.2	7.39	4.4e-13	7	57.8	7.49	2.9e-13	7	64.2	7.39	4.4e-13	6	57.8	5.05	9.6e-9	11696.8	YEAS8	Hsp12p
[92]	Q02642	7	59.2	6.12	1.0e-10	7	59.2	7.39	4.5e-13	7	59.2	6.12	1.0e-10	5	51.0	6.76	6.6e-12	17020.4	YEAST	Nascent polypeptide-associated complex subunit beta-1
[93]	P38879	7	33.9	6.84	4.7e-12	7	33.9	6.96	2.8e-12	7	33.9	6.84	4.7e-12	7	33.9	5.95	2.0e-10	18709.1	YEAST	Nascent polypeptide-associated complex subunit alpha
[94]	P0CT04	9	93.3	8.98	5.1e-16	9	93.3	8.84	9.3e-16	9	93.3	8.98	5.1e-16	9	93.3	7.16	1.2e-12	8589.9	YEAST	Protease B inhibitor 2
[95]	P15019	9	25.4	5.72	5.5e-10	10	24.5	5.01	1.1e-8	9	25.4	5.72	5.5e-10	9	22.1	5.47	1.5e-9	37036.7	YEAST	Transaldolase
[96]	P14832	8	37.7	8.49	4.1e-15	8	37.7	5.70	6.0e-10	8	37.7	8.49	4.1e-15	7	37.7	7.88	5.5e-14	17390.8	YEAST	Peptidyl-prolyl cis-trans isomerase
[97]	P0CX53	6	49.1	6.43	2.7e-11	7	49.1	7.16	1.2e-12	6	49.1	6.43	2.7e-11	7	49.1	6.33	4.1e-11	17822.8	YEAST	60S ribosomal protein L12-A
[98]	B3LN65	7	72.9	6.46	2.3e-11	3	60.0	6.33	4.1e-11	7	72.9	6.46	2.3e-11	6	76.5	6.46	6.4e-12	9431.6	YEAS1	Uncharacterized protein
[99]	A0A6C1E609	6	12.2	6.94	3.0e-12	6	15.7	8.21	1.3e-14	6	12.2	6.94	3.0e-12	7	17.1	7.59	1.9e-13	65641.7	SACPS	Actin binding protein
[100]	P0CX41	7	40.1	8.48	4.3e-15	6	39.4	9.86	1.2e-17	7	40.1	8.48	4.3e-15	6	39.4	6.11	5.3e-11	14473.1	YEAST	60S ribosomal protein L23-A
[101]	A0A6C1DSE2	5	19.4	8.87	8.0e-16	6	22.5	9.40	8.4e-17	5	19.4	8.87	8.0e-16	7	27.5	8.43	5.3e-15	40160.3	SACPS	Glycoside hydrolase, 17
[102]	P32911	7	50.0	5.59	7.8e-10	6	50.0	7.74	1.0e-13	7	50.0	5.59	7.8e-10	6	50.0	6.39	3.1e-11	12312.3	YEAST	Eukaryotic translation initiation factor eIF-1
[103]	Q3E841	7	74.5	6.37	3.5e-11	8	72.4	7.01	2.2e-12	7	74.5	6.37	3.5e-11	8	74.5	6.66	9.8e-12	10781.5	YEAST	Uncharacterized protein YNR034W-A
[104]	P0CX82	9	31.2	6.64	1.1e-11	9	35.4	6.26	5.5e-11	9	31.2	6.64	1.1e-11	8	30.7	6.04	1.4e-10	21704.3	YEAST	60S ribosomal protein L19-A
[105]	A0A6A5PQP7	9	13.6	5.86	3.0e-10	5	5.7	4.57	7.4e-8	9	13.6	5.86	3.0e-10	7	10.0	6.26	5.5e-11	104593.4	YEASX	PFK2 isoform 1 (Fragment)
[106]	P15703	7	21.7	5.14	6.4e-9	7	21.7	7.32	6.1e-13	7	21.7	5.14	6.4e-9	7	21.7	6.42	2.8e-11	34118.9	YEAST	Glucan 1,3-beta-glucosidase
[107]	P17255	12	8.2	6.27	8.9e-12	14	10.8	5.71	4.6e-11	12	8.2	6.27	8.9e-12	11	7.4	3.44	6.6e-8	118637.7	YEAST	V-type proton ATPase catalytic subunit A
[108]	A0A6C1DZ28	7	17.2	6.27	4.2e-11	8	18.5	5.82	8.6e-11	7	17.2	6.27	4.2e-11	6	17.2	5.44	4.1e-10	59993.7	SACPS	Ribosome-binding protein mdm38
[109]	P31787	5	60.9	8.76	1.3e-15	7	63.2	6.85	4.4e-12	5	60.9	8.76	1.3e-15	8	86.2	6.97	2.7e-12	10061.4	YEAST	Acyl-CoA-binding protein
[110]	B3LLF8	8	9.1	6.02	1.5e-10	6	7.6	6.23	6.4e-11	8	9.1	6.02	1.5e-10	6	6.9	5.86	3.0e-10	122971.9	YEAS1	Alpha,alpha-trehalose-phosphate synthase 123 kDa subunit
[111]	P06367	6	50.4	5.52	1.3e-9	7	51.8	8.14	1.8e-14	6	50.4	5.52	1.3e-9	6	50.4	5.77	4.4e-10	14536.7	YEAST	40S ribosomal protein S14-A
[112]	Q04432	5	37.1	7.73	1.0e-13	6	39.7	7.97	3.7e-14	5	37.1	7.73	1.0e-13	5	33.8	8.57	2.9e-15	25670.0	YEAST	Glutathione-independent glyoxalase HSP31
[113]	P39726	5	34.7	6.73	7.5e-12	6	35.9	8.78	1.2e-15	5	34.7	6.73	7.5e-12	6	35.9	6.89	3.7e-12	18793.2	YEAST	Glycine cleavage system H protein, mitochondrial
[114]	P26786	7	31.1	8.17	6.3e-15	5	26.8	5.11	1.9e-9	7	31.1	8.17	6.3e-15	7	33.7	6.95	1.0e-12	21622.4	YEAST	40S ribosomal protein S7-A
[115]	P46992	7	18.4	5.78	4.2e-10	6	16.7	5.88	2.8e-10	7	18.4	5.78	4.2e-10	5	16.2	6.83	4.9e-12	42958.2	YEAST	Cell wall protein YJL171C
[116]	Q12305	8	58.3	6.22	1.2e-11	7	58.3	5.96	4.5e-11	8	58.3	6.22	1.2e-11	7	47.5	5.57	4.1e-10	15413.4	YEAST	Thiosulfate:glutathione sulfurtransferase
[117]	P07284	7	25.8	9.31	1.2e-16	3	11.9	7.45	3.5e-13	7	25.8	9.31	1.2e-16	5	21.6	7.45	3.5e-13	53310.0	YEAST	Serine--tRNA ligase, cytoplasmic
[118]	Q07653	6	8.2	3.40	3.4e-7	7	12.4	6.91	3.4e-12	6	8.2	3.40	3.4e-7	4	6.0	3.88	1.2e-7	113617.0	YEAST	Protein HBT1
[119]	C8ZBH3	6	15.1	6.17	8.2e-11	7	14.8	6.16	8.4e-11	6	15.1	6.17	8.2e-11	7	19.0	7.34	5.6e-13	74595.7	YEAS8	Nsp1p
[120]	P09624	7	18.6	5.34	6.5e-10	8	21.2	6.83	4.9e-12	7	18.6	5.34	6.5e-10	4	11.0	5.39	2.3e-9	54010.5	YEAST	Dihydrolipoyl dehydrogenase, mitochondrial
[121]	P0CX31	7	34.8	4.99	7.4e-9	11	54.1	4.39	6.1e-8	7	34.8	4.99	7.4e-9	8	45.9	4.95	1.1e-8	15328.9	YEAST	40S ribosomal protein S24-A
[122]	Q06440	10	23.0	4.99	1.9e-9	5	10.1	3.85	1.0e-6	10	23.0	4.99	1.9e-9	7	14.7	3.16	5.5e-6	72553.9	YEAST	Coronin-like protein
[123]	Q12513	7	32.0	6.08	1.2e-10	5	32.0	6.49	2.1e-11	7	32.0	6.08	1.2e-10	7	40.0	5.38	2.3e-9	16771.6	YEAST	Translation machinery-associated protein 17
[124]	P14126	11	22.0	3.92	1.2e-7	10	20.2	3.80	1.9e-7	11	22.0	3.92	1.2e-7	10	20.2	5.12	7.0e-9	43758.0	YEAST	60S ribosomal protein L3
[125]	P37291	6	13.0	6.07	1.2e-10	8	20.0	6.62	1.2e-11	6	13.0	6.07	1.2e-10	8	17.7	4.35	1.1e-7	52218.9	YEAST	Serine hydroxymethyltransferase, cytosolic
[126]	P32628	7	19.8	5.34	1.8e-9	5	15.6	5.79	4.1e-10	7	19.8	5.34	1.8e-9	6	17.8	5.23	4.4e-9	42367.1	YEAST	UV excision repair protein RAD23
[127]	P32499	6	11.1	3.39	4.2e-7	8	14.9	3.08	4.1e-7	6	11.1	3.39	4.2e-7	8	15.0	4.86	1.8e-8	77881.4	YEAST	Nucleoporin NUP2
[128]	C8Z3P0	7	21.3	6.89	3.7e-12	6	21.5	5.10	7.4e-10	7	21.3	6.89	3.7e-12	5	16.8	4.75	5.4e-9	47032.7	YEAS8	Shp1p
[129]	P28000	5	64.8	8.46	4.6e-15	5	64.8	9.90	1.0e-17	5	64.8	8.46	4.6e-15	5	64.8	9.05	3.7e-16	16151.0	YEAST	DNA-directed RNA polymerases I and III subunit RPAC2
[130]	P07256	7	19.0	5.90	2.6e-10	7	19.0	6.74	7.1e-12	7	19.0	5.90	2.6e-10	7	19.0	6.28	4.8e-11	50228.2	YEAST	Cytochrome b-c1 complex subunit 1, mitochondrial
[131]	P46672	9	20.5	5.76	4.2e-10	7	18.6	5.81	3.8e-10	9	20.5	5.76	4.2e-10	5	16.5	4.74	2.9e-9	42084.4	YEAST	tRNA-aminoacylation cofactor ARC1
[132]	O13547	3	18.1	12.32	3.2e-22	3	18.1	10.27	2.0e-18	3	18.1	12.32	3.2e-22	2	17.6	9.06	3.6e-16	23268.3	YEAST	Covalently-linked cell wall protein 14
[133]	P45978	5	16.6	7.84	6.6e-14	2	9.5	5.17	5.8e-9	5	16.6	7.84	6.6e-14	6	16.6	7.86	6.0e-14	39189.8	YEAST	Protein SCD6
[134]	P16547	4	12.0	5.78	4.3e-10	8	20.4	6.33	4.1e-11	4	12.0	5.78	4.3e-10	4	10.2	7.79	8.2e-14	44580.8	YEAST	Mitochondrial outer membrane protein OM45
[135]	P23248	5	22.0	5.58	1.0e-9	7	30.6	8.27	1.0e-14	5	22.0	5.58	1.0e-9	6	24.7	6.31	4.4e-11	28812.7	YEAST	40S ribosomal protein S1-B
[136]	P25567	5	11.3	7.49	2.9e-13	4	11.1	7.54	2.4e-13	5	11.3	7.49	2.9e-13	6	11.3	6.67	9.5e-12	48060.3	YEAST	RNA-binding protein SRO9
[137]	A0A6C1DN55	5	24.7	8.75	1.4e-15	5	24.7	8.79	1.1e-15	5	24.7	8.75	1.4e-15	4	22.4	6.30	2.5e-11	39304.6	SACPS	Zn finger-containing GTPase-Activating Protein for ARF
[138]	B3LRY3	6	19.7	5.74	5.1e-10	6	19.7	5.55	1.1e-9	6	19.7	5.74	5.1e-10	6	19.7	6.36	3.7e-11	17114.4	YEAS1	Eukaryotic translation initiation factor 5A
[139]	P26321	5	17.5	10.10	4.2e-18	5	17.5	9.81	1.5e-17	5	17.5	10.10	4.2e-18	6	24.9	10.03	5.8e-18	33715.1	YEAST	60S ribosomal protein L5
[140]	P30902	6	32.2	4.33	1.6e-8	7	41.4	6.59	8.1e-12	6	32.2	4.33	1.6e-8	7	36.8	6.18	4.5e-11	19809.8	YEAST	ATP synthase subunit d, mitochondrial
[141]	P26783	5	21.3	5.24	4.3e-9	6	25.3	5.20	5.0e-9	5	21.3	5.24	4.3e-9	7	30.2	5.41	2.0e-9	25038.8	YEAST	40S ribosomal protein S5
[142]	P10081	6	19.5	6.93	3.2e-12	5	19.5	5.26	3.9e-9	6	19.5	6.93	3.2e-12	5	19.5	5.88	2.8e-10	44697.5	YEAST	ATP-dependent RNA helicase eIF4A
[143]	P37012	7	13.4	5.48	2.5e-10	6	11.8	6.26	2.7e-11	7	13.4	5.48	2.5e-10	6	13.2	3.60	4.8e-7	63089.1	YEAST	Phosphoglucomutase 2
[144]	P0CX25	6	59.8	6.64	1.1e-11	5	52.2	6.43	2.6e-11	6	59.8	6.64	1.1e-11	5	53.3	6.24	5.9e-11	10091.0	YEAST	60S ribosomal protein L43-A
[145]	P32582	7	17.4	4.05	2.7e-7	6	17.2	4.89	1.9e-8	7	17.4	4.05	2.7e-7	7	18.1	4.65	5.2e-8	56022.3	YEAST	Cystathionine beta-synthase
[146]	P06738	7	8.1	6.27	5.3e-11	4	5.3	6.65	1.1e-11	7	8.1	6.27	5.3e-11	8	10.4	6.03	7.4e-11	103276.2	YEAST	Glycogen phosphorylase
[147]	P41338	7	24.6	5.77	3.5e-10	7	19.1	5.23	3.0e-9	7	24.6	5.77	3.5e-10	7	19.1	5.98	1.8e-10	41729.0	YEAST	Acetyl-CoA acetyltransferase
[148]	P38009	5	10.8	8.16	1.7e-14	6	14.7	7.53	2.4e-13	5	10.8	8.16	1.7e-14	6	14.7	8.51	6.8e-16	65263.8	YEAST	Bifunctional purine biosynthesis protein ADE17
[149]	Q99383	5	10.5	6.37	3.5e-11	6	13.5	5.25	4.2e-9	5	10.5	6.37	3.5e-11	6	12.7	6.31	4.5e-11	59650.2	YEAST	Nuclear polyadenylated RNA-binding protein 4
[150]	P27476	6	18.6	5.32	3.0e-9	6	17.1	5.17	5.7e-9	6	18.6	5.32	3.0e-9	6	18.6	5.51	1.3e-9	44535.5	YEAST	Nuclear localization sequence-binding protein
[151]	P11632	5	37.6	5.93	1.0e-10	6	44.1	6.66	9.9e-12	5	37.6	5.93	1.0e-10	5	37.6	3.64	1.8e-6	10802.4	YEAST	Non-histone chromosomal protein 6A
[152]	A0A6C1DYF0	4	16.3	5.95	2.0e-10	3	17.3	4.61	5.4e-8	4	16.3	5.95	2.0e-10	8	24.7	4.41	7.4e-8	30428.8	SACPS	Mitochondrial porin
[153]	P38720	8	16.6	5.41	2.1e-9	6	13.7	4.84	1.6e-8	8	16.6	5.41	2.1e-9	8	16.6	5.42	2.0e-9	53543.7	YEAST	6-phosphogluconate dehydrogenase, decarboxylating 1
[154]	P35732	7	9.8	4.17	4.1e-7	6	9.8	5.22	4.7e-9	7	9.8	4.17	4.1e-7	5	9.6	5.94	1.6e-10	83973.5	YEAST	RNA polymerase II degradation factor 1
[155]	P20081	6	46.5	5.61	8.9e-10	5	46.5	4.95	1.5e-8	6	46.5	5.61	8.9e-10	6	46.5	6.36	3.5e-11	12158.0	YEAST	FK506-binding protein 1
[156]	P53301	4	10.8	5.61	6.0e-11	7	18.3	7.31	3.4e-13	4	10.8	5.61	6.0e-11	6	14.4	5.05	9.6e-10	52758.4	YEAST	Probable glycosidase CRH1
[157]	P0CX37	6	25.8	6.73	7.3e-12	6	21.2	7.24	8.4e-13	6	25.8	6.73	7.3e-12	6	24.6	5.64	7.7e-10	26996.5	YEAST	40S ribosomal protein S6-A
[158]	P15303	4	6.0	8.02	3.0e-14	4	6.0	8.64	2.2e-15	4	6.0	8.02	3.0e-14	4	6.0	6.48	1.8e-11	85385.4	YEAST	Protein transport protein SEC23
[159]	C8ZDG6	6	59.6	6.49	2.1e-11	4	44.7	5.88	2.7e-10	6	59.6	6.49	2.1e-11	5	59.6	5.42	2.0e-9	13268.0	YEAS8	Yke2p
[160]	O14455	8	43.0	4.47	1.1e-7	8	43.0	4.77	3.2e-8	8	43.0	4.47	1.1e-7	6	42.0	4.96	1.4e-8	11135.3	YEAST	60S ribosomal protein L36-B
[161]	P0CX39	7	35.0	5.31	3.2e-9	4	22.0	4.70	4.2e-8	7	35.0	5.31	3.2e-9	5	29.0	4.39	9.8e-8	22489.8	YEAST	40S ribosomal protein S8-A
[162]	A6ZM45	5	12.7	6.58	1.1e-11	4	9.0	6.84	4.6e-12	5	12.7	6.58	1.1e-11	2	6.6	5.18	2.3e-10	65298.3	YEAS7	Polymerase suppressor
[163]	P0C2H6	5	41.2	6.55	1.6e-11	5	36.8	6.24	5.9e-11	5	41.2	6.55	1.6e-11	4	34.6	6.07	1.2e-10	15531.4	YEAST	60S ribosomal protein L27-A
[164]	P46367	5	11.6	5.28	2.0e-9	5	11.6	6.48	2.2e-11	5	11.6	5.28	2.0e-9	4	8.1	5.32	3.0e-9	56724.1	YEAST	Potassium-activated aldehyde dehydrogenase, mitochondrial
[165]	P47143	4	16.8	6.07	1.2e-10	5	19.4	8.10	2.2e-14	4	16.8	6.07	1.2e-10	4	16.8	6.58	1.4e-11	36372.6	YEAST	Adenosine kinase
[166]	P32861	5	13.8	6.38	3.4e-11	5	12.0	7.14	1.3e-12	5	13.8	6.38	3.4e-11	3	8.0	5.62	8.3e-10	55988.4	YEAST	UTP--glucose-1-phosphate uridylyltransferase
[167]	P26785	7	29.3	5.89	2.7e-10	7	23.7	4.01	3.9e-7	7	29.3	5.89	2.7e-10	7	29.3	4.64	5.5e-8	22249.3	YEAST	60S ribosomal protein L16-B
[168]	P38523	9	39.5	5.60	9.0e-10	8	44.7	2.82	7.7e-7	9	39.5	5.60	9.0e-10	8	35.1	2.36	1.2e-5	26066.7	YEAST	GrpE protein homolog, mitochondrial
[169]	P16120	4	10.5	5.68	6.5e-10	6	14.6	5.86	3.0e-10	4	10.5	5.68	6.5e-10	4	9.5	6.01	1.6e-10	57474.7	YEAST	Threonine synthase
[170]	B3LSI3	4	14.3	8.18	1.5e-14	4	14.3	9.24	1.7e-16	4	14.3	8.18	1.5e-14	5	17.5	7.55	2.2e-13	58200.1	YEAS1	Uncharacterized protein
[171]	A0A6C1DU84	4	18.3	7.23	8.7e-13	5	22.1	6.91	3.5e-12	4	18.3	7.23	8.7e-13	4	16.0	5.12	7.0e-9	44647.7	SACPS	Nitric oxide dioxygenase
[172]	P06106	4	12.8	5.90	2.6e-10	4	12.8	7.49	2.9e-13	4	12.8	5.90	2.6e-10	5	15.5	6.32	4.2e-11	48672.1	YEAST	Homocysteine/cysteine synthase
[173]	B3RHJ9	5	10.1	6.24	6.0e-11	3	6.9	5.10	1.4e-10	5	10.1	6.24	6.0e-11	2	4.8	6.69	4.5e-13	59476.1	YEAS1	Uncharacterized protein
[174]	P04802	5	9.0	5.55	1.1e-9	6	14.4	7.50	2.8e-13	5	9.0	5.55	1.1e-9	5	12.6	6.48	2.1e-11	63516.0	YEAST	Aspartate--tRNA ligase, cytoplasmic
[175]	P00815	5	8.1	6.16	8.5e-11	6	9.6	6.01	1.6e-10	5	8.1	6.16	8.5e-11	4	6.5	6.06	1.3e-10	87722.0	YEAST	Histidine biosynthesis trifunctional protein
[176]	P06168	6	14.2	4.45	1.2e-7	4	9.6	8.75	1.3e-16	6	14.2	4.45	1.2e-7	4	12.4	10.76	2.5e-19	44368.8	YEAST	Ketol-acid reductoisomerase, mitochondrial
[177]	P43603	5	11.8	6.02	1.6e-10	3	9.6	6.90	3.6e-12	5	11.8	6.02	1.6e-10	5	11.8	6.81	5.2e-12	49344.5	YEAST	LAS seventeen-binding protein 3
[178]	P53297	4	7.6	3.16	3.0e-5	6	11.2	5.28	3.6e-9	4	7.6	3.16	3.0e-5	5	10.0	6.45	2.2e-11	78782.0	YEAST	PAB1-binding protein 1
[179]	P38426	2	3.4	7.03	2.0e-12	5	8.3	6.94	3.1e-12	2	3.4	7.03	2.0e-12	3	4.7	6.64	1.1e-11	118836.1	YEAST	Trehalose synthase complex regulatory subunit TPS3
[180]	P29509	4	22.3	5.86	3.0e-10	3	14.4	5.62	8.5e-10	4	22.3	5.86	3.0e-10	5	22.3	5.92	2.3e-10	34238.4	YEAST	Thioredoxin reductase 1
[181]	P48836	9	52.6	3.60	4.7e-6	8	61.4	2.89	1.7e-5	9	52.6	3.60	4.7e-6	7	36.8	3.81	1.9e-6	12712.8	YEAST	V-type proton ATPase subunit G
[182]	P05319	5	52.8	5.28	3.6e-9	5	52.8	6.45	2.5e-11	5	52.8	5.28	3.6e-9	5	52.8	4.38	1.6e-7	10745.9	YEAST	60S acidic ribosomal protein P2-alpha
[183]	P36046	5	12.4	5.86	3.0e-10	6	13.6	5.33	5.6e-10	5	12.4	5.86	3.0e-10	4	12.4	6.42	6.4e-12	44536.8	YEAST	Mitochondrial intermembrane space import and assembly protein 40
[184]	P36060	2	10.6	7.88	5.4e-14	4	17.9	8.93	6.2e-16	2	10.6	7.88	5.4e-14	4	15.9	6.96	2.8e-12	34138.2	YEAST	NADH-cytochrome b5 reductase 2
[185]	P49089	3	7.7	6.54	1.5e-11	6	10.7	7.09	2.3e-13	3	7.7	6.54	1.5e-11	7	10.7	5.84	5.9e-11	64470.8	YEAST	Asparagine synthetase [glutamine-hydrolyzing] 1
[186]	P41805	6	27.1	4.51	9.6e-8	6	19.9	4.70	4.3e-8	6	27.1	4.51	9.6e-8	6	27.1	4.80	2.7e-8	25361.6	YEAST	60S ribosomal protein L10
[187]	A0A0J9X216	6	69.8	5.04	9.9e-9	6	69.8	5.31	3.0e-9	6	69.8	5.04	9.9e-9	5	50.9	4.72	3.9e-8	6321.3	LACKL	US14
[188]	P32445	6	48.1	4.37	3.9e-9	3	23.7	5.19	6.2e-11	6	48.1	4.37	3.9e-9	5	48.1	5.91	2.4e-10	15386.3	YEAST	Single-stranded DNA-binding protein RIM1, mitochondrial
[189]	Q12443	4	14.8	5.43	1.9e-9	5	13.7	5.60	9.0e-10	4	14.8	5.43	1.9e-9	4	14.8	5.31	3.2e-9	44359.4	YEAST	Reticulon-like protein 2
[190]	P38910	6	52.8	5.91	2.4e-10	6	52.8	4.85	2.3e-8	6	52.8	5.91	2.4e-10	5	46.2	4.23	9.1e-8	11372.4	YEAST	10 kDa heat shock protein, mitochondrial
[191]	B3LQ77	5	7.9	4.47	3.2e-9	6	10.0	5.45	1.4e-9	5	7.9	4.47	3.2e-9	4	6.3	3.60	1.0e-7	74468.6	YEAS1	Endoplasmic reticulum chaperone BiP
[192]	P15646	5	15.0	4.26	9.7e-9	6	17.7	5.23	4.4e-9	5	15.0	4.26	9.7e-9	6	17.7	4.29	2.0e-8	34465.6	YEAST	rRNA 2'-O-methyltransferase fibrillarin
[193]	P0C2H8	4	26.5	3.88	2.5e-7	5	38.9	4.57	7.3e-8	4	26.5	3.88	2.5e-7	3	18.6	5.12	5.0e-10	12953.2	YEAST	60S ribosomal protein L31-A
[194]	P07149	4	2.8	6.07	1.2e-10	5	3.4	6.54	1.7e-11	4	2.8	6.07	1.2e-10	2	1.4	7.35	5.2e-13	228693.2	YEAST	Fatty acid synthase subunit beta
[195]	P49167	5	52.6	4.71	4.2e-8	5	52.6	4.43	1.4e-7	5	52.6	4.71	4.2e-8	5	52.6	4.77	3.2e-8	8826.6	YEAST	60S ribosomal protein L38
[196]	P00890	5	9.6	6.46	2.3e-11	4	6.3	5.40	2.1e-9	5	9.6	6.46	2.3e-11	4	9.4	5.66	5.3e-10	53360.5	YEAST	Citrate synthase, mitochondrial
[197]	P50095	5	13.8	5.58	9.9e-10	4	9.0	4.34	2.0e-7	5	13.8	5.58	9.9e-10	4	13.6	4.05	2.4e-7	56585.3	YEAST	Inosine-5'-monophosphate dehydrogenase 3
[198]	P16649	5	10.1	4.87	2.0e-8	5	9.7	4.84	6.6e-9	5	10.1	4.87	2.0e-8	6	11.4	5.01	2.9e-9	78308.3	YEAST	General transcriptional corepressor TUP1
[199]	P53090	4	9.6	6.43	6.2e-12	4	9.6	6.35	2.0e-11	4	9.6	6.43	6.2e-12	4	9.4	5.09	2.8e-9	56178.3	YEAST	Aromatic/aminoadipate aminotransferase 1
[200]	P11633	4	39.4	4.88	2.0e-8	5	40.4	5.80	8.5e-11	4	39.4	4.88	2.0e-8	5	40.4	4.76	3.2e-8	11476.1	YEAST	Non-histone chromosomal protein 6B
[201]	P15180	4	11.2	4.74	2.9e-8	4	9.6	6.26	5.5e-11	4	11.2	4.74	2.9e-8	5	12.5	5.56	1.1e-9	67959.2	YEAST	Lysine--tRNA ligase, cytoplasmic
[202]	P16387	5	15.5	6.03	6.4e-11	5	15.5	6.39	3.2e-11	5	15.5	6.03	6.4e-11	5	15.5	6.19	7.4e-11	46343.5	YEAST	Pyruvate dehydrogenase E1 component subunit alpha, mitochondrial
[203]	Q3E7X9	4	58.2	3.65	1.5e-7	5	58.2	4.74	3.6e-8	4	58.2	3.65	1.5e-7	4	58.2	3.56	4.8e-7	7591.9	YEAST	40S ribosomal protein S28-A
[204]	A0A6C1DWL2	4	31.3	6.34	4.0e-11	4	31.3	7.44	3.5e-13	4	31.3	6.34	4.0e-11	4	31.3	5.60	9.3e-10	22125.2	SACPS	Uncharacterized protein
[205]	P22768	4	11.2	6.47	2.2e-11	4	11.2	5.86	3.0e-10	4	11.2	6.47	2.2e-11	4	11.2	5.59	9.4e-10	46928.1	YEAST	Argininosuccinate synthase
[206]	P0CX33	4	23.8	4.02	6.7e-9	5	41.3	4.64	5.4e-8	4	23.8	4.02	6.7e-9	3	14.3	3.56	2.9e-8	7118.5	YEAST	40S ribosomal protein S30-A
[207]	P16521	8	7.8	5.38	4.9e-11	6	6.9	3.73	4.5e-7	8	7.8	5.38	4.9e-11	5	4.5	4.67	1.0e-8	115945.7	YEAST	Elongation factor 3A
[208]	P26637	5	5.9	5.59	5.4e-10	5	5.9	5.16	6.0e-9	5	5.9	5.59	5.4e-10	5	5.6	5.54	1.2e-9	124142.6	YEAST	Leucine--tRNA ligase, cytoplasmic
[209]	Q01855	4	24.6	4.60	6.5e-8	4	24.6	6.51	1.9e-11	4	24.6	4.60	6.5e-8	3	16.9	6.74	7.0e-12	16002.0	YEAST	40S ribosomal protein S15
[210]	P33299	6	13.9	3.79	6.7e-8	6	14.6	5.26	4.0e-10	6	13.9	3.79	6.7e-8	5	13.1	5.32	3.1e-10	51983.4	YEAST	26S proteasome regulatory subunit 7 homolog
[211]	Q12159	5	19.9	5.33	9.6e-10	5	24.3	4.73	3.8e-8	5	19.9	5.33	9.6e-10	4	19.0	4.87	2.1e-8	24955.8	YEAST	RNA annealing protein YRA1
[212]	P32566	2	6.9	5.01	5.1e-9	3	13.7	9.31	1.3e-16	2	6.9	5.01	5.1e-9	1	4.8	6.18	1.1e-11	57079.8	YEAST	Cell wall assembly regulator SMI1
[213]	P0CX84	6	40.8	2.85	1.7e-5	5	31.7	4.43	1.3e-7	6	40.8	2.85	1.7e-5	6	35.0	4.31	2.3e-7	13909.7	YEAST	60S ribosomal protein L35-A
[214]	Q99258	4	25.0	6.14	9.1e-11	5	36.1	6.90	3.5e-12	4	25.0	6.14	9.1e-11	3	16.3	1.10	1.0e-4	22567.9	YEAST	3,4-dihydroxy-2-butanone 4-phosphate synthase
[215]	P32449	3	11.1	7.52	2.6e-13	4	18.6	6.77	6.2e-12	3	11.1	7.52	2.6e-13	4	13.8	7.15	1.2e-12	39749.5	YEAST	Phospho-2-dehydro-3-deoxyheptonate aldolase, tyrosine-inhibited
[216]	A0A6C1DWI6	3	62.1	6.82	5.0e-12	2	40.3	6.46	2.3e-11	3	62.1	6.82	5.0e-12	2	40.3	6.28	5.1e-11	14142.0	SACPS	ATP synthase F0 subcomplex subunit H atp14
[217]	P40825	5	6.3	5.15	2.6e-9	4	5.2	6.09	1.9e-11	5	6.3	5.15	2.6e-9	5	5.9	3.76	2.6e-8	110060.3	YEAST	Alanine--tRNA ligase, mitochondrial
[218]	P38777	5	22.2	6.81	5.3e-12	5	22.2	6.21	6.7e-11	5	22.2	6.81	5.3e-12	4	15.6	7.41	4.0e-13	27339.4	YEAST	Family of serine hydrolases 1
[219]	Q02784	4	49.3	6.30	4.6e-11					4	49.3	6.30	4.6e-11	3	38.7	5.21	9.4e-10	16931.6	YEAST	Monothiol glutaredoxin-5, mitochondrial
[220]	P38912	6	30.7	3.51	8.1e-8	6	30.7	3.89	1.3e-6	6	30.7	3.51	8.1e-8	6	30.7	4.22	3.3e-7	17435.3	YEAST	Eukaryotic translation initiation factor 1A
[221]	P33734	5	10.7	5.99	1.7e-10	2	5.4	5.47	1.6e-9	5	10.7	5.99	1.7e-10	2	7.1	3.18	1.5e-6	61068.6	YEAST	Imidazole glycerol phosphate synthase hisHF
[222]	P34760	5	26.0	5.01	3.8e-9	4	20.9	6.02	1.5e-10	5	26.0	5.01	3.8e-9	4	18.9	5.98	9.6e-11	21589.9	YEAST	Peroxiredoxin TSA1
[223]	P32521	5	3.9	3.18	3.6e-7	6	4.9	4.92	1.7e-8	5	3.9	3.18	3.6e-7	2	1.6	1.38	2.9e-5	160268.8	YEAST	Actin cytoskeleton-regulatory complex protein PAN1
[224]	P12709	4	12.3	4.59	8.3e-9	3	9.6	5.09	1.1e-9	4	12.3	4.59	8.3e-9	5	15.7	5.44	1.8e-9	61299.7	YEAST	Glucose-6-phosphate isomerase
[225]	P48589	5	28.0	7.18	2.0e-13	4	28.0	6.61	6.5e-13	5	28.0	7.18	2.0e-13	4	14.7	2.73	4.1e-5	15471.8	YEAST	40S ribosomal protein S12
[226]	P38891	3	12.0	4.66	1.7e-8	4	15.3	5.23	3.8e-9	3	12.0	4.66	1.7e-8	1	2.5	2.97	1.2e-5	43596.4	YEAST	Branched-chain-amino-acid aminotransferase, mitochondrial
[227]	Q08193	4	8.3	7.33	5.7e-13	4	8.3	5.48	1.5e-9	4	8.3	7.33	5.7e-13	4	8.3	6.78	6.1e-12	51870.2	YEAST	1,3-beta-glucanosyltransferase GAS5
[228]	P00427	5	48.0	5.76	1.5e-10	5	35.1	3.88	1.4e-6	5	48.0	5.76	1.5e-10	5	41.9	4.09	1.0e-7	17341.7	YEAST	Cytochrome c oxidase subunit 6, mitochondrial
[229]	P41058	4	50.0	4.23	3.2e-7	5	50.0	4.40	1.5e-7	4	50.0	4.23	3.2e-7	6	50.0	4.62	6.0e-8	6727.8	YEAST	40S ribosomal protein S29-B
[230]	P06787	3	28.6	4.39	3.4e-8	4	36.1	5.25	4.1e-9	3	28.6	4.39	3.4e-8	3	28.6	4.52	8.5e-8	16135.0	YEAST	Calmodulin
[231]	Q03973	4	17.1	5.21	1.3e-9	3	12.2	4.93	1.6e-8	4	17.1	5.21	1.3e-9	3	17.1	4.66	4.0e-8	27544.2	YEAST	High mobility group protein 1
[232]	P39105	5	7.7	4.96	6.7e-10	3	4.7	3.74	3.4e-8	5	7.7	4.96	6.7e-10	4	6.3	4.87	5.7e-10	71668.0	YEAST	Lysophospholipase 1
[233]	P36013	3	6.6	6.33	4.1e-11	3	7.5	4.69	4.4e-8	3	6.6	6.33	4.1e-11	3	6.6	6.15	8.9e-11	74376.6	YEAST	NAD-dependent malic enzyme, mitochondrial
[234]	P05750	4	16.7	4.83	8.6e-9	4	16.7	4.68	2.2e-9	4	16.7	4.83	8.6e-9	4	16.7	6.07	6.6e-11	26503.0	YEAST	40S ribosomal protein S3
[235]	P23638	1	5.0	4.94	1.2e-8	3	12.0	6.57	1.5e-11	1	5.0	4.94	1.2e-8	2	12.0	5.47	8.5e-10	28714.5	YEAST	Proteasome subunit alpha type-3
[236]	O74700	4	52.9	7.98	1.3e-14	2	31.0	7.44	3.6e-13	4	52.9	7.98	1.3e-14	3	43.7	6.48	2.1e-11	10201.7	YEAST	Mitochondrial import inner membrane translocase subunit TIM9
[237]	P15454	4	23.0	4.37	2.7e-8	4	23.0	6.25	5.8e-11	4	23.0	4.37	2.7e-8	1	7.5	3.31	8.4e-6	20637.5	YEAST	Guanylate kinase
[238]	P25367	4	15.6	6.42	7.2e-12	1	3.5	5.53	1.5e-10	4	15.6	6.42	7.2e-12	3	11.4	4.24	5.2e-9	42579.9	YEAST	[PIN+] prion protein RNQ1
[239]	A0A6C1DSW7	4	14.9	5.26	3.9e-9	4	14.9	5.21	4.8e-9	4	14.9	5.26	3.9e-9	5	17.9	4.95	1.5e-8	26744.0	SACPS	Clathrin light chain
[240]	Q03655	3	7.6	5.47	1.6e-9	3	7.6	5.76	4.7e-10	3	7.6	5.47	1.6e-9	3	7.6	5.23	4.4e-9	56794.0	YEAST	Probable 1,3-beta-glucanosyltransferase GAS3
[241]	P46655	6	9.5	3.53	8.1e-7	6	9.5	3.87	1.7e-7	6	9.5	3.53	8.1e-7	5	8.6	4.48	1.5e-8	80843.4	YEAST	Glutamate--tRNA ligase, cytoplasmic
[242]	P50019	3	4.9	5.61	8.7e-10	2	2.7	6.38	3.3e-11	3	4.9	5.61	8.7e-10	2	4.9	5.76	4.7e-10	68080.5	AGRFC	Chaperone protein DnaK
[243]	P17709	3	8.6	5.36	1.8e-9	2	5.8	5.07	4.6e-9	3	8.6	5.36	1.8e-9	3	8.6	7.00	2.4e-12	55377.9	YEAST	Glucokinase-1
[244]	P32599	3	8.9	8.08	2.3e-14	4	12.0	7.09	1.6e-12	3	8.9	8.08	2.3e-14	2	4.4	4.73	3.7e-8	71773.3	YEAST	Fimbrin
[245]	P04046	4	10.0	4.96	4.7e-9	1	2.7	5.18	5.5e-9	4	10.0	4.96	4.7e-9	2	5.1	3.50	3.6e-8	56719.9	YEAST	Amidophosphoribosyltransferase
[246]	Q05584	3	14.2	8.94	5.9e-16					3	14.2	8.94	5.9e-16	1	3.6	1.07	2.4e-4	31326.8	YEAST	Hydroxyacylglutathione hydrolase, cytoplasmic isozyme
[247]	A0A6C1DUP6	4	38.6	5.52	1.3e-9	3	29.4	4.66	5.0e-8	4	38.6	5.52	1.3e-9	3	29.4	6.31	4.4e-11	17180.8	SACPS	Nucleoside diphosphate kinase
[248]	P53228	4	13.8	3.23	4.8e-6	3	9.9	6.19	2.8e-11	4	13.8	3.23	4.8e-6	4	13.8	5.64	3.9e-10	37253.9	YEAST	Transaldolase NQM1
[249]	A0A6C1DYR7	4	3.4	6.27	5.3e-11	4	3.4	3.31	1.5e-6	4	3.4	6.27	5.3e-11	3	3.4	3.48	1.5e-7	108487.0	SACPS	Uncharacterized protein
[250]	P06101	3	10.9	4.25	1.1e-7	3	10.9	5.16	6.1e-9	3	10.9	4.25	1.1e-7					58385.5	YEAST	Hsp90 co-chaperone Cdc37
[251]	Q03048	2	16.8	7.12	1.4e-12	4	23.1	6.22	6.5e-11	2	16.8	7.12	1.4e-12	3	28.7	5.95	2.1e-10	15900.9	YEAST	Cofilin
[252]	P00127	1	8.2	8.04	1.5e-15	2	32.0	7.36	5.1e-13	1	8.2	8.04	1.5e-15	1	8.2	8.52	3.2e-17	17257.3	YEAST	Cytochrome b-c1 complex subunit 6, mitochondrial
[253]	P35691	4	27.5	5.35	2.7e-9	4	23.4	4.57	7.4e-8	4	27.5	5.35	2.7e-9	2	13.8	4.74	3.6e-8	18741.3	YEAST	Translationally-controlled tumor protein homolog
[254]	P53849	6	43.8	5.19	1.4e-10	6	43.8	3.25	1.1e-7	6	43.8	5.19	1.4e-10	6	43.8	4.87	3.4e-10	17103.6	YEAST	Zinc finger protein GIS2
[255]	P38248	4	7.7	5.20	5.0e-9	4	7.7	5.38	2.4e-9	4	7.7	5.20	5.0e-9	4	7.7	4.94	1.5e-8	43768.9	YEAST	Cell wall protein ECM33
[256]	Q03674	3	7.4	3.67	2.4e-8	4	8.6	4.61	3.1e-8	3	7.4	3.67	2.4e-8	4	8.5	3.84	1.3e-7	75456.1	YEAST	Lysophospholipase 2
[257]	P08524	3	9.1	4.71	9.0e-9	5	14.5	4.15	4.4e-7	3	9.1	4.71	9.0e-9	6	17.3	3.66	1.8e-7	40483.8	YEAST	Farnesyl pyrophosphate synthase
[258]	P0C0W9	4	25.9	4.90	6.8e-9	4	25.9	3.77	4.5e-7	4	25.9	4.90	6.8e-9	4	25.9	5.58	2.1e-10	19719.8	YEAST	60S ribosomal protein L11-A
[259]	C8ZEK8	2	20.9	1.88	1.1e-5	3	25.3	8.09	2.3e-14	2	20.9	1.88	1.1e-5	1	20.9	6.59	1.3e-11	16907.7	YEAS8	Mic17p
[260]	P32179	5	14.8	3.46	4.1e-7	5	14.8	5.07	8.6e-9	5	14.8	3.46	4.1e-7	3	10.1	4.64	4.6e-8	39149.6	YEAST	3'(2'),5'-bisphosphate nucleotidase
[261]	P39954	5	13.4	5.10	1.4e-9	4	11.4	3.43	5.1e-7	5	13.4	5.10	1.4e-9	3	8.7	4.61	1.4e-8	49126.0	YEAST	Adenosylhomocysteinase
[262]	P04806	2	6.2	5.47	8.9e-10	3	9.3	3.34	6.0e-8	2	6.2	5.47	8.9e-10	4	10.9	6.36	3.5e-11	53738.9	YEAST	Hexokinase-1
[263]	P38707	2	5.1	4.71	3.3e-8	3	7.4	5.67	6.7e-10	2	5.1	4.71	3.3e-8	2	5.1	4.90	1.9e-9	62207.4	YEAST	Asparagine--tRNA ligase, cytoplasmic
[264]	P07278	5	15.9	4.87	3.4e-9	4	13.5	4.14	7.8e-8	5	15.9	4.87	3.4e-9	3	11.3	4.46	2.5e-8	47219.5	YEAST	cAMP-dependent protein kinase regulatory subunit
[265]	P43593	3	9.2	5.78	4.2e-10					3	9.2	5.78	4.2e-10	1	3.8	7.15	1.2e-12	57111.2	YEAST	Ubiquitin carboxyl-terminal hydrolase 6
[266]	A0A0J9X219	3	12.3	4.63	2.6e-8	4	19.5	5.18	5.1e-9	3	12.3	4.63	2.6e-8	2	6.6	4.07	1.0e-7	34674.4	LACKL	Rack1
[267]	P40217	2	6.6	5.75	4.8e-10	1	4.3	1.99	2.4e-5	2	6.6	5.75	4.8e-10	3	15.3	6.35	3.8e-11	38755.8	YEAST	Eukaryotic translation initiation factor 3 subunit I
[268]	Q12306	3	17.8	3.38	3.0e-7	3	39.6	6.81	3.8e-13	3	17.8	3.38	3.0e-7	4	46.5	6.08	1.4e-11	11597.1	YEAST	Ubiquitin-like protein SMT3
[269]	P38845	4	10.3	4.45	7.5e-8	5	13.5	2.66	5.1e-5	4	10.3	4.45	7.5e-8	4	10.3	3.93	1.3e-7	51116.0	YEAST	Cruciform DNA-recognizing protein 1
[270]	P38701	5	28.9	4.76	3.4e-8	4	27.3	4.32	2.1e-7	5	28.9	4.76	3.4e-8	2	12.4	4.33	2.1e-7	13907.2	YEAST	40S ribosomal protein S20
[271]	P38911	3	9.2	5.25	7.4e-10	4	9.5	5.33	2.9e-9	3	9.2	5.25	7.4e-10					46553.4	YEAST	FK506-binding nuclear protein
[272]	Q08412	3	10.0	8.14	1.8e-14	3	10.0	7.44	3.6e-13	3	10.0	8.14	1.8e-14	1	3.9	6.89	3.2e-12	46870.0	YEAST	Ubiquitin-binding protein CUE5
[273]	P07244	2	3.7	6.44	2.5e-11	1	1.5	2.76	1.3e-6	2	3.7	6.44	2.5e-11	3	5.1	4.72	4.0e-8	86068.8	YEAST	Bifunctional purine biosynthetic protein ADE5,7
[274]	P32588	4	6.6	4.03	1.7e-7	4	6.6	4.56	3.3e-8	4	6.6	4.03	1.7e-7	2	4.6	3.68	8.4e-7	50763.3	YEAST	Nuclear and cytoplasmic polyadenylated RNA-binding protein PUB1
[275]	P15625	4	9.9	5.67	6.7e-10	3	8.5	4.29	2.4e-7	4	9.9	5.67	6.7e-10	3	5.6	2.15	1.9e-5	57511.9	YEAST	Phenylalanine--tRNA ligase alpha subunit
[276]	P04449	4	28.4	4.00	8.6e-7	2	15.5	4.21	6.3e-8	4	28.4	4.00	8.6e-7	4	28.4	4.54	8.5e-8	17613.7	YEAST	60S ribosomal protein L24-A
[277]	P05694	3	3.9	3.28	1.8e-5	4	6.3	4.65	5.3e-8	3	3.9	3.28	1.8e-5	3	3.8	3.45	8.8e-6	85860.6	YEAST	5-methyltetrahydropteroyltriglutamate--homocysteine methyltransferase
[278]	P0CX35	4	17.6	3.81	1.3e-6	6	26.4	2.74	1.4e-5	4	17.6	3.81	1.3e-6	3	13.8	4.33	2.0e-7	29410.4	YEAST	40S ribosomal protein S4-A
[279]	Q00711	4	6.2	3.88	2.4e-7	3	5.2	2.58	8.0e-6	4	6.2	3.88	2.4e-7	3	5.2	2.51	1.1e-5	70230.0	YEAST	Succinate dehydrogenase [ubiquinone] flavoprotein subunit, mitochondrial
[280]	P05748	5	22.5	3.30	9.4e-7	3	16.7	4.99	8.2e-9	5	22.5	3.30	9.4e-7	5	23.0	3.21	5.1e-7	24422.4	YEAST	60S ribosomal protein L15-A
[281]	P02293	5	25.2	3.97	1.1e-7	4	22.9	2.91	1.3e-5	5	25.2	3.97	1.1e-7	4	22.9	2.78	6.8e-5	14252.4	YEAST	Histone H2B.1
[282]	P40513	3	9.8	3.93	9.7e-7	2	9.8	5.70	5.9e-10	3	9.8	3.93	9.7e-7	3	9.8	5.86	3.1e-10	30132.7	YEAST	Mitochondrial acidic protein MAM33
[283]	P21954	3	9.1	5.39	2.2e-9	3	9.1	4.98	1.3e-8	3	9.1	5.39	2.2e-9	3	9.1	4.55	6.9e-8	48190.8	YEAST	Isocitrate dehydrogenase [NADP], mitochondrial
[284]	P53839	4	19.4	3.32	6.1e-8	3	13.1	2.90	2.3e-6	4	19.4	3.32	6.1e-8	3	13.4	5.28	1.9e-9	38831.7	YEAST	Glyoxylate reductase 1
[285]	P02992	2	7.8	4.84	2.3e-8	2	7.8	5.88	2.8e-10	2	7.8	4.84	2.3e-8	2	7.8	7.15	1.2e-12	47972.5	YEAST	Elongation factor Tu, mitochondrial
[286]	P49723	3	11.3	7.42	3.9e-13	1	5.5	6.08	1.2e-10	3	11.3	7.42	3.9e-13	1	5.5	6.89	3.7e-12	40055.0	YEAST	Ribonucleoside-diphosphate reductase small chain 2
[287]	P0CX43	5	27.2	3.96	1.1e-7	3	10.6	3.39	1.4e-6	5	27.2	3.96	1.1e-7	3	13.4	3.71	4.4e-8	24486.0	YEAST	60S ribosomal protein L1-A
[288]	P22696	3	16.5	5.50	1.4e-9	2	16.5	7.03	2.1e-12	3	16.5	5.50	1.4e-9	2	11.2	5.64	7.9e-10	19404.9	YEAST	Peptidyl-prolyl cis-trans isomerase ESS1
[289]	P41920	2	14.9	3.98	1.7e-7	3	20.9	5.93	2.2e-10	2	14.9	3.98	1.7e-7	2	14.9	5.73	5.2e-10	22953.2	YEAST	Ran-specific GTPase-activating protein 1
[290]	P09457	4	23.6	5.17	5.8e-9	2	6.1	0.80	0.0033	4	23.6	5.17	5.8e-9	2	13.2	4.57	7.3e-8	22814.6	YEAST	ATP synthase subunit 5, mitochondrial
[291]	P41807	4	9.0	4.44	5.9e-8	3	7.1	4.21	5.3e-8	4	9.0	4.44	5.9e-8	4	8.8	3.27	1.7e-7	54416.3	YEAST	V-type proton ATPase subunit H
[292]	Q12044	2	10.9	4.57	7.1e-10	4	22.6	3.50	1.1e-6	2	10.9	4.57	7.1e-10	2	12.1	5.69	3.7e-11	29256.0	YEAST	Regulator of calcineurin 2
[293]	P25373	3	37.3	3.53	2.0e-6	3	37.3	6.22	3.6e-11	3	37.3	3.53	2.0e-6	3	37.3	4.25	7.8e-8	12380.3	YEAST	Glutaredoxin-1
[294]	A6ZRN2	2	16.4	6.73	7.5e-12	2	16.4	6.05	1.4e-10	2	16.4	6.73	7.5e-12	2	16.4	5.89	2.7e-10	20810.9	YEAS7	Conserved protein
[295]	P36139	3	17.7	3.94	1.1e-6	3	17.7	3.93	1.2e-6	3	17.7	3.94	1.1e-6	2	9.5	2.56	4.6e-6	31246.6	YEAST	Protein PET10
[296]	C8ZDH0	2	6.8	4.01	1.9e-8	3	6.8	5.61	3.3e-10	2	6.8	4.01	1.9e-8	3	8.9	5.24	7.8e-10	72195.3	YEAS8	Ent2p
[297]	P54885	2	6.4	6.38	2.6e-11	2	7.0	6.26	2.3e-11	2	6.4	6.38	2.6e-11	1	3.5	5.52	1.2e-10	49740.9	YEAST	Gamma-glutamyl phosphate reductase
[298]	B3LHW0	3	12.7	1.69	7.9e-6	4	14.5	5.23	4.0e-10	3	12.7	1.69	7.9e-6	3	12.7	5.48	3.5e-10	48990.3	YEAS1	Zuotin
[299]	P04456	4	18.3	3.35	7.2e-6	2	9.9	4.31	8.4e-8	4	18.3	3.35	7.2e-6	3	26.8	3.84	4.6e-8	15757.7	YEAST	60S ribosomal protein L25
[300]	P20433	3	21.3	4.98	1.0e-8					3	21.3	4.98	1.0e-8					25414.4	YEAST	DNA-directed RNA polymerase II subunit RPB4
[301]	P54000	3	16.8	4.16	4.3e-7	3	16.8	3.47	1.8e-6	3	16.8	4.16	4.3e-7	3	16.8	4.44	8.1e-9	33102.6	YEAST	RNA polymerase II transcriptional coactivator SUB1
[302]	P27616	3	7.2	3.74	1.6e-7	3	7.2	5.30	3.3e-9	3	7.2	3.74	1.6e-7	3	7.2	4.72	4.0e-8	34603.7	YEAST	Phosphoribosylaminoimidazole-succinocarboxamide synthase
[303]	P40168	2	16.1	7.37	4.9e-13	3	26.4	4.28	3.1e-9	2	16.1	7.37	4.9e-13	2	16.1	3.44	1.1e-8	28321.1	YEAST	Uncharacterized protein YNL195C
[304]	P32898	2	2.8	4.45	3.4e-8	3	3.8	5.90	1.8e-10	2	2.8	4.45	3.4e-8	2	2.8	4.02	5.3e-7	112181.2	YEAST	Mitochondrial presequence protease
[305]	P04076	2	6.7	1.84	8.0e-5	3	8.9	5.11	2.8e-9	2	6.7	1.84	8.0e-5	1	3.5	3.69	6.1e-7	51989.6	YEAST	Argininosuccinate lyase
[306]	P28241	2	10.3	5.49	1.4e-9	2	10.3	5.68	6.6e-10	2	10.3	5.49	1.4e-9	2	10.3	5.87	3.0e-10	39739.8	YEAST	Isocitrate dehydrogenase [NAD] subunit 2, mitochondrial
[307]	Q04951	2	9.0	5.62	4.9e-10	1	4.9	3.98	8.5e-8	2	9.0	5.62	4.9e-10	2	7.7	2.46	2.7e-6	40469.5	YEAST	Probable family 17 glucosidase SCW10
[308]	P53152	3	32.1	5.22	4.6e-9	3	32.1	6.50	1.9e-11	3	32.1	5.22	4.6e-9	2	24.8	7.10	1.6e-12	15544.8	YEAST	Ubiquitin-conjugating enzyme variant MMS2
[309]	P00931	3	6.5	5.49	1.5e-9	2	3.4	2.07	1.5e-5	3	6.5	5.49	1.5e-9	2	4.0	5.80	3.9e-10	76626.7	YEAST	Tryptophan synthase
[310]	P17695	3	21.7	4.68	4.7e-8	3	21.7	3.74	7.8e-7	3	21.7	4.68	4.7e-8	3	23.8	5.23	4.5e-9	15861.6	YEAST	Glutaredoxin-2
[311]	P14922	2	5.7	5.52	3.0e-10	2	5.7	5.29	3.5e-9	2	5.7	5.52	3.0e-10	2	5.7	5.49	1.4e-9	107202.6	YEAST	General transcriptional corepressor CYC8
[312]	P42846	3	6.9	4.93	1.6e-8	2	4.7	4.23	4.9e-8	3	6.9	4.93	1.6e-8	2	4.1	0.79	2.2e-4	68654.3	YEAST	Protein KRI1
[313]	P38219	3	8.9	4.99	2.8e-9	3	8.4	2.69	5.8e-6	3	8.9	4.99	2.8e-9	3	8.9	5.51	1.3e-9	44174.5	YEAST	Obg-like ATPase 1
[314]	P34227	1	4.2	1.21	7.8e-4	3	14.2	4.82	3.0e-9	1	4.2	1.21	7.8e-4	1	4.2	0.76	0.0026	29496.1	YEAST	Peroxiredoxin PRX1, mitochondrial
[315]	P01120	3	11.8	3.28	2.5e-6	3	11.8	4.95	1.2e-8	3	11.8	3.28	2.5e-6	2	8.1	3.25	5.4e-6	34705.5	YEAST	Ras-like protein 2
[316]	P04650	4	25.5	3.36	3.8e-6	3	21.6	3.73	2.7e-6	4	25.5	3.36	3.8e-6	3	21.6	3.26	5.6e-6	6341.6	YEAST	60S ribosomal protein L39
[317]	P46988	3	33.0	5.96	2.0e-10					3	33.0	5.96	2.0e-10	2	19.3	1.51	7.3e-5	12781.8	YEAST	Prefoldin subunit 1
[318]	P49166	5	37.5	5.98	1.5e-12	5	28.4	5.98	7.4e-13	5	37.5	5.98	1.5e-12	4	28.4	4.72	1.4e-10	9850.4	YEAST	60S ribosomal protein L37-A
[319]	P32478	2	2.4	6.02	9.6e-11	3	4.8	3.87	9.2e-8	2	2.4	6.02	9.6e-11	3	4.4	3.90	1.5e-7	41059.5	YEAST	Cell wall mannoprotein HSP150
[320]	P32795	2	4.7	3.88	8.1e-7	2	4.7	5.44	6.8e-10	2	4.7	3.88	8.1e-7	2	4.7	6.39	3.1e-11	81772.6	YEAST	Mitochondrial inner membrane i-AAA protease supercomplex subunit YME1
[321]	Q08969	2	14.9	7.32	6.0e-13	2	14.9	7.06	1.8e-12	2	14.9	7.32	6.0e-13	1	8.9	6.67	9.6e-12	19025.7	YEAST	Protein GRE1
[322]	P24280	2	8.2	7.61	3.9e-14					2	8.2	7.61	3.9e-14	2	8.2	7.11	2.6e-13	34901.1	YEAST	SEC14 cytosolic factor
[323]	A0A0J9X235	4	46.9	3.56	1.6e-6	3	38.3	4.19	3.0e-7	4	46.9	3.56	1.6e-6	3	38.3	6.08	1.2e-10	8748.3	LACKL	40S ribosomal protein S27
[324]	P13663	4	13.2	4.68	6.3e-9	5	13.2	2.27	4.1e-5	4	13.2	4.68	6.3e-9	3	10.1	1.49	2.2e-4	39544.0	YEAST	Aspartate-semialdehyde dehydrogenase
[325]	P38249	4	4.5	3.14	7.6e-7	6	8.0	3.38	1.2e-7	4	4.5	3.14	7.6e-7	2	2.7	0.77	3.2e-4	110345.3	YEAST	Eukaryotic translation initiation factor 3 subunit A
[326]	P39730	3	4.3	3.44	4.6e-7	3	5.9	4.96	9.0e-10	3	4.3	3.44	4.6e-7	3	4.3	2.52	2.9e-6	112269.3	YEAST	Eukaryotic translation initiation factor 5B
[327]	P39705	3	9.5	4.08	3.0e-8	2	4.1	0.75	4.4e-4	3	9.5	4.08	3.0e-8	2	5.9	0.65	5.9e-4	59039.8	YEAST	Nucleoporin NUP60
[328]	Q07362	4	22.7	2.59	7.1e-6	4	22.7	3.17	2.5e-6	4	22.7	2.59	7.1e-6	5	27.6	2.61	3.8e-6	19881.4	YEAST	Protein PBP4
[329]	P20449	3	8.9	4.14	4.6e-7	2	6.2	2.93	6.5e-5	3	8.9	4.14	4.6e-7	2	6.0	4.41	4.0e-8	53874.4	YEAST	ATP-dependent RNA helicase DBP5
[330]	P40563	3	6.3	6.35	1.1e-11	3	6.3	2.54	9.7e-6	3	6.3	6.35	1.1e-11	3	6.3	2.32	8.5e-5	74763.5	YEAST	Altered inheritance of mitochondria protein 21
[331]	P33297	3	8.1	4.72	2.5e-9	2	5.3	6.13	3.8e-12	3	8.1	4.72	2.5e-9	3	9.9	4.21	1.9e-8	48256.2	YEAST	26S proteasome regulatory subunit 6A
[332]	P33330	2	9.6	6.57	1.5e-11	2	9.6	4.59	2.7e-8	2	9.6	6.57	1.5e-11	3	14.2	5.06	9.9e-10	43415.9	YEAST	Phosphoserine aminotransferase
[333]	P09938	4	11.8	4.51	3.4e-8	3	10.3	3.87	5.2e-7	4	11.8	4.51	3.4e-8	3	10.3	3.44	8.9e-7	46147.8	YEAST	Ribonucleoside-diphosphate reductase small chain 1
[334]	Q3E772	2	31.5	1.64	7.0e-5	2	20.7	6.02	7.7e-11	2	31.5	1.64	7.0e-5	3	31.5	2.18	8.8e-6	10495.0	YEAST	Protein LSO2
[335]	P00830	2	4.7	3.48	4.1e-7	3	8.0	4.63	6.1e-9	2	4.7	3.48	4.1e-7	1	2.0	1.05	1.8e-4	54794.2	YEAST	ATP synthase subunit beta, mitochondrial
[336]	P39926					2	8.8	7.43	2.0e-13									33733.9	YEAST	Protein SSO2
[337]	P47120	2	7.4	4.02	3.3e-7	3	10.8	5.16	6.0e-9	2	7.4	4.02	3.3e-7	3	10.2	1.30	3.4e-4	36165.1	YEAST	Deoxyhypusine hydroxylase
[338]	Q06406	2	34.9	4.04	7.0e-7					2	34.9	4.04	7.0e-7	4	55.8	3.26	3.3e-6	9397.7	YEAST	U6 snRNA-associated Sm-like protein LSm6
[339]	P40040	1	4.6	2.60	3.3e-4	3	17.0	3.69	2.3e-6	1	4.6	2.60	3.3e-4	3	18.3	2.77	8.5e-6	24137.7	YEAST	Protein THO1
[340]	P40525	2	20.7	6.14	8.1e-11	2	20.7	7.42	3.8e-13	2	20.7	6.14	8.1e-11	2	20.7	5.75	4.8e-10	13641.2	YEAST	60S ribosomal protein L34-B
[341]	P11076	3	17.7	4.31	2.2e-7	2	13.8	3.85	9.9e-7	3	17.7	4.31	2.2e-7	2	13.8	4.73	3.8e-8	20529.7	YEAST	ADP-ribosylation factor 1
[342]	P05756	3	29.8	2.05	3.8e-5	3	29.8	3.35	1.6e-6	3	29.8	2.05	3.8e-5	1	7.3	1.38	3.6e-5	17029.0	YEAST	40S ribosomal protein S13
[343]	P25608	2	10.6	6.02	1.5e-10	1	6.2	4.17	6.6e-8	2	10.6	6.02	1.5e-10	2	9.5	2.06	2.9e-5	40121.2	YEAST	Uncharacterized protein YCR102C
[344]	P40495	1	3.8	2.41	1.7e-5	3	11.9	4.29	6.8e-9	1	3.8	2.41	1.7e-5	2	6.5	3.49	3.3e-7	40069.3	YEAST	Homoisocitrate dehydrogenase, mitochondrial
[345]	Q04869	2	6.3	4.19	5.7e-8	2	6.3	6.06	1.3e-10	2	6.3	4.19	5.7e-8	2	6.3	6.69	4.6e-12	38215.9	YEAST	Uncharacterized protein YMR315W
[346]	P38972	2	2.3	2.98	9.9e-7	2	2.3	5.69	6.2e-10	2	2.3	2.98	9.9e-7	2	2.3	4.04	1.6e-8	148906.3	YEAST	Phosphoribosylformylglycinamidine synthase
[347]	Q04178	2	16.7	5.01	1.3e-9	1	8.1	5.96	1.5e-10	2	16.7	5.01	1.3e-9					25190.9	YEAST	Hypoxanthine-guanine phosphoribosyltransferase
[348]	B3LIQ8	2	3.7	5.79	4.2e-10	2	3.7	6.50	1.9e-11	2	3.7	5.79	4.2e-10	1	2.5	7.15	1.3e-12	103873.6	YEAS1	Eukaryotic initiation factor 4F subunit p130
[349]	P25605													2	10.0	4.92	1.3e-8	33987.0	YEAST	Acetolactate synthase small subunit, mitochondrial
[350]	P37302	1	3.4	3.37	2.2e-7	2	5.6	4.96	2.5e-9	1	3.4	3.37	2.2e-7	2	4.8	3.90	3.6e-8	60137.9	YEAST	Aminopeptidase Y
[351]	P43616	2	6.2	3.44	4.1e-8	2	6.2	5.03	1.1e-9	2	6.2	3.44	4.1e-8	4	12.9	3.52	1.8e-8	52871.8	YEAST	Cys-Gly metallodipeptidase DUG1
[352]	P21147	5	5.7	2.48	2.3e-5	5	8.0	1.61	1.1e-4	5	5.7	2.48	2.3e-5	4	5.7	1.96	2.0e-5	58403.5	YEAST	Acyl-CoA desaturase 1
[353]	P32565	4	4.4	2.45	2.6e-5	2	2.2	2.19	6.3e-6	4	4.4	2.45	2.6e-5	2	2.2	2.56	3.3e-6	104233.0	YEAST	26S proteasome regulatory subunit RPN2
[354]	P02557	2	8.3	5.97	2.4e-11	2	8.3	4.59	2.7e-8	2	8.3	5.97	2.4e-11	2	5.9	4.05	1.6e-7	50923.2	YEAST	Tubulin beta chain
[355]	P53235	2	5.1	4.72	3.8e-9	1	3.0	5.01	4.8e-9	2	5.1	4.72	3.8e-9	2	5.1	4.35	2.7e-8	71305.4	YEAST	Eukaryotic translation initiation factor 2A
[356]	P05453	4	6.1	1.43	2.0e-4	3	5.1	4.52	2.3e-8	4	6.1	1.43	2.0e-4	3	5.1	2.72	1.8e-6	76551.5	YEAST	Eukaryotic peptide chain release factor GTP-binding subunit
[357]	P02406	3	17.4	2.73	1.1e-6	1	7.4	1.47	2.4e-4	3	17.4	2.73	1.1e-6	3	17.4	4.57	3.3e-9	16721.7	YEAST	60S ribosomal protein L28
[358]	P07991	2	6.8	5.68	6.4e-10	1	5.0	6.53	1.7e-11	2	6.8	5.68	6.4e-10	2	6.8	5.97	1.9e-10	46086.4	YEAST	Ornithine aminotransferase
[359]	P25719	3	18.7	4.12	5.1e-8	2	11.5	3.69	8.9e-8	3	18.7	4.12	5.1e-8	3	18.7	3.36	4.1e-7	19918.9	YEAST	Peptidyl-prolyl cis-trans isomerase C, mitochondrial
[360]	P22211	2	4.4	4.82	3.2e-9	1	1.1	1.56	2.2e-5	2	4.4	4.82	3.2e-9	1	2.5	5.43	1.7e-10	85990.8	YEAST	Nitrogen permease reactivator protein
[361]	A0A0J9X218	3	24.5	3.00	4.6e-6	2	17.4	5.29	3.5e-9	3	24.5	3.00	4.6e-6	2	17.4	4.57	7.5e-8	17617.8	LACKL	US17
[362]	A6ZKS4	2	4.1	2.66	1.0e-6	3	8.8	3.27	4.9e-7	2	4.1	2.66	1.0e-6	1	1.8	3.30	1.3e-6	77595.9	YEAS7	M5C tRNA methyltransferase
[363]	P40364	1	6.7	7.66	1.4e-13	1	6.7	7.98	3.6e-14	1	6.7	7.66	1.4e-13	1	6.7	7.33	5.7e-13	28470.2	YEAST	Mitochondrial peculiar membrane protein 1
[364]	P40007	2	9.5	1.46	1.0e-4	3	14.3	3.44	7.5e-7	2	9.5	1.46	1.0e-4	2	9.5	2.31	1.5e-5	26901.5	YEAST	Nucleolar protein 16
[365]	P10659	1	2.1	2.69	2.4e-7	1	2.1	2.71	2.7e-7	1	2.1	2.69	2.4e-7	2	7.3	4.90	4.9e-9	41818.7	YEAST	S-adenosylmethionine synthase 1
[366]	P35844	3	10.1	3.20	9.0e-6	2	6.9	3.48	9.5e-7	3	10.1	3.20	9.0e-6	3	10.1	2.34	5.9e-5	49492.4	YEAST	Oxysterol-binding protein homolog 4
[367]	P38682	4	7.1	2.60	2.1e-6	4	7.1	2.47	4.4e-6	4	7.1	2.60	2.1e-6	4	7.1	1.63	3.3e-5	55094.0	YEAST	ADP-ribosylation factor GTPase-activating protein GLO3
[368]	A0A6C1E5D9	1	15.0	7.61	1.7e-13	1	15.0	7.85	6.3e-14	1	15.0	7.61	1.7e-13	1	15.0	6.68	9.0e-12	17076.7	SACPS	ATP synthase subunit delta, mitochondrial
[369]	P05737	3	13.1	3.25	1.8e-7	3	13.1	3.21	2.5e-6	3	13.1	3.25	1.8e-7	3	13.1	3.80	1.8e-6	27638.4	YEAST	60S ribosomal protein L7-A
[370]	A6ZPA2	3	27.4	2.38	1.2e-4	3	31.1	4.42	1.3e-7	3	27.4	2.38	1.2e-4	1	7.5	0.64	0.0054	12365.0	YEAS7	Tubulin-specific chaperone A
[371]	P17076	2	7.8	2.41	1.1e-5	1	4.3	2.44	1.3e-5	2	7.8	2.41	1.1e-5	3	12.1	3.25	1.5e-6	28125.0	YEAST	60S ribosomal protein L8-A
[372]	P07273	3	10.0	4.11	6.6e-8	3	10.0	3.48	5.4e-7	3	10.0	4.11	6.6e-8	2	7.1	1.53	9.3e-5	34843.8	YEAST	Transcription elongation factor S-II
[373]	Q00764	1	4.8	4.35	3.9e-9	1	4.8	7.67	1.4e-13	1	4.8	4.35	3.9e-9	1	4.8	5.16	3.0e-10	56148.3	YEAST	Alpha,alpha-trehalose-phosphate synthase [UDP-forming] 56 kDa subunit
[374]	Q01976	2	11.7	4.07	5.9e-8	2	11.7	4.41	3.5e-8	2	11.7	4.07	5.9e-8	2	11.7	4.14	6.9e-8	26087.2	YEAST	ADP-ribose pyrophosphatase
[375]	Q04438	2	27.8	5.02	1.0e-8					2	27.8	5.02	1.0e-8	2	20.0	5.04	9.4e-9	13180.6	YEAST	Stationary phase protein 4
[376]	Q12136	2	4.8	4.30	1.5e-8	2	4.8	5.63	1.8e-10	2	4.8	4.30	1.5e-8	2	4.8	4.35	4.0e-9	70259.9	YEAST	Something about silencing protein 10
[377]	P40531	3	15.0	2.67	6.3e-6	4	19.0	3.68	2.2e-8	3	15.0	2.67	6.3e-6	2	12.0	4.96	3.5e-9	36670.4	YEAST	Protein GVP36
[378]	Q01080	2	8.4	4.02	1.1e-7	2	8.2	5.44	2.4e-10	2	8.4	4.02	1.1e-7	1	2.7	3.24	6.4e-8	46651.1	YEAST	DNA-directed RNA polymerase I subunit RPA49
[379]	B3LIZ9	3	5.4	2.92	4.3e-6	2	4.2	4.04	1.3e-7	3	5.4	2.92	4.3e-6	2	2.8	2.88	2.0e-7	77688.4	YEAS1	Uncharacterized protein
[380]	P43598	3	17.9	4.33	1.0e-8	3	13.8	3.17	4.1e-6	3	17.9	4.33	1.0e-8	2	12.8	2.96	4.7e-6	21783.1	YEAST	Inhibitor of glycogen debranching 1
[381]	P52893	1	2.4	1.93	8.4e-5	2	6.2	3.74	1.3e-7	1	2.4	1.93	8.4e-5					66422.2	YEAST	Probable alanine aminotransferase, mitochondrial
[382]	P04801	2	4.1	3.60	2.2e-7	3	5.6	3.25	2.6e-6	2	4.1	3.60	2.2e-7	3	5.6	3.52	4.5e-7	84521.2	YEAST	Threonine--tRNA ligase, cytoplasmic
[383]	Q6Q547	2	31.0	4.06	1.1e-7	3	53.4	4.05	8.3e-8	2	31.0	4.06	1.1e-7	2	31.0	5.74	3.2e-10	6635.8	YEAST	H/ACA ribonucleoprotein complex subunit NOP10
[384]	P40106	3	8.0	0.39	0.0020	2	8.0	2.57	1.3e-6	3	8.0	0.39	0.0020	3	14.4	3.58	1.3e-6	27814.0	YEAST	Glycerol-1-phosphate phosphohydrolase 2
[385]	P53281	2	9.1	4.72	3.8e-8	1	2.9	1.31	5.3e-4	2	9.1	4.72	3.8e-8	1	2.9	1.10	8.0e-4	26139.1	YEAST	LAS seventeen-binding protein 1
[386]	P39938	2	20.2	3.16	2.1e-6	2	22.7	4.31	3.1e-8	2	20.2	3.16	2.1e-6	2	20.2	3.45	6.9e-7	13504.9	YEAST	40S ribosomal protein S26-A
[387]	P38968	1	1.3	2.62	3.1e-6	2	2.5	3.72	2.8e-6	1	1.3	2.62	3.1e-6					138718.4	YEAST	Protein transport protein SEC31
[388]	P31382	3	4.7	3.23	4.2e-6	2	3.2	1.26	4.1e-4	3	4.7	3.23	4.2e-6					86870.5	YEAST	Dolichyl-phosphate-mannose--protein mannosyltransferase 2
[389]	P38970	2	4.0	4.55	1.2e-8	1	2.8	4.95	1.5e-8	2	4.0	4.55	1.2e-8	1	2.8	5.28	3.5e-9	95455.7	YEAST	Serine/threonine-protein kinase HAL5
[390]	P07260	2	7.5	4.47	2.3e-8	3	10.3	3.46	2.0e-7	2	7.5	4.47	2.3e-8	1	7.5	4.29	2.0e-8	24254.4	YEAST	Eukaryotic translation initiation factor 4E
[391]	C8Z493					1	1.4	7.21	9.4e-13									202153.1	YEAS8	Capsid protein
[392]	P36049					2	4.0	5.34	2.8e-9					1	4.0	1.56	2.4e-4	49734.7	YEAST	rRNA-processing protein EBP2
[393]	Q12335	1	7.6	4.99	1.2e-8	1	7.6	5.52	1.3e-9	1	7.6	4.99	1.2e-8	2	12.1	5.53	1.2e-9	20965.8	YEAST	Protoplast secreted protein 2
[394]	P07806	2	2.8	3.74	1.0e-7	2	2.8	2.51	1.5e-6	2	2.8	3.74	1.0e-7	2	2.8	5.03	3.5e-9	125770.8	YEAST	Valine--tRNA ligase, mitochondrial
[395]	P09232	2	3.5	4.87	5.6e-9	2	3.9	4.48	1.4e-8	2	3.5	4.87	5.6e-9	2	3.9	4.81	7.3e-9	69621.9	YEAST	Cerevisin
[396]	P36018	2	11.1	2.67	4.1e-5	2	11.1	4.03	7.5e-7	2	11.1	2.67	4.1e-5	2	11.1	3.05	9.5e-6	26132.3	YEAST	GTP-binding protein YPT52
[397]	Q12743	1	5.3	5.27	1.1e-9	1	5.3	7.03	2.1e-12	1	5.3	5.27	1.1e-9	1	5.3	3.93	1.2e-6	38131.0	YEAST	DER1-like family member protein 1
[398]	P38708	3	5.1	2.31	5.0e-6	3	5.1	1.34	2.2e-4	3	5.1	2.31	5.0e-6	2	3.6	4.82	1.1e-8	77386.9	YEAST	Putative proline--tRNA ligase YHR020W
[399]	A0A2A4AQ50	1	21.6	6.99	2.4e-12	1	21.6	6.94	3.0e-12	1	21.6	6.99	2.4e-12	1	21.6	6.89	3.8e-12	8267.4	9PSED	EFG_C domain-containing protein (Fragment)
[400]	P10622	1	15.1	6.98	2.5e-12	1	15.1	6.96	2.8e-12	1	15.1	6.98	2.5e-12	1	15.1	6.74	7.0e-12	10667.7	YEAST	60S acidic ribosomal protein P1-beta
[401]	P33401	1	3.5	5.00	1.3e-10	1	3.5	6.95	2.9e-12	1	3.5	5.00	1.3e-10	1	3.5	6.34	3.9e-11	63112.4	YEAST	Phosphoglucomutase 1
[402]	Q08742	3	36.2	3.51	1.4e-7	2	18.8	3.30	1.3e-7	3	36.2	3.51	1.4e-7	1	13.4	0.46	0.0018	16697.5	YEAST	Thiosulfate sulfurtransferase RDL2, mitochondrial
[403]	P0CX51	3	11.2	4.79	1.1e-10	4	21.0	1.12	5.0e-4	3	11.2	4.79	1.1e-10	4	14.7	2.68	1.5e-6	15847.6	YEAST	40S ribosomal protein S16-A
[404]	Q06177	1	23.3	5.52	2.4e-10	1	23.3	5.55	3.9e-10	1	23.3	5.52	2.4e-10	2	31.4	5.49	1.2e-10	9833.8	YEAST	Translation machinery-associated protein 10
[405]	A0A0J9X215	2	17.9	4.10	5.5e-7	1	10.3	4.00	8.4e-7	2	17.9	4.10	5.5e-7	1	7.6	1.22	3.1e-4	16906.5	LACKL	US13
[406]	P06634	2	4.5	2.87	1.3e-6	1	3.0	2.10	7.8e-6	2	4.5	2.87	1.3e-6	3	7.5	2.66	3.0e-6	65553.4	YEAST	ATP-dependent RNA helicase DED1
[407]	P52910	4	5.3	1.89	3.0e-5	3	3.5	3.11	1.5e-6	4	5.3	1.89	3.0e-5	2	3.5	2.51	7.5e-6	75492.3	YEAST	Acetyl-coenzyme A synthetase 2
[408]	P33331	2	19.2	5.03	3.9e-9					2	19.2	5.03	3.9e-9	2	19.2	4.78	2.5e-8	14453.2	YEAST	Nuclear transport factor 2
[409]	A0A6A5PSP0	2	2.7	4.49	2.3e-8					2	2.7	4.49	2.3e-8	2	2.7	2.07	1.3e-5	171121.0	YEASX	TCB3 isoform 1 (Fragment)
[410]	P38841	2	17.5	4.10	6.6e-8	2	17.5	3.72	1.6e-7	2	17.5	4.10	6.6e-8	2	17.5	3.64	3.0e-7	12752.6	YEAST	Uncharacterized protein YHR138C
[411]	P40185	2	15.9	4.86	4.1e-9	2	15.9	4.20	2.3e-8	2	15.9	4.86	4.1e-9	2	15.9	3.93	5.2e-8	15908.4	YEAST	Protein MMF1, mitochondrial
[412]	P54839	1	3.3	1.80	4.2e-4	1	3.3	2.26	5.0e-4	1	3.3	1.80	4.2e-4	2	3.3	3.71	2.9e-6	55014.0	YEAST	Hydroxymethylglutaryl-CoA synthase
[413]	P38736	1	7.6	6.14	2.8e-11	1	7.6	6.58	1.1e-11	1	7.6	6.14	2.8e-11	1	7.6	6.57	1.7e-12	25394.9	YEAST	Golgi SNAP receptor complex member 1
[414]	P00128	2	26.0	4.53	7.8e-10	2	26.0	3.92	3.1e-7	2	26.0	4.53	7.8e-10	2	26.0	2.96	3.9e-6	14564.9	YEAST	Cytochrome b-c1 complex subunit 7, mitochondrial
[415]	P18899	3	3.3	2.66	1.5e-5	1	3.3	2.53	1.6e-5	3	3.3	2.66	1.5e-5	3	3.3	2.29	1.1e-5	46233.5	YEAST	Stress protein DDR48
[416]	P40327	2	5.5	4.16	7.2e-8	1	2.5	3.43	1.6e-6	2	5.5	4.16	7.2e-8	2	5.3	2.02	2.2e-5	48828.6	YEAST	26S proteasome regulatory subunit 4 homolog
[417]	P0CX49	1	7.5	4.18	2.7e-7	2	11.3	4.55	2.8e-8	1	7.5	4.18	2.7e-7	1	7.5	2.79	1.2e-6	20563.3	YEAST	60S ribosomal protein L18-A
[418]	Q04728	3	8.6	2.79	7.4e-7	2	4.3	3.87	7.4e-8	3	8.6	2.79	7.4e-7	3	7.9	2.75	1.4e-6	47849.2	YEAST	Arginine biosynthesis bifunctional protein ArgJ, mitochondrial
[419]	P05317	2	8.3	0.74	0.0022	2	7.1	4.46	1.7e-8	2	8.3	0.74	0.0022					33717.5	YEAST	60S acidic ribosomal protein P0
[420]	P16550	2	8.4	2.33	3.1e-6	2	8.4	4.63	3.4e-9	2	8.4	2.33	3.1e-6	2	8.4	4.63	6.2e-9	36492.9	YEAST	Protein APA1
[421]	P48510	1	5.4	3.63	1.8e-7	1	5.4	4.40	3.4e-8	1	5.4	3.63	1.8e-7	1	5.4	6.42	2.8e-11	39346.0	YEAST	Ubiquitin domain-containing protein DSK2
[422]	P40345	1	2.0	5.58	4.1e-11	1	2.0	6.41	1.5e-12	1	2.0	5.58	4.1e-11					75393.8	YEAST	Phospholipid:diacylglycerol acyltransferase
[423]	P39940	1	3.3	6.22	1.2e-12					1	3.3	6.22	1.2e-12					91816.9	YEAST	E3 ubiquitin-protein ligase RSP5
[424]	A0A6A5PV98	2	6.2	3.25	3.0e-8	2	6.2	3.66	2.9e-8	2	6.2	3.25	3.0e-8	2	6.2	2.65	8.7e-8	64537.8	YEASX	Catalase (Fragment)
[425]	Q01982	1	5.0	1.62	5.0e-4	1	5.0	4.17	4.0e-7	1	5.0	1.62	5.0e-4	1	5.0	6.17	8.1e-11	36259.8	PHACH	Glyceraldehyde-3-phosphate dehydrogenase
[426]	P32495	2	17.9	3.43	4.9e-7	1	9.0	4.11	1.1e-7	2	17.9	3.43	4.9e-7	2	17.9	2.87	1.3e-6	17122.1	YEAST	H/ACA ribonucleoprotein complex subunit NHP2
[427]	P31688	1	1.2	2.26	7.0e-6	2	2.3	3.16	7.5e-7	1	1.2	2.26	7.0e-6	1	1.2	1.80	7.0e-5	102977.1	YEAST	Trehalose-phosphatase
[428]	P11792	1	1.8	5.32	3.1e-9	1	1.8	3.74	4.4e-7	1	1.8	5.32	3.1e-9	1	1.8	6.11	1.0e-10	91812.3	YEAST	Serine/threonine-protein kinase SCH9
[429]	O76274	1	1.9	5.20	1.1e-10	1	1.9	6.06	2.7e-11	1	1.9	5.20	1.1e-10	1	1.9	4.78	2.4e-10	72307.4	TOXGO	Heat shock protein 70
[430]	P0CX29	2	12.4	3.10	3.3e-8	3	18.6	3.74	7.8e-8	2	12.4	3.10	3.3e-8	2	12.4	3.38	6.6e-9	16037.9	YEAST	40S ribosomal protein S23-A
[431]	Q07623	4	21.3	1.95	1.6e-5	3	21.3	1.19	2.2e-4	4	21.3	1.95	1.6e-5	3	21.3	1.30	8.0e-5	25216.0	YEAST	Nucleolar protein 6
[432]	P05738	2	5.8	3.58	7.1e-7	2	5.8	3.62	2.6e-7	2	5.8	3.58	7.1e-7	2	5.8	1.54	2.0e-5	21569.2	YEAST	60S ribosomal protein L9-A
[433]	P39101	1	4.3	5.91	2.4e-10	1	4.3	2.00	2.5e-5	1	4.3	5.91	2.4e-10	1	4.3	5.36	2.6e-9	44855.3	YEAST	Protein CAJ1
[434]	Q01519	2	25.3	3.84	2.4e-7	1	15.7	2.37	1.7e-6	2	25.3	3.84	2.4e-7	2	25.3	2.70	1.5e-6	9788.0	YEAST	Cytochrome c oxidase subunit 12, mitochondrial
[435]	P40079	1	4.2	5.89	6.9e-12					1	4.2	5.89	6.9e-12					40794.6	YEAST	U3 small nucleolar ribonucleoprotein protein LCP5
[436]	P45976	1	5.2	5.27	3.8e-9	1	5.2	5.87	4.1e-11	1	5.2	5.27	3.8e-9	1	5.2	5.22	1.3e-9	35777.3	YEAST	Pre-mRNA polyadenylation factor FIP1
[437]	P24783	2	3.5	3.15	8.3e-8	2	2.9	3.18	3.1e-8	2	3.5	3.15	8.3e-8	2	3.5	2.14	1.1e-6	60999.9	YEAST	ATP-dependent RNA helicase DBP2
[438]	P46681	1	2.5	4.48	7.4e-10	2	5.1	3.63	7.4e-8	1	2.5	4.48	7.4e-10	1	2.5	4.71	8.1e-10	59268.9	YEAST	D-2-hydroxyglutarate--pyruvate transhydrogenase DLD2
[439]	P40075	1	5.7	0.92	6.8e-4	2	11.9	3.49	4.1e-7	1	5.7	0.92	6.8e-4	1	5.7	1.36	8.7e-5	26925.9	YEAST	Vesicle-associated membrane protein-associated protein SCS2
[440]	P00812					2	6.9	4.34	7.0e-8					1	4.5	4.39	2.0e-8	35662.3	YEAST	Arginase
[441]	P41940	1	5.0	4.96	1.0e-9	1	5.0	5.78	4.2e-10	1	5.0	4.96	1.0e-9	1	5.0	4.45	5.2e-9	39566.2	YEAST	Mannose-1-phosphate guanyltransferase
[442]	P25644	1	1.8	5.74	3.4e-10	1	1.8	5.22	2.8e-9	1	1.8	5.74	3.4e-10	1	1.8	4.86	2.1e-9	88512.1	YEAST	DNA topoisomerase 2-associated protein PAT1
[443]	Q04119	1	2.8	5.74	2.6e-10					1	2.8	5.74	2.6e-10					78345.0	YEAST	Endopolyphosphatase
[444]	P16861	3	2.5	2.19	6.1e-5	2	1.3	2.18	4.6e-5	3	2.5	2.19	6.1e-5	2	2.3	2.04	8.9e-5	107971.2	YEAST	ATP-dependent 6-phosphofructokinase subunit alpha
[445]	P37370	2	3.1	1.89	3.2e-5	2	3.1	2.96	1.7e-6	2	3.1	1.89	3.2e-5	2	3.1	2.33	2.9e-6	82594.3	YEAST	Verprolin
[446]	Q12355	1	3.4	4.83	2.4e-8	2	5.2	4.28	3.8e-8	1	3.4	4.83	2.4e-8	1	3.4	4.28	3.8e-8	45776.9	YEAST	Cell wall mannoprotein PST1
[447]	P19955	1	9.8	4.77	1.0e-8	2	18.7	3.63	2.1e-7	1	9.8	4.77	1.0e-8	1	9.8	3.20	2.3e-7	13689.1	YEAST	37S ribosomal protein YMR-31, mitochondrial
[448]	Q08110					1	8.9	2.92	2.2e-7					1	8.9	5.59	6.3e-11	13917.0	YEAST	Putative uncharacterized protein YOL014W
[449]	P38174	1	3.3	5.53	7.6e-11					1	3.3	5.53	7.6e-11					47518.8	YEAST	Methionine aminopeptidase 2
[450]	P36105	1	13.8	4.00	5.9e-8	3	18.8	3.06	7.1e-7	1	13.8	4.00	5.9e-8	1	5.1	0.88	0.0011	15167.2	YEAST	60S ribosomal protein L14-A
[451]	P40169	1	5.3	5.52	1.3e-9	1	5.3	3.91	1.2e-8	1	5.3	5.52	1.3e-9	1	5.3	3.00	5.1e-7	34081.6	YEAST	Uncharacterized plasma membrane protein YNL194C
[452]	P07213	1	1.8	2.88	1.2e-5	1	1.8	2.09	7.2e-5	1	1.8	2.88	1.2e-5	2	5.3	3.27	1.2e-6	70123.7	YEAST	Mitochondrial import receptor subunit TOM70
[453]	A6ZZ25	2	13.9	3.50	7.0e-6	1	4.4	2.64	8.6e-6	2	13.9	3.50	7.0e-6	1	4.4	3.77	8.0e-7	30474.7	YEAS7	Eukaryotic translation initiation factor 3 subunit G
[454]	P32623	2	5.1	2.37	1.1e-5	2	5.1	3.12	2.0e-7	2	5.1	2.37	1.1e-5	3	7.5	2.26	6.5e-6	49906.8	YEAST	Probable glycosidase CRH2
[455]	P07283	2	13.0	3.12	9.0e-7	2	13.0	3.47	9.0e-8	2	13.0	3.12	9.0e-7	1	5.5	2.20	1.3e-5	29063.1	YEAST	Phosphomannomutase
[456]	Q6CIK3	1	5.9	5.39	2.6e-10					1	5.9	5.39	2.6e-10	1	5.9	1.71	1.4e-5	35974.6	KLULA	Malate dehydrogenase
[457]	P07264	2	4.6	3.02	9.9e-7					2	4.6	3.02	9.9e-7	1	1.8	3.03	1.9e-6	85795.2	YEAST	3-isopropylmalate dehydratase
[458]	B5VLK3	4	52.5	1.63	5.0e-5	4	52.5	2.28	2.6e-5	4	52.5	1.63	5.0e-5	4	52.5	0.84	9.6e-4	4624.5	YEAS6	YJR048Wp-like protein
[459]	Q07914	1	8.9	4.60	5.0e-8	1	8.9	5.30	3.1e-9	1	8.9	4.60	5.0e-8	1	8.9	4.46	6.2e-8	17910.5	YEAST	Mitochondrial import inner membrane translocase subunit TIM14
[460]	P35719	2	14.6	1.61	1.8e-4	2	14.6	4.12	4.4e-9	2	14.6	1.61	1.8e-4	3	18.3	1.73	9.0e-5	25097.4	YEAST	Uncharacterized protein MRP8
[461]	P38922	2	5.5	2.89	3.0e-6					2	5.5	2.89	3.0e-6	1	2.9	3.13	3.4e-6	52142.2	YEAST	Protein HRB1
[462]	Q98QY7													1	2.7	5.24	4.2e-9	65521.4	MYCPU	Chaperone protein DnaK
[463]	P50106	2	24.8	2.13	9.2e-6	2	24.8	3.13	4.4e-7	2	24.8	2.13	9.2e-6	2	24.8	1.69	3.1e-5	14585.3	YEAST	DNA-directed RNA polymerase I subunit RPA14
[464]	C8Z6R8					1	7.7	5.20	1.5e-11									17631.9	YEAS8	EC1118_1E37_0001p
[465]	P42940	2	7.7	3.40	3.4e-7	3	10.3	1.67	4.9e-5	2	7.7	3.40	3.4e-7	1	4.6	2.27	1.8e-5	28758.9	YEAST	Probable electron transfer flavoprotein subunit beta
[466]	Q12434	1	10.4	4.59	1.1e-8	1	10.4	5.18	5.6e-9	1	10.4	4.59	1.1e-8					23138.4	YEAST	Rho GDP-dissociation inhibitor
[467]	P53885	2	7.9	2.69	1.1e-5	2	6.0	2.02	2.2e-5	2	7.9	2.69	1.1e-5	3	7.9	1.89	9.2e-6	40278.3	YEAST	Signal transduction protein MDG1
[468]	Q05905	3	14.3	2.56	1.9e-6	1	4.9	3.89	3.5e-7	3	14.3	2.56	1.9e-6	2	8.6	3.00	1.8e-6	27500.9	YEAST	Protein HRI1
[469]	Q06103					1	5.1	5.13	6.8e-9					2	7.2	2.39	6.4e-6	48959.0	YEAST	26S proteasome regulatory subunit RPN7
[470]	Q02486	1	7.7	1.91	1.6e-5	3	18.0	3.12	1.3e-6	1	7.7	1.91	1.6e-5	1	7.7	2.14	7.6e-6	21561.9	YEAST	ARS-binding factor 2, mitochondrial
[471]	B3LN64	1	0.9	2.26	3.2e-4	1	0.9	1.78	3.5e-4	1	0.9	2.26	3.2e-4	2	2.3	3.24	1.2e-6	106194.0	YEAS1	Increased sodium tolerance protein 2
[472]	P07267	1	6.7	2.20	5.5e-6	1	6.7	5.06	9.2e-9	1	6.7	2.20	5.5e-6					44499.4	YEAST	Saccharopepsin
[473]	Q08723	1	5.0	5.04	6.9e-10	1	5.0	2.16	5.0e-6	1	5.0	5.04	6.9e-10	1	5.0	3.70	9.5e-9	38312.8	YEAST	26S proteasome regulatory subunit RPN8
[474]	Q08977	2	5.1	3.66	2.1e-7	1	2.7	0.34	0.0031	2	5.1	3.66	2.1e-7					62780.6	YEAST	Cu(2+) suppressing and bleomycin sensitive protein 1
[475]	B1GZE8													1	4.5	5.02	1.1e-8	35977.5	UNCTG	Glyceraldehyde-3-phosphate dehydrogenase
[476]	P38779	1	4.5	3.87	4.1e-8	1	4.5	5.01	7.2e-9	1	4.5	3.87	4.1e-8					42530.0	YEAST	Proteasome-interacting protein CIC1
[477]	P35176					1	9.3	4.26	2.4e-8					2	19.1	2.98	2.7e-7	25327.0	YEAST	Peptidyl-prolyl cis-trans isomerase D
[478]	P47033	1	1.1	4.96	7.4e-11	1	1.1	4.67	7.7e-11	1	1.1	4.96	7.4e-11	1	1.1	4.86	1.7e-10	89153.2	YEAST	Cell wall protein PRY3
[479]	P17555	1	2.9	4.95	4.3e-9	1	2.9	3.84	2.1e-7	1	2.9	4.95	4.3e-9	1	2.9	3.21	1.3e-6	57522.0	YEAST	Adenylyl cyclase-associated protein
[480]	P53066	1	7.7	3.90	1.1e-7	1	7.7	3.72	1.2e-6	1	7.7	3.90	1.1e-7	2	13.3	2.86	8.7e-5	20073.8	YEAST	Ankyrin repeat-containing protein YGL242C
[481]	Q12109					1	4.2	4.92	3.1e-9					1	2.1	1.29	0.0027	49350.8	YEAST	Tryptophan--tRNA ligase, cytoplasmic
[482]	P07259					1	0.9	4.72	2.1e-8					1	0.9	4.90	3.5e-9	245042.8	YEAST	Protein URA2
[483]	A0A6C1EFX8	1	6.1	4.87	3.0e-9	1	6.1	4.03	3.3e-7	1	6.1	4.87	3.0e-9					27794.8	SACPS	Cytoplasmic chaperone of the Hsp90
[484]	Q3E830	1	28.0	1.62	2.8e-5					1	28.0	1.62	2.8e-5	1	28.0	4.87	4.6e-9	8097.0	YEAST	Uncharacterized protein YCR075W-A
[485]	P36421	3	6.1	2.08	1.5e-5	3	6.1	1.11	5.5e-4	3	6.1	2.08	1.5e-5	3	6.1	2.85	7.9e-7	44020.3	YEAST	Tyrosine--tRNA ligase, cytoplasmic
[486]	P39931	1	5.1	3.24	2.0e-6	1	5.1	4.75	1.2e-8	1	5.1	3.24	2.0e-6	1	5.1	2.72	1.7e-6	27289.7	YEAST	Protein SSP120
[487]	P01094	3	25.0	2.75	3.8e-6	2	25.0	2.10	1.4e-5	3	25.0	2.75	3.8e-6	2	25.0	2.51	3.2e-6	7707.5	YEAST	Protease A inhibitor 3
[488]	P28777	2	6.4	2.06	5.6e-5	2	6.4	2.10	1.7e-5	2	6.4	2.06	5.6e-5	2	7.2	3.56	4.3e-7	40838.7	YEAST	Chorismate synthase
[489]	Q3E7A4	1	11.9	1.28	1.2e-4	1	11.9	4.72	4.5e-9	1	11.9	1.28	1.2e-4	1	11.9	0.75	5.2e-4	12946.8	YEAST	COX assembly mitochondrial protein 2
[490]	P40561	1	5.2	3.82	1.4e-8	1	4.8	1.05	0.0010	1	5.2	3.82	1.4e-8	1	5.2	4.69	2.3e-9	28954.4	YEAST	RNA-binding protein SGN1
[491]	P21734	2	8.8	3.32	3.5e-7	2	8.8	4.34	4.6e-10	2	8.8	3.32	3.5e-7					24178.6	YEAST	Ubiquitin-conjugating enzyme E2 1
[492]	P12695	1	1.7	0.79	0.0015	2	3.3	2.07	4.7e-5	1	1.7	0.79	0.0015	3	5.2	2.24	3.4e-5	51818.5	YEAST	Dihydrolipoyllysine-residue acetyltransferase component of pyruvate dehydrogenase complex, mitochondrial
[493]	A0A1Y5HU03	1	6.7	3.83	8.0e-7	1	6.7	4.63	2.5e-8	1	6.7	3.83	8.0e-7	1	6.7	3.64	8.1e-7	27607.6	OLEAN	Type I glyceraldehyde-3-phosphate dehydrogenase (Fragment)
[494]	P41921	1	2.5	3.32	1.5e-6	1	2.5	2.98	6.3e-6	1	2.5	3.32	1.5e-6	1	2.5	4.60	3.1e-8	53441.4	YEAST	Glutathione reductase
[495]	P40054	2	5.1	3.12	8.6e-8	2	5.1	2.60	4.6e-7	2	5.1	3.12	8.6e-8	1	2.8	3.12	2.2e-7	51193.7	YEAST	D-3-phosphoglycerate dehydrogenase 1
[496]	P01097	1	12.9	2.07	2.5e-5	2	22.4	2.78	4.9e-6	1	12.9	2.07	2.5e-5	2	22.4	1.06	0.0031	9870.2	YEAST	ATPase inhibitor, mitochondrial
[497]	P27466	2	3.4	2.37	1.8e-5	1	3.4	3.63	4.1e-7	2	3.4	2.37	1.8e-5	1	3.4	2.41	4.6e-6	50296.6	YEAST	Calcium/calmodulin-dependent protein kinase I
[498]	P38061	3	23.1	2.25	3.9e-6	2	13.1	0.87	0.0011	3	23.1	2.25	3.9e-6					14771.4	YEAST	60S ribosomal protein L32
[499]	P34217	1	2.5	1.98	1.3e-4	1	2.5	3.72	1.2e-7	1	2.5	1.98	1.3e-4	2	4.0	3.65	5.7e-8	73776.4	YEAST	RNA-binding protein PIN4
[500]	Q05775	2	10.9	1.67	0.0012	2	10.2	2.86	1.6e-5	2	10.9	1.67	0.0012					29564.4	YEAST	Eukaryotic translation initiation factor 3 subunit J
[501]	Q6CT25					1	0.8	4.43	8.9e-8									207415.1	KLULA	Fatty acid synthase subunit alpha
[502]	A0A2T3CMT9	1	11.7	4.40	2.6e-9	1	11.7	2.55	4.8e-7	1	11.7	4.40	2.6e-9	1	11.7	4.40	2.1e-9	25037.8	9PSED	Methanol dehydrogenase
[503]	P32473	2	7.4	2.31	1.8e-5	2	7.4	1.43	2.4e-5	2	7.4	2.31	1.8e-5					40054.0	YEAST	Pyruvate dehydrogenase E1 component subunit beta, mitochondrial
[504]	P05318	1	20.8	2.48	1.1e-6	1	20.8	4.37	1.9e-9	1	20.8	2.48	1.1e-6	1	20.8	1.90	6.8e-6	10908.0	YEAST	60S acidic ribosomal protein P1-alpha
[505]	Q01662	1	2.6	4.37	1.7e-9	2	8.3	1.48	7.8e-5	1	2.6	4.37	1.7e-9					43373.7	YEAST	Methionine aminopeptidase 1
[506]	P05755	1	8.2	4.34	1.1e-9	1	8.2	2.13	1.5e-6	1	8.2	4.34	1.1e-9					22298.8	YEAST	40S ribosomal protein S9-B
[507]	P25386	4	3.0	1.59	1.2e-4	4	3.1	1.59	1.1e-4	4	3.0	1.59	1.2e-4					206453.7	YEAST	Intracellular protein transport protein USO1
[508]	P05744					1	15.9	3.19	7.8e-7					1	15.9	4.33	3.2e-8	12154.2	YEAST	60S ribosomal protein L33-A
[509]	P32454	1	1.7	4.31	5.6e-8					1	1.7	4.31	5.6e-8					107756.0	YEAST	Aminopeptidase 2, mitochondrial
[510]	P38428					1	7.4	3.56	4.0e-7					1	7.4	4.31	3.1e-9	22762.8	YEAST	Coupling of ubiquitin conjugation to ER degradation protein 1
[511]	P36533	1	15.7	4.27	1.6e-8	1	15.7	2.66	3.3e-7	1	15.7	4.27	1.6e-8	1	15.7	3.13	1.1e-7	7972.7	YEAST	54S ribosomal protein L39, mitochondrial
[512]	P53261	1	2.1	4.25	8.9e-9					1	2.1	4.25	8.9e-9	1	2.1	2.23	7.5e-6	69877.8	YEAST	Pescadillo homolog
[513]	P25623	1	1.4	3.60	2.2e-7	2	3.2	2.45	3.6e-6	1	1.4	3.60	2.2e-7	1	1.4	1.18	2.8e-4	96138.2	YEAST	Suppressor of yeast profilin deletion
[514]	P07143	1	4.2	4.22	3.3e-7	1	4.2	2.92	9.3e-7	1	4.2	4.22	3.3e-7	1	4.2	4.06	2.3e-7	34054.8	YEAST	Cytochrome c1, heme protein, mitochondrial
[515]	P38764	1	1.4	1.81	9.9e-6	1	1.4	4.22	2.8e-8	1	1.4	1.81	9.9e-6					109493.0	YEAST	26S proteasome regulatory subunit RPN1
[516]	P13188					1	1.4	4.17	2.3e-7					1	1.4	4.01	1.2e-7	93133.6	YEAST	Glutamine--tRNA ligase
[517]	Q02753	3	26.2	2.32	1.2e-5	3	18.8	1.70	0.0010	3	26.2	2.32	1.2e-5	2	12.5	2.02	4.1e-6	18242.3	YEAST	60S ribosomal protein L21-A
[518]	P53852					2	2.9	2.63	1.2e-6									87531.0	YEAST	Cysteine--tRNA ligase
[519]	P36041	3	6.5	1.57	5.3e-4	3	6.5	1.37	3.2e-4	3	6.5	1.57	5.3e-4	2	3.8	0.57	0.0026	69762.7	YEAST	Protein EAP1
[520]	A0A3B9S9G4	1	14.9	4.11	8.6e-10					1	14.9	4.11	8.6e-10	1	14.9	2.94	6.4e-8	6870.8	PSESP	Erythrose-4-phosphate dehydrogenase (Fragment)
[521]	Q03016	1	1.3	4.01	1.5e-7	2	2.4	2.16	9.9e-6	1	1.3	4.01	1.5e-7	2	2.4	2.42	1.5e-6	140892.1	YEAST	GLC7-interacting protein 3
[522]	P40961	1	4.5	4.11	2.4e-7	1	4.5	1.09	0.0012	1	4.5	4.11	2.4e-7	1	4.5	0.36	0.0047	31427.3	YEAST	Prohibitin-1
[523]	P35189	1	6.6	3.28	3.1e-6	1	6.6	4.05	7.8e-8	1	6.6	3.28	3.1e-6	1	6.6	2.91	1.4e-5	27440.4	YEAST	Transcription initiation factor TFIID subunit 14
[524]	Q12114	1	3.0	2.89	4.0e-7	2	7.7	3.21	5.2e-8	1	3.0	2.89	4.0e-7					73639.2	YEAST	Chitin biosynthesis protein CHS5
[525]	P38162	1	7.1	2.71	3.3e-6	1	7.7	3.21	8.7e-6	1	7.1	2.71	3.3e-6	1	7.7	4.03	3.1e-8	22965.9	YEAST	Mitochondrial intermembrane space cysteine motif-containing protein MIX23
[526]	Q08548	1	2.4	4.03	2.3e-8	1	2.4	2.19	7.5e-5	1	2.4	4.03	2.3e-8	2	4.5	1.52	1.6e-4	72228.7	YEAST	Lysophospholipid acyltransferase
[527]	P32461	1	2.4	4.00	2.5e-8	1	2.4	2.20	7.3e-6	1	2.4	4.00	2.5e-8	1	2.4	3.31	8.3e-8	59775.9	YEAST	2-(3-amino-3-carboxypropyl)histidine synthase subunit 2
[528]	Q08492	2	12.1	2.40	1.9e-5	2	12.1	1.47	3.2e-4	2	12.1	2.40	1.9e-5	1	4.7	0.43	0.0092	24385.1	YEAST	Bud site selection protein 21
[529]	P10869	1	3.6	4.00	1.5e-7	1	3.6	1.84	3.4e-5	1	3.6	4.00	1.5e-7	1	3.6	0.34	0.0028	58110.2	YEAST	Aspartokinase
[530]	P07342	1	3.1	2.81	2.8e-7	1	3.1	3.99	1.6e-8	1	3.1	2.81	2.8e-7					74937.4	YEAST	Acetolactate synthase catalytic subunit, mitochondrial
[531]	P40043	1	8.1	3.65	4.6e-7	1	8.1	3.96	2.8e-7	1	8.1	3.65	4.6e-7	1	8.1	2.63	2.8e-6	18989.4	YEAST	Respiratory growth induced protein 1
[532]	P46989	1	3.3	3.94	1.2e-8					1	3.3	3.94	1.2e-8	1	3.3	3.15	7.4e-8	30201.6	YEAST	Autophagy-related protein 27
[533]	P36534					1	4.0	3.94	1.1e-6					1	5.4	2.27	2.3e-4	33751.2	YEAST	54S ribosomal protein L40, mitochondrial
[534]	P38075					1	6.6	3.91	8.1e-8									26908.5	YEAST	Pyridoxamine 5'-phosphate oxidase
[535]	A0A2T6IT18	1	38.7	2.83	2.3e-6					1	38.7	2.83	2.3e-6	1	38.7	3.87	2.0e-8	3796.3	TOXGO	Ubiquitin-conjugating enzyme subfamily protein (Fragment)
[536]	Q0IK13	1	5.3	3.84	5.3e-8					1	5.3	3.84	5.3e-8	1	5.3	2.18	1.1e-5	47799.5	TRYCR	Elongation factor 1-alpha (Fragment)
[537]	P40581					2	13.5	2.45	8.6e-6									18641.7	YEAST	Glutathione peroxidase-like peroxiredoxin HYR1
[538]	P32614	2	4.9	3.14	2.8e-7	1	3.6	3.80	1.8e-7	2	4.9	3.14	2.8e-7					50844.5	YEAST	Fumarate reductase 1
[539]	C8ZAX1	1	2.3	1.93	1.1e-5	1	2.8	3.79	9.5e-9	1	2.3	1.93	1.1e-5	1	2.8	2.95	1.8e-6	57217.9	YEAS8	CCT-beta
[540]	P49367													1	1.9	3.78	5.5e-7	75151.3	YEAST	Homoaconitase, mitochondrial
[541]	Q04792					1	2.9	3.42	1.4e-7					1	2.9	3.75	5.6e-7	65990.5	YEAST	Glutamate decarboxylase
[542]	P53303	1	2.7	2.47	1.3e-5	1	2.7	3.72	1.5e-6	1	2.7	2.47	1.3e-5					55072.5	YEAST	Zinc finger protein ZPR1
[543]	P47116	1	1.5	3.71	6.5e-8	1	1.5	3.60	1.2e-7	1	1.5	3.71	6.5e-8	1	1.5	3.72	2.8e-7	91401.1	YEAST	Serine/threonine-protein kinase PTK2/STK2
[544]	P09733	1	3.8	3.06	1.1e-6	1	3.8	2.76	1.2e-6	1	3.8	3.06	1.1e-6	1	3.8	3.70	8.4e-8	49800.5	YEAST	Tubulin alpha-1 chain
[545]	P07702	1	1.2	2.96	4.6e-7	1	1.2	3.67	6.6e-7	1	1.2	2.96	4.6e-7	1	1.2	3.68	2.3e-7	155346.9	YEAST	L-2-aminoadipate reductase
[546]	Q12466	3	1.6	2.91	3.4e-8	3	1.9	0.97	1.9e-4	3	1.6	2.91	3.4e-8	2	1.9	1.68	5.0e-5	133577.1	YEAST	Tricalbin-1
[547]	P53834	1	11.8	3.65	4.3e-8					1	11.8	3.65	4.3e-8					17246.5	YEAST	Hsp90 co-chaperone HCH1
[548]	P40202	1	6.0	3.23	2.4e-7	1	6.0	3.65	1.2e-7	1	6.0	3.23	2.4e-7	1	6.0	3.32	5.9e-6	27330.1	YEAST	Superoxide dismutase 1 copper chaperone
[549]	Q05016	1	4.9	3.63	7.9e-7					1	4.9	3.63	7.9e-7					29158.6	YEAST	NADP-dependent 3-hydroxy acid dehydrogenase
[550]	P18900	1	2.7	3.44	4.6e-6					1	2.7	3.44	4.6e-6	1	2.7	3.60	4.7e-6	52560.0	YEAST	Hexaprenyl pyrophosphate synthase, mitochondrial
[551]	P27614	2	3.8	2.23	3.6e-5					2	3.8	2.23	3.6e-5	2	3.8	1.79	3.5e-4	64597.5	YEAST	Carboxypeptidase S
[552]	P38755	1	3.9	0.73	5.3e-4	1	3.9	3.59	1.8e-7	1	3.9	0.73	5.3e-4	1	3.9	2.28	2.7e-6	49805.1	YEAST	Oxysterol-binding protein homolog 7
[553]	P39523					1	1.7	3.58	6.3e-8									105914.6	YEAST	Uncharacterized protein YMR124W
[554]	P57744					1	13.8	3.34	8.9e-7					1	13.8	3.57	2.3e-7	9764.0	YEAST	Mitochondrial import inner membrane translocase subunit TIM8
[555]	Q04336	1	1.7	3.56	1.5e-7	1	1.7	1.80	2.1e-5	1	1.7	3.56	1.5e-7	1	1.7	2.20	6.7e-6	126625.3	YEAST	Uncharacterized protein YMR196W
[556]	P38853	1	1.1	2.59	7.7e-6	2	2.1	2.38	1.0e-6	1	1.1	2.59	7.7e-6	1	1.1	2.61	9.4e-6	131095.0	YEAST	Kelch repeat-containing protein 1
[557]	P54114	1	4.3	3.55	4.0e-8					1	4.3	3.55	4.0e-8					55385.8	YEAST	Aldehyde dehydrogenase [NAD(P)+] 2
[558]	P32472	1	8.9	3.23	6.0e-7	1	8.9	3.50	1.1e-6	1	8.9	3.23	6.0e-7	1	8.9	1.16	3.8e-4	14487.0	YEAST	Peptidyl-prolyl cis-trans isomerase FPR2
[559]	A0A2T5B8W9	2	0.9	2.26	1.2e-5	2	0.9	1.37	2.6e-4	2	0.9	2.26	1.2e-5	2	0.9	1.44	1.1e-4	112576.5	MYCDI	Efflux pump membrane transporter
[560]	P40052	1	5.2	2.31	5.4e-6	1	5.2	3.49	6.6e-8	1	5.2	2.31	5.4e-6	1	5.2	2.03	3.3e-6	23197.6	YEAST	Uncharacterized protein YER079W
[561]	P33775	2	3.4	1.13	1.5e-4	1	2.1	1.00	5.3e-4	2	3.4	1.13	1.5e-4	2	3.4	2.01	3.8e-4	92676.3	YEAST	Dolichyl-phosphate-mannose--protein mannosyltransferase 1
[562]	Q04279	1	1.1	1.39	6.8e-5	1	1.6	3.43	6.1e-7	1	1.1	1.39	6.8e-5					105874.5	YEAST	Eisosome protein SEG1
[563]	P39683	2	4.4	1.84	2.9e-5	2	4.4	1.46	1.3e-4	2	4.4	1.84	2.9e-5	2	4.4	2.24	3.8e-5	49019.0	YEAST	Nicotinate phosphoribosyltransferase
[564]	P43588	1	4.6	3.35	3.2e-6	1	4.6	2.42	7.9e-6	1	4.6	3.35	3.2e-6					34398.6	YEAST	Ubiquitin carboxyl-terminal hydrolase RPN11
[565]	Q08951	1	1.6	3.34	2.3e-7					1	1.6	3.34	2.3e-7					106925.2	YEAST	AP-3 complex subunit delta
[566]	P20486	1	5.3	1.14	1.4e-4	2	14.0	1.93	9.2e-6	1	5.3	1.14	1.4e-4					17794.9	YEAST	Cyclin-dependent kinases regulatory subunit
[567]	P38272	1	3.5	1.58	3.8e-4	1	3.5	3.30	1.4e-5	1	3.5	1.58	3.8e-4	1	3.5	1.80	7.9e-5	47417.1	YEAST	SWI5-dependent HO expression protein 3
[568]	P03962					1	6.4	3.27	2.5e-7									29239.8	YEAST	Orotidine 5'-phosphate decarboxylase
[569]	A6ZPY4	1	1.5	1.81	2.1e-5	2	3.8	2.26	5.7e-6	1	1.5	1.81	2.1e-5					62843.6	YEAS7	Dihydroxyacid dehydratase
[570]	P43638													1	1.1	3.21	1.0e-6	155208.7	YEAST	MAP-homologous protein 1
[571]	P00729	1	1.7	3.20	2.9e-8					1	1.7	3.20	2.9e-8	2	2.8	1.02	7.3e-5	59802.6	YEAST	Carboxypeptidase Y
[572]	P29952	1	2.8	1.27	5.9e-4	1	2.8	2.52	1.1e-5	1	2.8	1.27	5.9e-4	1	2.8	3.19	1.2e-6	48189.1	YEAST	Mannose-6-phosphate isomerase
[573]	P48415	2	1.4	1.64	2.0e-5	2	1.1	1.36	7.4e-5	2	1.4	1.64	2.0e-5	2	1.4	1.99	1.7e-6	241697.6	YEAST	COPII coat assembly protein SEC16
[574]	A0A6C1E1W0	2	15.1	2.41	4.8e-6	2	15.1	1.54	5.9e-5	2	15.1	2.41	4.8e-6	2	10.1	0.56	0.0018	22195.6	SACPS	Ankyrin repeat-containing protein
[575]	Q04964	2	18.3	2.30	1.3e-6	2	18.3	1.57	1.6e-5	2	18.3	2.30	1.3e-6	2	18.3	1.37	3.0e-5	11834.3	YEAST	Ribonucleotide reductase inhibitor protein SML1
[576]	Q07657	2	3.8	1.28	3.2e-4	1	1.8	3.16	6.3e-6	2	3.8	1.28	3.2e-4	1	1.8	1.42	2.6e-4	62630.5	YEAST	Seventh homolog of septin 1
[577]	A0A285NWP8	1	2.1	3.16	6.8e-7	1	2.1	2.03	6.4e-5	1	2.1	3.16	6.8e-7	1	2.1	2.32	1.4e-5	104438.8	9PSED	Multisubunit potassium/proton antiporter, PhaA subunit (TC 2.A.63.1.1)/multisubunit potassium/proton antiporter, PhaB subunit (TC 2.A.63.1.1)
[578]	A0A1M5EVA5													1	6.0	3.16	3.4e-6	25981.8	VIBGA	Peroxiredoxin (Alkyl hydroperoxide reductase subunit C)
[579]	P32835	1	6.4	3.14	1.1e-7	1	6.4	2.23	9.2e-7	1	6.4	3.14	1.1e-7	1	6.4	2.20	1.4e-6	24810.6	YEAST	GTP-binding nuclear protein GSP1/CNR1
[580]	P40357	1	2.0	3.02	4.8e-7	1	2.0	3.10	5.4e-7	1	2.0	3.02	4.8e-7					73624.3	YEAST	Protein transport protein SEC9
[581]	P32583	1	3.0	2.76	5.8e-6	1	3.0	3.09	3.5e-7	1	3.0	2.76	5.8e-6	1	3.0	3.05	6.3e-7	41015.6	YEAST	Suppressor protein SRP40
[582]	P32377	1	3.3	2.82	3.5e-7	1	3.3	2.56	2.2e-6	1	3.3	2.82	3.5e-7	1	3.3	3.08	4.0e-7	44116.3	YEAST	Diphosphomevalonate decarboxylase
[583]	P53292					1	3.2	2.35	1.6e-6					1	3.2	3.05	6.6e-7	39575.5	YEAST	37S ribosomal protein S35, mitochondrial
[584]	P41895													1	1.6	3.03	2.2e-6	82195.1	YEAST	Transcription initiation factor IIF subunit alpha
[585]	P43594	2	7.1	1.98	5.0e-5	1	6.5	2.02	1.3e-4	2	7.1	1.98	5.0e-5	2	11.8	1.58	4.6e-4	18855.4	YEAST	MICOS complex subunit MIC19
[586]	V5B6F9	2	1.4	2.15	8.8e-5	1	1.4	1.94	3.2e-4	2	1.4	2.15	8.8e-5	1	1.4	2.85	2.6e-5	96756.3	TRYCR	Uncharacterized protein
[587]	R2PFC6					1	2.7	2.98	6.3e-6									49131.3	ENTCA	Glutathione-disulfide reductase
[588]	Q1GQF2	1	3.6	2.95	1.4e-5	1	3.6	2.04	4.1e-4	1	3.6	2.95	1.4e-5	1	3.6	2.08	1.3e-4	27140.5	SPHAL	ABC transporter related
[589]	P36064	2	18.0	1.63	5.4e-4	1	9.9	1.86	1.4e-5	2	18.0	1.63	5.4e-4	1	9.9	2.38	1.6e-5	13007.2	YEAST	COX assembly mitochondrial protein
[590]	C8ZID1					1	1.3	2.92	3.9e-6									101915.1	YEAS8	Gyp5p
[591]	P47006	1	3.9	2.89	1.6e-6	1	3.9	1.88	4.2e-5	1	3.9	2.89	1.6e-6	1	3.9	1.36	6.2e-5	26875.6	YEAST	DNA-directed RNA polymerase I subunit RPA34
[592]	W0T939	1	5.2	2.88	6.1e-6					1	5.2	2.88	6.1e-6	1	5.2	1.69	2.4e-5	21945.8	KLUMD	Heat shock protein 26
[593]	P38791	1	2.3	1.42	1.7e-4	2	6.2	2.07	1.6e-5	1	2.3	1.42	1.7e-4	1	2.3	2.86	3.0e-6	42892.6	YEAST	Deoxyhypusine synthase
[594]	Q08972	1	1.3	2.80	3.3e-6					1	1.3	2.80	3.3e-6					134331.9	YEAST	[NU+] prion formation protein 1
[595]	Q3E747	2	21.2	1.75	2.6e-5	2	21.2	1.66	1.1e-5	2	21.2	1.75	2.6e-5					9737.8	YEAST	Uncharacterized protein YLR363W-A
[596]	P53913	2	13.9	1.77	5.5e-6					2	13.9	1.77	5.5e-6					20025.0	YEAST	Protein FYV6
[597]	A0A6A5PTA2													1	2.0	2.78	1.4e-6	128515.9	YEASX	NET1 isoform 1 (Fragment)
[598]	P38439	1	3.4	2.77	1.3e-6					1	3.4	2.77	1.3e-6					53920.5	YEAST	RNA polymerase-associated protein LEO1
[599]	P24276	1	1.1	2.75	2.5e-6	1	1.1	1.92	5.0e-5	1	1.1	2.75	2.5e-6	1	0.9	1.02	0.0039	139955.4	YEAST	Protein SSD1
[600]	A6ZU13					1	0.9	2.32	1.1e-6					1	0.9	2.74	6.4e-7	175451.4	YEAS7	5'-3' exoribonuclease 1
[601]	Q00402	1	0.6	2.73	1.1e-5	1	0.6	2.07	2.4e-4	1	0.6	2.73	1.1e-5					313035.5	YEAST	Nuclear migration protein NUM1
[602]	P39533					2	2.5	1.46	5.1e-5					2	2.5	2.27	1.8e-5	86583.9	YEAST	Homocitrate dehydratase, mitochondrial
[603]	A0A6A5PTL6	1	1.0	2.71	1.8e-6	1	1.0	1.82	1.6e-5	1	1.0	2.71	1.8e-6					162987.4	YEASX	SPA2 isoform 1 (Fragment)
[604]	P46784					1	13.3	2.61	1.8e-5									12738.6	YEAST	40S ribosomal protein S10-B
[605]	P38288	1	3.1	2.45	3.3e-6	1	3.1	1.92	3.4e-5	1	3.1	2.45	3.3e-6	1	3.1	2.60	1.3e-6	47994.8	YEAST	Protein TOS1
[606]	P21306	1	29.0	2.60	3.1e-6	1	29.0	2.60	1.4e-6	1	29.0	2.60	3.1e-6	1	17.7	1.06	5.1e-4	6742.6	YEAST	ATP synthase subunit epsilon, mitochondrial
[607]	P33308					1	8.1	2.59	5.5e-6									17376.5	YEAST	Mediator of RNA polymerase II transcription subunit 9
[608]	A6ZVQ6					1	3.7	2.56	1.2e-4					1	3.7	1.93	2.7e-4	26638.9	YEAS7	Cell wall mannoprotein
[609]	P09064					1	9.1	2.56	1.8e-6									31574.5	YEAST	Eukaryotic translation initiation factor 2 subunit beta
[610]	A0A6C1E2G6	1	2.1	2.56	1.9e-6	1	2.1	2.08	1.4e-5	1	2.1	2.56	1.9e-6					132641.6	SACPS	Actin cytoskeleton-regulatory complex protein SLA1
[611]	Q02046					1	5.6	2.53	5.4e-7					1	5.6	1.69	1.3e-5	36239.9	YEAST	Methylenetetrahydrofolate dehydrogenase [NAD(+)]
[612]	P34761	1	2.6	1.56	6.1e-5	1	2.6	2.53	1.5e-6	1	2.6	1.56	6.1e-5	1	2.0	0.60	0.0014	71253.8	YEAST	Protein WHI3
[613]	P38758					1	2.3	2.52	1.1e-6									57614.3	YEAST	Putative oxidoreductase TDA3
[614]	P32381					1	5.1	2.19	2.1e-6					1	5.1	2.51	2.8e-7	44073.9	YEAST	Actin-related protein 2
[615]	Q12447					1	7.9	2.46	1.2e-6									21947.6	YEAST	Polyamine N-acetyltransferase 1
[616]	P14904	1	3.1	2.45	1.4e-6	1	2.9	2.43	1.6e-6	1	3.1	2.45	1.4e-6					57093.1	YEAST	Vacuolar aminopeptidase 1
[617]	P21576	1	1.4	1.57	4.0e-5	1	1.4	1.78	6.8e-5	1	1.4	1.57	4.0e-5	2	4.1	1.48	2.1e-5	78737.2	YEAST	Vacuolar protein sorting-associated protein 1
[618]	P47122	1	3.1	2.40	8.3e-6					1	3.1	2.40	8.3e-6					43195.1	YEAST	GPN-loop GTPase 1
[619]	P25555	1	2.8	2.39	7.4e-6	1	2.8	1.05	2.6e-4	1	2.8	2.39	7.4e-6					48729.1	YEAST	Single-strand telomeric DNA-binding protein GBP2
[620]	P15565													1	2.5	2.39	3.3e-6	64052.8	YEAST	tRNA (guanine(26)-N(2))-dimethyltransferase, mitochondrial
[621]	P36037					1	1.8	2.36	4.2e-6									79506.2	YEAST	Protein DOA1
[622]	Q3E795					1	12.2	2.35	3.3e-5					1	12.2	2.02	1.1e-5	11050.3	YEAST	Uncharacterized protein YLR361C-A
[623]	P41818	3	21.8	1.16	2.8e-4	2	15.3	1.13	2.1e-4	3	21.8	1.16	2.8e-4	3	19.7	1.03	2.8e-4	26649.2	YEAST	Protein GLC8
[624]	P09436	1	1.6	2.19	4.9e-5	1	1.6	1.43	7.4e-4	1	1.6	2.19	4.9e-5	1	1.6	2.29	4.2e-5	122984.5	YEAST	Isoleucine--tRNA ligase, cytoplasmic
[625]	P40463					1	2.8	2.27	1.2e-6					1	2.8	1.52	1.6e-4	47961.4	YEAST	Protein VHS2
[626]	P23180	1	2.6	2.26	2.0e-6	2	7.1	1.30	2.7e-5	1	2.6	2.26	2.0e-6					53135.3	YEAST	Probable oxidoreductase AIM17
[627]	P28834	1	3.6	2.02	3.3e-6					1	3.6	2.02	3.3e-6	1	3.6	2.25	2.4e-6	39324.4	YEAST	Isocitrate dehydrogenase [NAD] subunit 1, mitochondrial
[628]	P00447	1	9.0	0.70	5.5e-4	1	9.0	2.24	4.4e-6	1	9.0	0.70	5.5e-4					25774.4	YEAST	Superoxide dismutase [Mn], mitochondrial
[629]	P39743	1	2.5	2.21	2.0e-5	1	2.5	1.01	4.7e-4	1	2.5	2.21	2.0e-5					52774.8	YEAST	Reduced viability upon starvation protein 167
[630]	P32939	1	6.2	2.20	1.9e-5	1	6.2	1.46	2.2e-5	1	6.2	2.20	1.9e-5					23043.0	YEAST	GTP-binding protein YPT7
[631]	P53598	1	2.7	1.29	2.7e-4	1	2.7	2.19	2.1e-5	1	2.7	1.29	2.7e-4	1	2.7	1.67	8.0e-5	35032.8	YEAST	Succinate--CoA ligase [ADP-forming] subunit alpha, mitochondrial
[632]	P06208					1	4.5	2.11	3.1e-6					1	4.2	2.18	2.2e-5	68409.5	YEAST	2-isopropylmalate synthase
[633]	A0A0E2PCT8	1	5.0	1.73	1.8e-4	1	5.0	1.58	3.3e-4	1	5.0	1.73	1.8e-4	1	5.0	2.17	6.4e-5	31962.0	RHOCA	Elongation factor Ts
[634]	Q06142	1	1.2	2.17	2.0e-5	1	1.2	1.63	2.4e-5	1	1.2	2.17	2.0e-5					94776.7	YEAST	Importin subunit beta-1
[635]	P53252					1	3.5	2.16	1.8e-5									38349.4	YEAST	Sphingolipid long chain base-responsive protein PIL1
[636]	Q12100	1	3.1	1.85	6.2e-5	1	3.1	2.15	2.0e-5	1	3.1	1.85	6.2e-5					69615.7	YEAST	Probable serine/threonine-protein kinase RTK1
[637]	P38767	1	1.9	2.15	5.6e-6	1	1.9	1.16	1.0e-4	1	1.9	2.15	5.6e-6					64209.7	YEAST	Ethionine resistance-conferring protein 1
[638]	P40303	1	4.3	2.14	2.9e-4	1	4.3	2.11	0.0017	1	4.3	2.14	2.9e-4					28439.3	YEAST	Proteasome subunit alpha type-4
[639]	P20435					1	5.2	2.13	1.1e-5					1	5.2	1.13	2.4e-4	17910.0	YEAST	DNA-directed RNA polymerases I, II, and III subunit RPABC2
[640]	Q03954	1	8.5	1.54	0.0021	1	8.5	2.12	5.0e-4	1	8.5	1.54	0.0021					18909.7	YEAST	DASH complex subunit SPC19
[641]	P53184	1	4.2	2.12	3.2e-6					1	4.2	2.12	3.2e-6					24993.5	YEAST	Nicotinamidase
[642]	P53900	2	14.0	0.75	0.0014	2	14.0	1.75	1.8e-5	2	14.0	0.75	0.0014					15180.2	YEAST	Prefoldin subunit 4
[643]	A0A6C1DYU3					1	4.2	2.09	1.8e-5									44679.1	SACPS	Type I HSP40 co-chaperone
[644]	P04807	1	4.3	2.09	1.2e-5					1	4.3	2.09	1.2e-5	1	4.3	0.50	0.0039	53942.9	YEAST	Hexokinase-2
[645]	P17649					1	4.0	2.06	7.6e-6					1	4.0	0.20	0.0050	52946.7	YEAST	4-aminobutyrate aminotransferase
[646]	P49365	1	1.7	2.06	2.5e-6					1	1.7	2.06	2.5e-6					38942.8	NEUCR	Deoxyhypusine synthase
[647]	Q02776													1	2.9	2.06	2.6e-5	55099.2	YEAST	Mitochondrial import inner membrane translocase subunit TIM50
[648]	Q02630	2	1.4	1.13	0.0020	1	0.7	1.43	9.2e-5	2	1.4	1.13	0.0020	2	1.4	1.28	2.0e-4	116235.1	YEAST	Nucleoporin NUP116/NSP116
[649]	P07257	1	3.8	1.08	1.6e-4	1	3.8	2.05	1.1e-5	1	3.8	1.08	1.6e-4					40478.5	YEAST	Cytochrome b-c1 complex subunit 2, mitochondrial
[650]	A0A3G8CV83	1	4.9	2.03	1.5e-5					1	4.9	2.03	1.5e-5	1	4.9	1.29	3.9e-4	17926.5	9PSED	Peptidyl-prolyl cis-trans isomerase
[651]	P53912	1	4.3	1.17	2.0e-4	1	3.2	2.02	1.3e-5	1	4.3	1.17	2.0e-4					41164.7	YEAST	Uncharacterized protein YNL134C
[652]	W9I137	1	2.4	1.98	3.1e-5	1	2.4	1.79	1.3e-4	1	2.4	1.98	3.1e-5	1	2.4	1.21	7.0e-4	33346.8	FUSOX	Uncharacterized protein
[653]	K4QTH1	1	3.2	0.55	0.0024					1	3.2	0.55	0.0024	1	3.2	1.98	3.0e-5	31607.2	STRDJ	TsaA-like domain-containing protein
[654]	Q39LR6	2	2.3	1.49	2.3e-4	1	2.3	0.90	0.0057	2	2.3	1.49	2.3e-4	2	2.3	1.03	0.0033	32459.1	BURL3	Short-chain dehydrogenase/reductase SDR
[655]	P05739	1	4.5	1.39	7.5e-5	1	4.5	1.92	2.5e-5	1	4.5	1.39	7.5e-5	1	4.5	0.66	0.0017	19986.6	YEAST	60S ribosomal protein L6-B
[656]	P37267	2	8.8	1.07	0.0032	2	8.8	1.52	2.1e-4	2	8.8	1.07	0.0032	2	8.8	0.80	0.0046	17532.1	YEAST	Assembly factor CBP4
[657]	P07677					1	2.3	1.56	1.4e-4					1	2.3	1.92	2.0e-5	51938.7	BACP3	ATP synthase subunit beta
[658]	P25087	1	2.3	1.08	1.2e-4	1	2.3	1.91	3.9e-5	1	2.3	1.08	1.2e-4					43431.2	YEAST	Sterol 24-C-methyltransferase
[659]	P32329					2	2.1	0.98	0.0021									60010.3	YEAST	Aspartic proteinase 3
[660]	P25443	1	5.9	1.67	1.5e-5					1	5.9	1.67	1.5e-5	1	5.9	1.88	2.3e-5	27450.0	YEAST	40S ribosomal protein S2
[661]	P46947	1	3.8	1.88	1.4e-5					1	3.8	1.88	1.4e-5					30472.3	YEAST	Pre-mRNA-splicing factor CWC26
[662]	A0A3S4TTA7	1	6.7	1.87	5.3e-5	1	6.7	0.89	6.2e-4	1	6.7	1.87	5.3e-5					13470.7	FUSVA	MORN repeat variant
[663]	Q00955	1	0.4	1.87	4.7e-4					1	0.4	1.87	4.7e-4	1	0.4	1.63	0.0014	250355.5	YEAST	Acetyl-CoA carboxylase
[664]	A0A072YNG3	1	2.1	1.86	5.2e-6					1	2.1	1.86	5.2e-6					78078.3	CLONO	Chemotaxis protein
[665]	P40517	1	2.8	0.58	0.0045	1	2.8	1.85	9.6e-5	1	2.8	0.58	0.0045					36054.5	YEAST	Ran-specific GTPase-activating protein 2
[666]	Q04338					1	6.5	1.84	5.7e-6									24668.2	YEAST	t-SNARE VTI1
[667]	P39077	1	2.2	1.22	1.1e-4	1	2.2	1.82	4.8e-5	1	2.2	1.22	1.1e-4					58814.7	YEAST	T-complex protein 1 subunit gamma
[668]	T4N7R1	1	1.5	1.82	6.0e-5	1	1.5	1.53	1.3e-4	1	1.5	1.82	6.0e-5					108850.5	CLODI	Sigma-54 interaction domain protein
[669]	P32476	1	2.2	1.81	3.7e-5	1	2.2	1.70	4.0e-5	1	2.2	1.81	3.7e-5	1	2.2	1.38	2.1e-4	55126.4	YEAST	Squalene monooxygenase
[670]	P69771	1	4.9	1.78	3.3e-4	1	4.9	1.77	7.7e-5	1	4.9	1.78	3.3e-4					23091.5	YEAST	Vacuolar protein-sorting-associated protein 46
[671]	P32485					1	2.8	1.77	9.5e-6									48858.8	YEAST	Mitogen-activated protein kinase HOG1
[672]	B3LNF5	1	0.6	1.77	7.1e-6					1	0.6	1.77	7.1e-6					177574.9	YEAS1	Vacuolar protein sorting/targeting protein PEP1
[673]	Q825S3	1	1.4	0.87	7.8e-4	1	1.4	1.77	5.5e-5	1	1.4	0.87	7.8e-4					73886.9	STRAW	Putative oxidoreductase
[674]	U5MPD0	2	2.1	0.32	0.0068					2	2.1	0.32	0.0068	1	2.1	1.74	9.4e-6	30853.0	CLOSA	Amino acid ABC transporter substrate-binding protein, PAAT family
[675]	A0A2J0SRI5	2	1.0	0.32	0.0068					2	1.0	0.32	0.0068	1	1.0	1.74	9.4e-6	76388.9	STEMA	Peptidase M13
[676]	C8ZJM0	1	3.8	1.73	1.2e-4					1	3.8	1.73	1.2e-4	1	3.8	1.37	5.4e-5	40344.3	YEAS8	Qcr2p
[677]	P11986	1	2.4	1.72	1.0e-5					1	2.4	1.72	1.0e-5					59642.6	YEAST	Inositol-3-phosphate synthase
[678]	P27692													1	0.9	1.72	9.5e-6	115650.7	YEAST	Transcription elongation factor SPT5
[679]	A0A166VVV4	1	1.5	1.71	3.6e-5					1	1.5	1.71	3.6e-5					61299.6	LACLC	Endolytic murein transglycosylase
[680]	A0A0S2DGW0	1	3.5	1.70	3.5e-5					1	3.5	1.70	3.5e-5					30845.0	LYSEN	Uncharacterized protein
[681]	Q12178					1	7.0	1.69	1.6e-5					1	7.0	0.95	4.9e-4	17507.2	YEAST	Cytosine deaminase
[682]	P36148	1	2.3	1.68	1.0e-4	1	2.3	1.68	1.6e-4	1	2.3	1.68	1.0e-4					83645.6	YEAST	Glycerol-3-phosphate O-acyltransferase 2
[683]	P47154	1	2.2	1.67	1.4e-5	1	2.2	0.79	8.3e-4	1	2.2	1.67	1.4e-5	1	2.2	1.47	4.8e-5	52324.6	YEAST	CAAX prenyl protease 1
[684]	Q08438	1	1.9	1.67	2.5e-5					1	1.9	1.67	2.5e-5					73649.8	YEAST	Phosphopantothenoylcysteine decarboxylase subunit VHS3
[685]	P05747	1	13.6	1.25	1.2e-4	1	13.6	0.68	0.0019	1	13.6	1.25	1.2e-4	1	13.6	1.67	1.0e-4	6668.8	YEAST	60S ribosomal protein L29
[686]	P50085	2	6.1	0.83	0.0021					2	6.1	0.83	0.0021	2	6.1	0.20	0.0096	34406.8	YEAST	Prohibitin-2
[687]	A0A089HRI8					1	8.6	1.64	4.2e-5									25360.8	PAEDU	Cyanophycinase
[688]	Q12230	1	2.6	1.63	1.1e-5	2	6.2	1.10	1.8e-4	1	2.6	1.63	1.1e-5					38071.4	YEAST	Sphingolipid long chain base-responsive protein LSP1
[689]	A0A1X1MUZ8					1	6.0	1.63	6.9e-5									45352.5	9VIBR	DEAD/DEAH box helicase
[690]	P32832	1	2.3	1.62	2.4e-5	1	2.3	0.29	0.0100	1	2.3	1.62	2.4e-5					49651.0	YEAST	Chromatin structure-remodeling complex subunit RSC7
[691]	Q99321	1	8.5	1.11	7.2e-4					1	8.5	1.11	7.2e-4	1	8.5	1.62	8.9e-5	21572.6	YEAST	Diphosphoinositol polyphosphate phosphohydrolase DDP1
[692]	A0A6C1E4D6					1	5.4	1.62	1.9e-5									57912.4	SACPS	Protein disulfide-isomerase
[693]	A0A150WT26					1	4.4	1.61	2.5e-5									36861.1	BDEBC	ADP-heptose synthase
[694]	Q12034					1	3.6	1.61	5.0e-5									50943.4	YEAST	Protein SLF1
[695]	A0A1J0H0K4	1	3.4	1.60	6.9e-5	1	3.4	0.76	0.0014	1	3.4	1.60	6.9e-5	1	3.4	0.29	0.0053	48564.3	VIRHA	Uncharacterized protein
[696]	O59941	1	4.2	1.58	1.2e-4					1	4.2	1.58	1.2e-4					29492.7	NEUCR	V-type proton ATPase subunit D
[697]	P23337	2	2.3	0.76	7.0e-4	2	2.3	0.91	2.7e-4	2	2.3	0.76	7.0e-4	2	2.3	1.32	7.9e-5	80510.9	YEAST	Glycogen [starch] synthase isoform 1
[698]	A0A1D9CUX2													1	7.4	1.53	2.4e-5	33332.6	FUSOX	Translation elongation factor 1-alpha (Fragment)
[699]	P12688	1	2.2	1.52	4.0e-5					1	2.2	1.52	4.0e-5					76480.4	YEAST	Serine/threonine-protein kinase YPK1
[700]	Q07418	1	2.9	1.52	8.1e-5					1	2.9	1.52	8.1e-5	1	2.9	0.53	0.0067	38706.4	YEAST	Peroxisomal membrane protein import receptor PEX19
[701]	P43587					1	9.0	1.52	1.8e-5									18186.9	YEAST	Type 1 phosphatases regulator YPI1
[702]	P43545													1	5.7	1.51	1.9e-5	32019.3	YEAST	Probable pyridoxal 5'-phosphate synthase subunit SNZ3
[703]	Q01939	1	3.5	1.26	3.8e-4	1	3.5	1.51	2.2e-4	1	3.5	1.26	3.8e-4	1	3.5	1.37	1.4e-4	45272.1	YEAST	26S proteasome regulatory subunit 8 homolog
[704]	A0A2S7RSE9	1	7.0	1.48	3.0e-5					1	7.0	1.48	3.0e-5	1	7.0	1.19	1.0e-4	22657.1	ENTMU	Uncharacterized protein
[705]	P53844													1	3.7	1.47	2.9e-5	40678.2	YEAST	Phosphatidylinositol transfer protein PDR17
[706]	A0A120ECW9													1	8.2	1.45	0.0014	28389.9	BACMY	DeoR family transcriptional regulator
[707]	A0A2B4LIN6													1	8.2	1.45	0.0014	28273.6	BACCE	DeoR family transcriptional regulator
[708]	K9FZZ0													1	0.5	1.45	0.0084	188307.1	PEND2	Chromatin-remodeling ATPase INO80
[709]	P37263	1	7.2	1.44	2.2e-5					1	7.2	1.44	2.2e-5					17738.6	YEAST	UPF0743 protein YCR087C-A
[710]	A0A0A6QTW3					1	1.4	1.42	1.6e-4									54709.0	9VIBR	Sucrose phosphorylase
[711]	P38628	1	2.3	0.90	2.5e-4	1	2.3	1.41	1.0e-4	1	2.3	0.90	2.5e-4					62067.3	YEAST	Phosphoacetylglucosamine mutase
[712]	P02309	1	11.7	1.41	3.0e-5					1	11.7	1.41	3.0e-5					11368.4	YEAST	Histone H4
[713]	P07277	1	2.3	1.40	1.6e-4					1	2.3	1.40	1.6e-4	1	2.3	1.17	6.1e-4	48459.9	YEAST	Mevalonate kinase
[714]	P53163	1	5.7	1.34	0.0017					1	5.7	1.34	0.0017	1	5.7	1.40	0.0015	20650.2	YEAST	54S ribosomal protein L12, mitochondrial
[715]	A0A4R8NRI8					1	1.6	1.40	0.0025					1	1.6	0.63	0.0097	68873.9	HERSE	Uncharacterized protein
[716]	A0A009FU01	1	1.5	0.60	0.0015	1	1.5	1.39	2.8e-5	1	1.5	0.60	0.0015					78146.9	ACIBA	Polyphosphate kinase
[717]	Q6Q560	1	9.6	0.24	0.0088	1	9.6	1.39	0.0011	1	9.6	0.24	0.0088					11266.1	YEAST	Protein ISD11
[718]	P23254													2	3.4	1.21	1.1e-4	73806.2	YEAST	Transketolase 1
[719]	P43597	1	1.1	0.90	0.0029	3	3.0	1.19	4.7e-4	1	1.1	0.90	0.0029					137698.9	YEAST	Uncharacterized protein YFR016C
[720]	C4Z4S1	1	3.3	1.23	3.0e-4	1	3.3	1.38	5.0e-4	1	3.3	1.23	3.0e-4	1	3.3	0.53	0.0073	37940.4	EUBE2	Uncharacterized protein
[721]	A0A3S9J4W6	1	1.8	1.37	0.0040					1	1.8	1.37	0.0040					53839.4	CROSK	Rhamnulokinase
[722]	A0A060SXR3					1	2.5	1.36	2.3e-4									40149.4	BLAAD	Actin
[723]	A0A1G9ITG2	1	2.5	1.36	6.7e-5	1	2.5	0.78	7.6e-4	1	2.5	1.36	6.7e-5	1	2.5	1.19	1.9e-4	46216.5	9PSED	Sterol desaturase/sphingolipid hydroxylase, fatty acid hydroxylase superfamily
[724]	P41911					1	3.4	1.19	0.0015					1	3.4	1.34	6.4e-4	49422.1	YEAST	Glycerol-3-phosphate dehydrogenase [NAD(+)] 2, mitochondrial
[725]	P38810	1	1.1	1.30	9.3e-4					1	1.1	1.30	9.3e-4					103951.1	YEAST	SED5-binding protein 3
[726]	Q07540	1	6.3	0.56	0.0045	1	6.3	1.28	0.0011	1	6.3	0.56	0.0045					19490.3	YEAST	Frataxin homolog, mitochondrial
[727]	A0A0M9AW93					1	2.4	0.66	0.0054					1	2.4	1.27	8.0e-4	63346.2	9PSED	Uncharacterized protein (Fragment)
[728]	V6KW77					1	1.9	0.45	0.0023					1	1.9	1.27	7.5e-5	40494.6	STRRC	Uncharacterized protein
[729]	P39111					1	7.6	0.59	0.0034					1	7.6	1.26	4.1e-4	13461.3	YEAST	V-type proton ATPase subunit F
[730]	Q04493					1	8.6	1.26	3.7e-4									18356.1	YEAST	Prefoldin subunit 5
[731]	A0A0R2GEA1	1	0.8	1.25	0.0094					1	0.8	1.25	0.0094					141821.6	LACPN	Cell surface protein
[732]	F0QS48	1	8.8	1.25	8.0e-4					1	8.8	1.25	8.0e-4					28617.1	MYCSL	Type I restriction-modification system specificity subunit
[733]	A0A0N7H0T2													1	3.6	1.24	0.0020	34346.0	PSEFL	Uncharacterized protein
[734]	O69172	1	4.7	1.09	5.0e-4	1	4.7	1.21	3.7e-4	1	4.7	1.09	5.0e-4	1	4.7	1.24	5.6e-5	23672.3	YERPE	Adenylate kinase
[735]	A0A352R9P5					1	5.5	1.22	3.9e-4									32820.9	FLASP	Aldo/keto reductase
[736]	L7UE91	1	1.0	1.20	2.4e-4					1	1.0	1.20	2.4e-4					188751.4	MYXSD	Group 1 glycosyl transferase
[737]	A0A6C1DQG9	1	6.6	1.19	1.4e-4					1	6.6	1.19	1.4e-4					27794.2	SACPS	Putative mitochondrial membrane protein fmp10
[738]	A0A0H3L7E8	1	1.7	0.26	0.0043	1	1.7	1.19	8.8e-4	1	1.7	0.26	0.0043	1	1.7	0.84	0.0019	59775.2	PANAA	Glucans biosynthesis protein D
[739]	Q12211	1	1.7	1.18	8.7e-4					1	1.7	1.18	8.7e-4	1	1.7	0.62	0.0063	62143.1	YEAST	tRNA pseudouridine synthase 1
[740]	P38077	1	4.2	1.18	2.4e-4	1	2.3	0.97	2.9e-4	1	4.2	1.18	2.4e-4	2	6.4	0.31	0.0079	34350.8	YEAST	ATP synthase subunit gamma, mitochondrial
[741]	A0A1X1RTB9	1	3.0	0.75	0.0010					1	3.0	0.75	0.0010	1	3.0	1.18	7.4e-5	40954.5	MYCCE	HNH endonuclease
[742]	P08417					1	2.7	1.18	0.0011									53152.3	YEAST	Fumarate hydratase, mitochondrial
[743]	D5UD08					1	5.6	1.17	1.7e-4					1	5.6	0.95	3.8e-4	22288.4	CELFN	Uncharacterized protein
[744]	A0A135Z4Y8	1	1.6	1.17	7.2e-5					1	1.6	1.17	7.2e-5					67845.2	GARVA	ABC transporter, ATP-binding protein
[745]	P40582	1	5.1	1.15	8.0e-5					1	5.1	1.15	8.0e-5					26795.0	YEAST	Glutathione S-transferase 1
[746]	A0A0F4TK64	1	4.0	1.15	0.0020	1	4.0	0.96	0.0028	1	4.0	1.15	0.0020	1	4.0	0.59	0.0030	24638.9	PSEFL	Uncharacterized protein
[747]	A0A2J7YZL2	1	2.9	0.69	0.0018	1	2.9	0.48	0.0048	1	2.9	0.69	0.0018	1	2.9	1.12	3.1e-4	34268.9	STRMQ	Site-specific DNA-methyltransferase (cytosine-N(4)-specific)
[748]	I2MTG9													1	7.5	1.10	2.5e-4	41407.6	STRT9	ABC transporter ATP-binding protein
[749]	P04911													2	22.7	0.70	6.5e-4	13989.3	YEAST	Histone H2A.1
[750]	Q04341					1	6.6	1.09	1.7e-4					1	6.6	1.03	8.8e-4	13866.2	YEAST	Mitochondrial intermembrane space cysteine motif-containing protein MIX14
[751]	P40024					1	2.6	1.09	1.2e-4									68377.7	YEAST	ABC transporter ATP-binding protein ARB1
[752]	P81449	1	10.4	1.09	0.0018					1	10.4	1.09	0.0018	1	10.4	0.87	5.4e-4	10875.6	YEAST	ATP synthase subunit e, mitochondrial
[753]	A0A0B5EGF2													1	1.8	1.09	0.0022	52558.3	STRA4	Cationic amino acid transporter
[754]	P07560	1	5.6	1.08	3.7e-4					1	5.6	1.08	3.7e-4					23505.9	YEAST	Ras-related protein SEC4
[755]	E6TU76	1	2.7	1.08	0.0037	1	2.7	0.96	0.0036	1	2.7	1.08	0.0037					53265.1	BACCJ	SUMT
[756]	A0A6B3R8V0													1	6.5	1.07	0.0014	13878.9	BACME	General stress protein
[757]	P32830	1	8.3	1.07	2.2e-4					1	8.3	1.07	2.2e-4					12284.1	YEAST	Mitochondrial import inner membrane translocase subunit TIM12
[758]	A0A0J6HKL6													1	1.0	1.07	0.0035	246842.9	9PSED	Leucine Rich Repeat
[759]	A0A150WSZ4					1	6.9	1.07	2.0e-4									18783.2	BDEBC	Uncharacterized protein
[760]	A0A2Z4R605					1	6.4	1.06	3.7e-4									26719.8	MORBO	Bro-N domain-containing protein
[761]	P32771	1	3.1	0.39	0.0020	1	3.1	0.84	0.0015	1	3.1	0.39	0.0020	1	3.1	1.05	1.8e-4	41042.4	YEAST	S-(hydroxymethyl)glutathione dehydrogenase
[762]	P80210													1	3.2	1.05	5.5e-4	48279.8	YEAST	Adenylosuccinate synthetase
[763]	D6Z8H3					1	2.8	1.04	0.0028									27075.8	SEGRD	2,3-bisphosphoglycerate-dependent phosphoglycerate mutase
[764]	Q13ZV8	1	4.8	0.64	0.0034	1	4.8	1.03	0.0046	1	4.8	0.64	0.0034	1	4.8	0.60	0.0048	21409.2	PARXL	Heat shock protein Hsp20
[765]	P00937					1	2.9	1.03	7.2e-4									53489.8	YEAST	Multifunctional tryptophan biosynthesis protein
[766]	Q9ZG14	1	2.8	1.02	0.0098					1	2.8	1.02	0.0098					35155.1	RHOER	tRNA (adenine(58)-N(1))-methyltransferase TrmI
[767]	W0TBA3	1	3.1	1.02	0.0098					1	3.1	1.02	0.0098					32290.2	KLUMD	Cell wall mannoprotein HSP150
[768]	A0A0G8ECZ1					1	6.4	1.02	0.0015									29531.6	BACCE	Uncharacterized protein
[769]	P10964	1	0.7	1.02	8.8e-4					1	0.7	1.02	8.8e-4					186433.2	YEAST	DNA-directed RNA polymerase I subunit RPA190
[770]	A0A0L0B9Y5	1	0.2	1.01	5.9e-4					1	0.2	1.01	5.9e-4					450146.8	9PSED	Uncharacterized protein
[771]	Q06151	1	2.9	1.00	0.0015	1	2.9	0.74	0.0040	1	2.9	1.00	0.0015					40770.0	YEAST	m7GpppX diphosphatase
[772]	S3JBT2													1	3.9	0.99	0.0011	27249.9	MICAE	3-oxoacyl-[acyl-carrier-protein] reductase
[773]	A0A139L2A7	1	0.6	0.98	3.1e-4	1	0.6	0.67	6.9e-4	1	0.6	0.98	3.1e-4	1	0.6	0.54	1.0e-3	127318.5	BACT4	Uncharacterized protein
[774]	A0A330F3T2	1	4.1	0.76	0.0030	1	4.1	0.97	0.0028	1	4.1	0.76	0.0030	1	4.1	0.73	0.0024	26675.6	ENTCL	Type II secretion system protein GspC
[775]	C8Z7F1	1	1.4	0.97	2.3e-4					1	1.4	0.97	2.3e-4					198655.6	YEAS8	Capsid protein
[776]	Q07Z47	1	2.8	0.97	2.4e-4					1	2.8	0.97	2.4e-4					47162.0	SHEFN	NADH dehydrogenase
[777]	Q1QZ14													1	2.4	0.96	0.0034	36014.8	CHRSD	Glyceraldehyde-3-phosphate dehydrogenase
[778]	A0A6I6HP76													1	1.5	0.94	0.0020	69641.6	VARPD	TRAP transporter large permease subunit
[779]	A0A1Y6IZB2					1	3.7	0.93	0.0094									23548.8	9VIBR	TPR_REGION domain-containing protein
[780]	A0A075RH80													1	5.1	0.91	6.8e-4	36809.0	BRELA	Acylphosphatase
[781]	P50087	1	6.4	0.90	0.0029					1	6.4	0.90	0.0029					26912.1	YEAST	MICOS subunit MIC26
[782]	A0A420MAC4	1	2.9	0.83	0.0010	1	2.9	0.87	8.0e-4	1	2.9	0.83	0.0010					39107.4	FUSOX	HTH CENPB-type domain-containing protein
[783]	A0A511T9Y8					1	3.8	0.87	0.0012									55595.9	MYXFU	Uncharacterized protein
[784]	A0A1R4JZB4	1	1.4	0.43	0.0022	1	1.4	0.57	0.0069	1	1.4	0.43	0.0022	1	1.4	0.86	0.0015	70438.8	9VIBR	UDP-N-acetylglucosamine 4,6-dehydratase
[785]	K9FD58					1	0.5	0.86	3.7e-4									441709.5	PEND2	Equisetin synthetase, putative
[786]	A0A427U5B9	1	4.1	0.85	8.7e-4					1	4.1	0.85	8.7e-4					22075.2	9VIBR	LPS-assembly lipoprotein LptE
[787]	A0A2A7SCS0	1	0.2	0.85	0.0014					1	0.2	0.85	0.0014	1	0.2	0.75	0.0022	548741.2	BURGA	Uncharacterized protein
[788]	A0A3G2PPV4					1	16.0	0.84	4.1e-4									17569.2	9VIBR	Uncharacterized protein
[789]	A0A2W6S8R2					1	2.1	0.84	0.0031									67467.1	SPHSX	Uncharacterized protein
[790]	A0A5P2Y0Q2	1	4.2	0.83	0.0014	1	4.2	0.28	0.0064	1	4.2	0.83	0.0014	1	4.2	0.29	0.0031	41120.4	STRRM	Glycoside hydrolase family 5 protein
[791]	A0A4R8NKA8	1	1.8	0.82	0.0042	1	1.8	0.67	0.0046	1	1.8	0.82	0.0042					48301.2	HERSE	Putative NAD/FAD-binding protein
[792]	A0A4R7WFD0	1	17.2	0.81	8.4e-4	1	17.2	0.49	0.0015	1	17.2	0.81	8.4e-4					10728.3	9PSED	Malonate decarboxylase acyl carrier protein
[793]	A0A080NSN3													1	7.5	0.81	0.0012	26800.1	DELAC	Aspartate racemase family protein
[794]	A0A3D3BBZ2	1	3.2	0.80	0.0027					1	3.2	0.80	0.0027	1	3.2	0.55	0.0032	36518.5	RHISP	Uncharacterized protein
[795]	A0A1Y3P244	1	1.8	0.80	0.0084					1	1.8	0.80	0.0084					61434.8	9PSED	DNA repair protein RecN
[796]	A0A2D5VUY8	1	2.5	0.79	0.0015					1	2.5	0.79	0.0015					36026.1	PSESP	Uncharacterized protein
[797]	K4LED5	1	10.0	0.79	0.0015					1	10.0	0.79	0.0015					8963.3	THEPS	Small acid-soluble spore protein alpha/beta type
[798]	A0A2V5D9Q1	1	4.6	0.79	0.0047					1	4.6	0.79	0.0047					29735.2	9PSED	Polar amino acid transport system substrate-binding protein
[799]	Q1R0H7	1	4.3	0.78	5.8e-4					1	4.3	0.78	5.8e-4					43345.6	CHRSD	Elongation factor Tu
[800]	A7A0B4	1	1.7	0.70	0.0022	1	1.7	0.78	0.0013	1	1.7	0.70	0.0022	1	1.7	0.43	0.0038	79157.5	YEAS7	Acetyl-coenzyme A synthetase
[801]	A0A0P9MW34													1	7.4	0.77	7.3e-4	31684.1	9PSED	Cation efflux family protein
[802]	P34237	1	1.5	0.76	0.0064					1	1.5	0.76	0.0064					77514.5	YEAST	Protein CASP
[803]	A0A433B046					1	1.5	0.76	0.0034									114081.5	HYPSQ	Efflux RND transporter permease subunit
[804]	A0A1H9W0U4	1	3.1	0.75	7.7e-4	1	3.1	0.50	0.0029	1	3.1	0.75	7.7e-4	1	3.1	0.59	0.0010	32391.1	BUTFI	Diaminopimelate epimerase
[805]	A6LP34	1	4.3	0.66	0.0048	1	4.3	0.74	0.0046	1	4.3	0.66	0.0048	1	4.3	0.71	0.0058	19525.0	THEM4	Uncharacterized protein
[806]	P53330	1	6.4	0.74	5.5e-4					1	6.4	0.74	5.5e-4					17794.8	YEAST	Regulator of Ty1 transposition protein 102
[807]	P61338					1	4.9	0.74	0.0035					1	4.9	0.39	0.0039	32206.3	RHOPA	Elongation factor Ts
[808]	A0A1X7QFR0	1	12.7	0.73	0.0029					1	12.7	0.73	0.0029					16974.1	AZOLI	Glyoxalase superfamily enzyme, possibly 3-demethylubiquinone-9 3-methyltransferase
[809]	A0A4D7X5W4	1	12.7	0.73	0.0029					1	12.7	0.73	0.0029					17050.3	RHIRD	VOC family protein
[810]	A0A1S7FG32					1	9.7	0.72	0.0017									13930.1	BACTU	Uncharacterized protein
[811]	P38199					1	2.1	0.72	0.0033									41683.3	YEAST	Heterogeneous nuclear rnp K-like protein 2
[812]	Q13DX9					1	5.8	0.72	0.0033									15350.0	RHOPS	EVE domain-containing protein
[813]	P36112													1	2.8	0.72	7.5e-4	61082.6	YEAST	MICOS complex subunit MIC60
[814]	W9FVW8													1	2.3	0.72	0.0016	44984.6	STRFL	Uncharacterized protein
[815]	G0AHM5	1	11.4	0.57	0.0022	2	11.4	0.45	0.0036	1	11.4	0.57	0.0022	1	11.4	0.71	0.0039	19413.3	COLFT	3-demethylubiquinone-9 3-methyltransferase
[816]	Q6CIB8	1	4.7	0.70	0.0090					1	4.7	0.70	0.0090					16754.9	KLULA	mRNA stability protein
[817]	A0A629KM99													1	1.9	0.70	5.9e-4	42214.0	SALER	Uncharacterized protein (Fragment)
[818]	Q6MW56	1	1.6	0.70	0.0031					1	1.6	0.70	0.0031					126015.0	NEUCS	Related to DNA damage checkpoint protein rhp9
[819]	P22515													2	2.1	0.58	0.0053	114267.2	YEAST	Ubiquitin-activating enzyme E1 1
[820]	A0A1I3B2M2													1	3.9	0.68	0.0057	48630.1	BACME	Carbohydrate ABC transporter substrate-binding protein, CUT1 family
[821]	V5MGQ6	1	2.6	0.68	0.0021					1	2.6	0.68	0.0021					92688.1	BACTU	Primosomal protein N'
[822]	A0A350K1J9	1	7.9	0.68	0.0025					1	7.9	0.68	0.0025					20531.6	PSESP	Erythrose-4-phosphate dehydrogenase (Fragment)
[823]	P53691					1	3.0	0.67	9.2e-4									42072.3	YEAST	Peptidyl-prolyl cis-trans isomerase CPR6
[824]	A0A6C1DNB1	2	3.0	0.64	0.0025					2	3.0	0.64	0.0025	1	1.2	0.23	0.0044	75340.4	SACPS	Diadenosine tetraphosphate synthetase
[825]	Q12476													1	2.6	0.67	6.9e-4	39343.9	YEAST	Protein AIR2
[826]	P40005													1	8.1	0.65	0.0041	12994.1	YEAST	Prefoldin subunit 2
[827]	Q1GV19					1	4.4	0.64	0.0017									37445.1	SPHAL	Uncharacterized protein
[828]	K5BFX3					1	2.2	0.64	0.0018									42784.5	MYCHD	S2P endopeptidase
[829]	P20676					1	0.9	0.62	0.0014									113582.3	YEAST	Nucleoporin NUP1
[830]	A0A076N1N0	1	1.8	0.61	0.0029					1	1.8	0.61	0.0029					57954.3	AMYME	GAF domain protein
[831]	A0A0D0K5K7					1	1.5	0.60	0.0071									77514.0	RHIRD	Methylmalonyl-CoA mutase
[832]	A0A2A8VZX2													1	0.4	0.59	0.0034	248641.3	BACME	Wall-associated protein
[833]	Q8GHH2	1	3.9	0.59	0.0030	1	3.9	0.16	0.0063	1	3.9	0.59	0.0030					31849.7	VIBME	Phosphatidylserine synthase (Fragment)
[834]	A0A543Q776	1	1.7	0.59	0.0015					1	1.7	0.59	0.0015					60261.7	ACITH	Transposon Tn7 transposition protein TnsD
[835]	A0A172CN17	1	4.9	0.59	0.0047					1	4.9	0.59	0.0047	1	4.9	0.20	0.0045	19819.9	ASPFL	Translation elongation factor 1-alpha (Fragment)
[836]	E0RNI4	1	2.0	0.50	0.0060					1	2.0	0.50	0.0060	1	2.0	0.58	0.0033	78486.8	SPITD	Putative transcriptional regulator containing a ferredoxin domain
[837]	A0A246HSN5					2	2.4	0.35	0.0040									43893.9	STEMA	Uncharacterized protein
[838]	P22517					1	1.8	0.57	0.0069									50447.9	YEAST	Calcium/calmodulin-dependent protein kinase II
[839]	Q6C2D7					1	7.8	0.57	0.0035									14538.2	YARLI	Ubiquitin
[840]	A0A2A2CTU0	2	4.1	0.30	0.0011	2	4.1	0.39	4.1e-4	2	4.1	0.30	0.0011					34865.7	9VIBR	Lipase
[841]	C0ZFW6					1	1.9	0.56	0.0016									59007.8	BREBN	Amidohydro_3 domain-containing protein
[842]	P53044					1	3.0	0.55	0.0011					1	3.0	0.50	0.0014	39810.7	YEAST	Ubiquitin fusion degradation protein 1
[843]	A0A086GK12													1	3.4	0.55	0.0063	63947.2	STRSC	Uncharacterized protein
[844]	Q12154													1	2.5	0.54	0.0016	39354.1	YEAST	ATPase GET3
[845]	Q08920					1	4.8	0.54	0.0088									23774.7	YEAST	Nuclear cap-binding protein subunit 2
[846]	A0A202BGE3													1	3.3	0.53	0.0023	27696.5	CHRVL	Uncharacterized protein
[847]	A0A0U3C0G1													1	5.4	0.53	0.0054	28850.9	STRGL	Glycosyl transferase
[848]	A0A1M6P653	1	4.7	0.51	0.0018					1	4.7	0.51	0.0018					26527.6	PSETH	Transcriptional regulator, GntR family
[849]	A0A089IV08					1	2.5	0.51	0.0019									55600.9	PAEDU	Uncharacterized protein
[850]	F2I7E0					1	7.2	0.51	0.0075									16721.3	AERUA	Precorrin-2 dehydrogenase
[851]	W0A2D3					1	18.3	0.51	0.0063									12677.9	AERHY	ArsR product
[852]	A0A1A9JE99	1	1.0	0.49	0.0038					1	1.0	0.49	0.0038					162248.0	9PSED	Uncharacterized protein
[853]	Q7MIS1					1	7.4	0.48	0.0013									44843.2	VIBVY	Long-chain fatty acid transport protein
[854]	P48570													1	1.9	0.47	0.0036	47099.3	YEAST	Homocitrate synthase, cytosolic isozyme
[855]	D0J5Q7	1	4.8	0.46	0.0024					1	4.8	0.46	0.0024	1	4.8	0.36	0.0081	20744.0	COMT2	Resolvase-like protein
[856]	A0A428GDK4					1	2.3	0.45	0.0041									48432.1	STRCR	Putative dipeptidase
[857]	A0A1E3KSZ9	1	1.3	0.45	0.0016					1	1.3	0.45	0.0016					60088.8	LACPN	Uncharacterized protein
[858]	R5UG84													1	1.4	0.44	0.0062	57461.8	9BACE	PKD domain protein
[859]	P25296					1	5.7	0.44	0.0057									19639.1	YEAST	Calcineurin subunit B
[860]	P48837	1	1.8	0.41	0.0022					1	1.8	0.41	0.0022					57498.9	YEAST	Nucleoporin NUP57
[861]	E9AJW9													1	0.6	0.41	0.0020	236384.5	LEIMU	Uncharacterized protein
[862]	A0A2P2HUP8					1	0.3	0.41	0.0029									328224.6	ASPFA	Uncharacterized protein
[863]	A2QTE1	1	9.2	0.40	0.0062					1	9.2	0.40	0.0062					13975.1	ASPNC	Uncharacterized protein
[864]	A0A5E7DZ37					1	2.7	0.40	0.0019									48290.4	PSEFL	OmpA-like domain-containing protein
[865]	A0A4P2PY57					1	1.8	0.40	0.0066									62055.4	SORCE	4-alpha-glucanotransferase
[866]	A0A1P8JIW5					1	3.5	0.39	0.0048									47702.5	PREIN	S-adenosylmethionine synthase
[867]	A0A2X4U6Z3					1	2.4	0.37	0.0050					1	2.4	0.01	0.0097	36619.5	SERPL	SnoaL-like domain
[868]	A0A109L075													1	2.3	0.37	0.0046	38386.0	PSEFL	Uncharacterized protein
[869]	A0A3G2DL08	1	5.1	0.37	0.0065					1	5.1	0.37	0.0065					40523.3	RHIRD	Multiple sugar transport system ATP-binding protein
[870]	A0A2N8PG79	1	6.3	0.30	0.0032	1	6.3	0.37	0.0049	1	6.3	0.30	0.0032					49607.7	STRNR	Nitrate ABC transporter ATP-binding protein
[871]	G2M6Z5													1	1.7	0.36	0.0081	56224.8	HELPX	Uncharacterized protein
[872]	A0A5C8FEI9													1	2.0	0.34	0.0046	68257.0	BRAPL	Flagella-associated GTP-binding protein
[873]	P54838	1	1.4	0.34	0.0025					1	1.4	0.34	0.0025					62207.2	YEAST	Dihydroxyacetone kinase 1
[874]	Q7V462	1	3.9	0.34	0.0082					1	3.9	0.34	0.0082					29481.6	PROMM	Putative 3-hydroxyisobutyrate dehydrogenase
[875]	A0A2A4F4F2	1	4.2	0.31	0.0050					1	4.2	0.31	0.0050					55543.6	9PSED	Acid phosphatase
[876]	A0A0E2I0W3	1	1.2	0.31	0.0043					1	1.2	0.31	0.0043					70004.7	ENTHA	NAD_binding_9 domain-containing protein
[877]	A0A2A7NG42	1	2.5	0.31	0.0028					1	2.5	0.31	0.0028					39222.3	MYCAG	Uncharacterized protein
[878]	D2B5N5	1	1.3	0.31	0.0075					1	1.3	0.31	0.0075					111453.6	STRRD	Non-ribosomal peptide synthetase
[879]	A0A519MRW5	1	2.0	0.30	0.0042					1	2.0	0.30	0.0042					50767.6	FLASP	Formimidoylglutamate deiminase
[880]	W8Q1Y6					1	8.5	0.29	0.0031									11966.9	9PSED	Uncharacterized protein
[881]	A0A445ZY37	1	6.4	0.28	0.0073					1	6.4	0.28	0.0073					16258.2	9PSED	Uncharacterized protein
[882]	P38115	1	4.1	0.28	0.0041					1	4.1	0.28	0.0041					38883.9	YEAST	D-arabinose dehydrogenase [NAD(P)+] heavy chain
[883]	S6F5Q0					1	8.1	0.28	0.0060									14426.1	LACLL	Phage protein
[884]	A0A263VUV5													1	4.5	0.25	0.0046	32479.8	ENTAS	Uncharacterized protein
[885]	A0A191Z005													1	4.5	0.25	0.0055	40041.1	9PSED	Uncharacterized protein
[886]	A0A5N5WDE4					1	10.5	0.25	0.0064									23266.5	STRMB	PhzF family phenazine biosynthesis protein
[887]	B0T039													1	12.0	0.24	0.0042	7577.7	CAUSK	Uncharacterized protein
[888]	O51865													1	7.9	0.23	0.0059	24536.5	ECOLX	ABC transporter ATP-binding protein
[889]	A0A1X0VJK7					1	11.0	0.05	0.0083					1	11.0	0.23	0.0050	10110.6	9PSED	UPF0250 protein BW687_20040
[890]	A0A1X2JLI5	1	3.1	0.22	0.0049					1	3.1	0.22	0.0049					27802.1	PARBF	Uncharacterized protein
[891]	R6SU99					1	1.9	0.21	0.0076									92064.0	9BACE	DNA helicase
[892]	A0A066UIX7	1	3.9	0.21	0.0073					1	3.9	0.21	0.0073					47442.6	9VIBR	Phosphate transport system permease protein PstA
[893]	Q08732					1	1.1	0.21	0.0075									85696.5	YEAST	Serine/threonine-protein kinase HRK1
[894]	Q1CY58	1	2.1	0.01	0.0098					1	2.1	0.01	0.0098	1	2.1	0.20	0.0069	37529.2	MYXXD	Ser/Thr protein phosphatase family protein
[895]	A0A368NQJ0	1	2.6	0.01	0.0098					1	2.6	0.01	0.0098	1	2.6	0.20	0.0069	29024.4	AGRVI	Uroporphyrinogen-III synthase
[896]	A0A2V1JWU6													1	1.2	0.20	0.0079	104941.3	EUBRA	Alpha-galactosidase
[897]	Q465S7	1	1.0	0.19	0.0061					1	1.0	0.19	0.0061					92359.1	METBF	Uncharacterized protein
[898]	A0A5B1BXA7	1	3.5	0.19	0.0072					1	3.5	0.19	0.0072					32357.6	MYCSI	Uncharacterized protein
[899]	K5VTB6					1	1.6	0.19	0.0098									77252.3	AGABU	NACHT domain-containing protein
[900]	P00431					1	2.2	0.17	0.0076									40353.3	YEAST	Cytochrome c peroxidase, mitochondrial
[901]	A0A2J7Z9A2					1	2.0	0.17	0.0086									43882.4	STRMQ	HTH cro/C1-type domain-containing protein
[902]	A0A1I4HZW0													1	3.5	0.17	0.0076	43415.7	DESNO	Glycine betaine/proline transport system ATP-binding protein
[903]	F0J732	1	11.5	0.16	0.0060					1	11.5	0.16	0.0060					15387.0	ACIMA	DDE_Tnp_IS240 domain-containing protein
[904]	E6YYM3					1	7.0	0.16	0.0063									15123.8	BARSR	50S ribosomal protein L11
[905]	S8F752	1	0.6	0.15	0.0095					1	0.6	0.15	0.0095					171555.0	TOXGM	Uncharacterized protein
[906]	A0A0K2ZWY1					1	9.0	0.12	0.0091									23694.7	XANCT	Ribosomal RNA large subunit methyltransferase E
[907]	C1CYE9					1	2.1	0.11	0.0087									80176.5	DEIDV	DNA polymerase III subunit gamma/tau
[908]	Q5FPU6					1	4.0	0.10	0.0086									24521.3	GLUOX	Phosphatidylethanolamine N-methyltransferase
[909]	A0A2G0Z2G9	1	3.0	0.07	0.0077					1	3.0	0.07	0.0077					40803.2	PSEVI	F-box domain-containing protein
[910]	A0A4Z0JY88	1	2.8	0.07	0.0096					1	2.8	0.07	0.0096					42783.3	ECOLX	Esterase family protein
[911]	A0A0K1ELH2					1	4.6	0.05	0.0080									21625.6	CHOCO	Uma2 domain-containing protein
[912]	A0A0H3ZN99													1	8.0	0.01	0.0098	23794.9	VIBSP	Uncharacterized protein

## Sheet: SL_Protein Prospector report
Column1	Column2	Column3	Column4	Column5	Column6	Column7	Column8	Column9
Rank	Acc #	Num Unique	% Cov	Best Disc Score	Best Expect Val	Protein MW	Species	Protein Name
[1]	P21163	33	73.4	9.64	3.0e-17	39032.4	ELIMR	Peptide-N(4)-(N-acetyl-beta-D-glucosaminyl)asparagine amidase F
[2]	P22202	19	19.8	10.35	1.5e-18	69651.6	YEAST	Heat shock protein SSA4
[3]	P00359	16	37.7	8.59	2.7e-15	35747.0	YEAST	Glyceraldehyde-3-phosphate dehydrogenase 3
[4]	P17128	14	27.5	10.96	1.1e-19	41659.0	KLULA	Actin
[5]	Q70CP7	12	24.9	9.27	1.5e-16	46517.9	KLULA	Enolase
[6]	Q6CKM9	12	18.8	6.07	1.3e-10	61031.4	KLULA	KLLA0F09449p
[7]	P19414	10	10.3	9.77	1.7e-17	85369.0	YEAST	Aconitate hydratase, mitochondrial
[8]	P0C0X0	10	40.3	6.67	7.7e-12	7564.9	YEAST	40S ribosomal protein S28-B
[9]	P49380	8	7.0	8.94	6.0e-16	98261.0	KLULA	Plasma membrane ATPase
[10]	Q875S4	10	14.2	7.85	6.2e-14	54895.4	LACK1	Pyruvate kinase
[11]	A0A6C1DUF3	12	13.0	4.96	1.4e-8	70729.5	SACPS	Hsp70 ATPase ssc1
[12]	W0T6W1	9	20.0	5.09	4.2e-9	28854.3	KLUMD	Phosphoglycerate mutase
[13]	Q6CTA9	4	5.0	9.44	7.1e-17	59904.1	KLULA	1,3-beta-glucanosyltransferase
[14]	P02994	11	22.9	5.10	7.9e-9	50033.1	YEAST	Elongation factor 1-alpha
[15]	P0CX45	9	34.3	7.75	9.4e-14	27408.6	YEAST	60S ribosomal protein L2-A
[16]	A0A6C1E3N9	8	20.4	5.86	3.0e-10	44804.8	SACPS	Phosphoglycerate kinase
[17]	A0A5P2U6M2	7	19.0	6.07	1.2e-10	57523.3	KLULC	Vacuolar proton pump subunit B
[18]	W0TEK8	7	10.6	6.61	1.2e-11	66116.5	KLUMD	Heat shock protein SSB
[19]	P05759	8	34.9	7.23	8.9e-13	17216.3	YEAST	Ubiquitin-40S ribosomal protein S31
[20]	P06168	7	16.2	8.40	1.7e-15	44368.8	YEAST	Ketol-acid reductoisomerase, mitochondrial
[21]	P0CX41	7	25.5	7.10	1.5e-12	14473.1	YEAST	60S ribosomal protein L23-A
[22]	Q01982	4	5.0	8.29	9.8e-15	36259.8	PHACH	Glyceraldehyde-3-phosphate dehydrogenase
[23]	W0TEK0	7	4.1	5.20	2.2e-9	207520.3	KLUMD	Beta-ketoacyl-[acyl-carrier-protein] synthase I
[24]	Q6CCT0	3	6.1	10.75	2.6e-19	39585.1	YARLI	YALI0C06820p
[25]	C7GMQ1	7	45.3	6.14	9.2e-11	15632.5	YEAS2	60S ribosomal protein L27
[26]	P14540	5	16.7	8.25	1.1e-14	39621.1	YEAST	Fructose-bisphosphate aldolase
[27]	A0A6C1E5X4	5	12.4	6.85	4.4e-12	46393.4	SACPS	Pyruvate dehydrogenase E1 component subunit alpha
[28]	P05740	4	14.1	6.18	7.7e-11	20549.6	YEAST	60S ribosomal protein L17-A
[29]	P02407	6	22.8	5.53	7.0e-10	15788.5	YEAST	40S ribosomal protein S17-A
[30]	A0A316SGV2	6	17.4	6.04	1.4e-10	21605.8	CLOSP	Type I glyceraldehyde-3-phosphate dehydrogenase (Fragment)
[31]	A0A6C1E2N4	6	28.5	5.12	7.2e-9	22477.8	SACPS	40S ribosomal protein S8
[32]	P02293	6	34.4	6.32	2.6e-12	14252.4	YEAST	Histone H2B.1
[33]	P0CX25	4	39.1	6.37	3.5e-11	10091.0	YEAST	60S ribosomal protein L43-A
[34]	W0TEA5	7	32.6	3.53	6.1e-7	15171.7	KLUMD	40S ribosomal protein S24
[35]	P13998	5	13.6	6.13	2.6e-11	32165.6	KLULA	Inorganic pyrophosphatase
[36]	P26786	4	13.7	5.48	6.5e-11	21622.4	YEAST	40S ribosomal protein S7-A
[37]	P50019	3	4.9	6.88	2.1e-12	68080.5	AGRFC	Chaperone protein DnaK
[38]	W0T6K4	6	8.9	5.09	7.6e-10	93353.0	KLUMD	Elongation factor 2
[39]	P00830	7	19.0	4.48	1.9e-8	54794.2	YEAST	ATP synthase subunit beta, mitochondrial
[40]	P02829	6	9.9	5.43	1.8e-10	81407.0	YEAST	ATP-dependent molecular chaperone HSP82
[41]	O96763	4	5.5	4.44	8.1e-9	22404.1	TRYCR	Putative tryparedoxin peroxidase
[42]	Q875M5	3	7.3	7.77	8.7e-14	53934.8	KLULC	6-phosphogluconate dehydrogenase, decarboxylating
[43]	Q6CK57	6	19.4	4.01	1.2e-7	25266.3	KLULA	Adenylate kinase
[44]	P11632	4	19.4	5.69	1.2e-10	10802.4	YEAST	Non-histone chromosomal protein 6A
[45]	A0A371C652	6	10.5	4.22	4.3e-9	56656.8	YARLL	Heat shock protein 70 family
[46]	A0A194S6Q1	3	14.0	6.59	1.3e-11	20127.0	RHOGW	Peptidyl-prolyl cis-trans isomerase
[47]	P56094	3	3.8	7.09	7.4e-13	74008.5	KLULA	General transcriptional corepressor TUP1
[48]	W0TFQ2	2	2.9	7.19	4.1e-13	44119.9	KLUMD	Saccharopepsin
[49]	P46795	2	4.2	7.12	2.6e-13	36255.0	BORBU	Glyceraldehyde-3-phosphate dehydrogenase
[50]	Q60143	3	10.2	6.19	7.4e-11	31440.9	PSEVU	Glyceraldehyde-3-phosphate dehydrogenase (Fragment)
[51]	Q6CM83	4	18.5	6.96	2.7e-12	17098.6	KLULA	Eukaryotic translation initiation factor 5A
[52]	Q70SJ2	3	10.5	5.39	1.4e-9	39319.9	KLULA	Mannose-1-phosphate guanyltransferase
[53]	P27069	3	19.0	4.71	2.7e-9	14504.7	KLULA	40S ribosomal protein S14
[54]	Q4QBH1	2	4.7	6.50	2.0e-11	31497.1	LEIMA	Peptidyl-prolyl cis-trans isomerase
[55]	Q3E754	3	43.7	5.75	4.9e-10	9759.9	YEAST	40S ribosomal protein S21-B
[56]	C0Q9Y7	3	6.3	5.27	3.7e-9	43600.3	DESAH	Elongation factor Tu
[57]	W0TH68	2	27.0	8.15	1.8e-14	9977.4	KLUMD	Mitochondrial import inner membrane translocase subunit TIM10
[58]	Q6CNH9	4	14.8	3.97	9.6e-7	21760.4	KLULA	KLLA0E12453p
[59]	P0CX53	4	30.9	3.47	1.3e-7	17822.8	YEAST	60S ribosomal protein L12-A
[60]	A0A6C1E722	3	5.1	4.77	2.8e-8	77202.6	SACPS	Adenyl-nucleotide exchange factor sse2
[61]	P15019	4	7.5	3.59	4.8e-6	37036.7	YEAST	Transaldolase
[62]	W0T5I6	2	4.1	6.93	1.9e-12	39360.4	KLUMD	Phospho-2-dehydro-3-deoxyheptonate aldolase
[63]	Q6CW41	2	3.0	6.56	4.6e-12	39218.5	KLULA	KLLA0B07139p
[64]	Q9KQJ8	4	7.3	3.10	1.8e-5	35283.4	VIBCH	Glyceraldehyde-3-phosphate dehydrogenase
[65]	Q6CVT2	2	17.6	5.64	2.8e-11	15942.4	KLULA	KLLA0B09636p
[66]	Q6CY14	2	6.5	7.29	6.7e-13	48889.6	KLULA	Glutamate-5-semialdehyde dehydrogenase
[67]	W0TFE8	3	6.9	4.99	7.4e-10	35357.1	KLUMD	Small glutamine-rich tetratricopeptide repeat-containing protein 2
[68]	W0TD70	4	4.8	8.28	1.0e-14	81409.0	KLUMD	ATP-dependent molecular chaperone HSC82
[69]	Q6CJN2	3	39.0	4.54	1.9e-8	9569.7	KLULA	Cytochrome c oxidase subunit
[70]	Q02899	3	5.0	4.92	1.3e-8	45015.1	SACPS	NADPH dehydrogenase 1
[71]	P32556	2	10.0	5.53	1.2e-9	12238.3	KLULA	Cytochrome c
[72]	Q875N7	3	9.0	4.40	2.5e-9	36679.3	LACKL	Transaldolase
[73]	Q6CXM0	4	16.0	3.26	2.8e-6	15853.1	KLULA	KLLA0A07194p
[74]	Q875Q2	4	24.8	4.13	3.9e-9	16024.9	LACKL	RPS23
[75]	P32481	2	3.0	5.25	4.1e-9	57866.3	YEAST	Eukaryotic translation initiation factor 2 subunit gamma
[76]	A0A6C1DLV6	3	18.7	4.81	1.1e-8	23899.9	SACPS	Chaperone protein hsp26
[77]	P54780	5	16.7	3.00	3.8e-6	24422.4	YEAST	60S ribosomal protein L15-B
[78]	P17255	3	3.4	6.34	3.0e-11	118637.7	YEAST	V-type proton ATPase catalytic subunit A
[79]	Q6CKK1	2	2.9	6.23	2.6e-11	103354.8	KLULA	Alpha-1,4 glucan phosphorylase
[80]	Q6CUX1	4	26.9	4.60	7.0e-9	10718.2	KLULA	KLLA0C01628p
[81]	Q6W9G6	3	5.7	4.94	3.0e-10	61779.9	LACKL	Pyruvate decarboxylase
[82]	P22217	4	7.8	2.96	5.9e-6	11235.1	YEAST	Thioredoxin-1
[83]	Q6CQJ7	2	2.2	5.47	1.6e-9	85695.5	KLULA	KLLA0D16588p
[84]	A0A3E5BCL1	2	7.1	5.29	1.4e-9	35844.3	9BACE	Glyceraldehyde-3-phosphate dehydrogenase
[85]	Q3J431	2	5.5	5.30	3.4e-9	50428.7	RHOS4	ATP synthase subunit beta 1
[86]	P48589	4	14.7	2.83	1.3e-5	15471.8	YEAST	40S ribosomal protein S12
[87]	Q6CUH5	4	19.0	3.19	4.0e-6	7123.4	KLULA	40S ribosomal protein S30
[88]	Q6CW97	4	12.6	2.95	1.9e-6	14297.8	KLULA	KLLA0B05742p
[89]	P0CX43	3	10.6	3.98	1.3e-7	24486.0	YEAST	60S ribosomal protein L1-A
[90]	P15180	2	4.4	5.71	5.7e-10	67959.2	YEAST	Lysine--tRNA ligase, cytoplasmic
[91]	D5SR26	1	4.1	8.08	1.2e-15	36374.1	PLAL2	Glyceraldehyde-3-phosphate dehydrogenase
[92]	Q6CJR7	6	12.7	2.55	5.7e-5	43689.7	KLULA	60S ribosomal protein L3
[93]	Q0IK13	2	5.3	4.03	8.7e-9	47799.5	TRYCR	Elongation factor 1-alpha (Fragment)
[94]	K9H0L4	2	4.6	4.87	2.0e-8	69734.1	PEND1	Heat shock 70 kDa protein
[95]	A0A0U1P5S9	3	7.3	2.90	2.4e-5	35385.5	PHOLE	Glyceraldehyde-3-phosphate dehydrogenase
[96]	Q6CIP4	6	14.7	1.89	3.7e-5	16446.0	KLULA	Multiprotein-bridging factor 1
[97]	V5ILI1	2	4.5	4.69	9.7e-9	51848.8	NEUCR	Isocitrate dehydrogenase [NADP]
[98]	P41805	3	14.5	3.83	1.3e-7	25361.6	YEAST	60S ribosomal protein L10
[99]	I3ZZY8	2	4.0	4.03	7.5e-7	42939.2	ORNRL	Phosphoglycerate kinase
[100]	Q6CFQ0	1	10.5	6.73	7.5e-12	19237.3	YARLI	Iron sulfur cluster assembly protein 1, mitochondrial
[101]	P00942	2	7.3	3.83	1.7e-7	26795.7	YEAST	Triosephosphate isomerase
[102]	W0TB51	2	5.7	4.78	2.4e-8	41244.6	KLUMD	Inosine-5'-monophosphate dehydrogenase
[103]	Q6CUY6	1	10.3	6.51	5.4e-12	11565.3	KLULA	KLLA0C01298p
[104]	Q0BWZ9	2	1.9	3.90	2.4e-7	67496.7	HYPNA	Chaperone protein DnaK
[105]	A0A2G4WKL7	2	4.2	3.59	4.9e-6	35263.3	PHOLE	Glyceraldehyde-3-phosphate dehydrogenase
[106]	Q6CEJ7	1	7.1	6.39	7.0e-12	21442.7	YARLI	YALI0B15125p
[107]	Q04951	1	4.1	6.29	4.8e-11	40469.5	YEAST	Probable family 17 glucosidase SCW10
[108]	P40106	2	9.6	4.47	1.0e-7	27814.0	YEAST	Glycerol-1-phosphate phosphohydrolase 2
[109]	Q6CSE3	2	8.6	3.27	7.7e-7	34129.8	KLULA	2-methoxy-6-polyprenyl-1,4-benzoquinol methylase, mitochondrial
[110]	P09624	2	5.2	3.36	1.6e-6	54010.5	YEAST	Dihydrolipoyl dehydrogenase, mitochondrial
[111]	A0A0N7IAN3	3	11.6	3.10	9.2e-6	35902.5	BACT4	Glyceraldehyde-3-phosphate dehydrogenase
[112]	P15303	2	3.8	3.04	1.6e-6	85385.4	YEAST	Protein transport protein SEC23
[113]	A0A559L9K4	2	1.7	3.73	1.9e-7	99861.9	FUSOX	Plasma membrane ATPase
[114]	P33149	2	1.6	2.95	3.7e-7	61901.4	KLUMA	Pyruvate decarboxylase
[115]	W0T7K3	1	5.2	5.86	3.0e-10	39553.6	KLUMD	Isocitrate dehydrogenase [NAD] subunit, mitochondrial
[116]	A0A060T3F3	1	12.2	5.77	7.4e-12	10095.9	BLAAD	Ribosomal protein L37
[117]	S0FKH7	1	4.2	5.76	4.2e-10	36010.6	RUMCE	Glyceraldehyde-3-phosphate dehydrogenase
[118]	Q02776	1	3.2	5.62	8.4e-11	55099.2	YEAST	Mitochondrial import inner membrane translocase subunit TIM50
[119]	A0A657YWI5	1	5.7	5.48	3.5e-10	33793.3	ACIBA	Thioredoxin reductase
[120]	B1GZE8	1	4.5	5.45	1.8e-9	35977.5	UNCTG	Glyceraldehyde-3-phosphate dehydrogenase
[121]	Q98QY7	1	2.7	5.44	1.2e-9	65521.4	MYCPU	Chaperone protein DnaK
[122]	P40472	1	2.5	5.42	1.9e-9	48190.3	YEAST	Probable secreted beta-glucosidase SIM1
[123]	F4HB77	2	3.9	3.21	1.0e-5	32332.9	GALAU	Malate dehydrogenase
[124]	A0A6C1E6B5	3	5.3	2.56	1.4e-6	65946.9	SACPS	Proteinase B
[125]	Q6CUF6	1	4.2	5.16	5.9e-9	47302.6	KLULA	Elongation factor Tu
[126]	Q875M0	2	9.5	3.09	3.0e-6	22650.4	KLULC	60S ribosomal protein L13
[127]	P0CX47	2	13.5	4.05	4.7e-8	17749.0	YEAST	40S ribosomal protein S11-A
[128]	P25294	1	3.4	5.07	4.9e-9	37590.3	YEAST	Protein SIS1
[129]	B0FDH1	2	10.2	3.69	1.1e-7	37596.7	CYBSA	Elongation factor 1-alpha (Fragment)
[130]	A0A6C1E4Y4	4	7.8	2.64	9.4e-7	61136.4	SACPS	Glucose-6-phosphate isomerase
[131]	A0A6G8YBZ8	2	1.3	2.93	1.7e-7	89193.4	PEDAC	Glycosyl hydrolase family 35
[132]	A0A067PA05	2	3.9	2.83	1.7e-6	70413.4	PLEOS	Succinate dehydrogenase [ubiquinone] flavoprotein subunit, mitochondrial
[133]	W0TAV4	1	10.6	4.93	1.6e-8	11199.4	KLUMD	12 kDa heat shock protein
[134]	A0A060SX46	1	3.4	4.93	3.6e-9	48404.6	BLAAD	Glycerol-3-phosphate dehydrogenase [NAD(+)]
[135]	P26783	1	6.7	4.70	3.7e-8	25038.8	YEAST	40S ribosomal protein S5
[136]	Q4D5N8	1	14.3	4.64	2.9e-8	7517.9	TRYCC	Nucleolar protein 10
[137]	A0A100IA47	2	3.7	2.40	5.3e-6	104673.9	ASPNG	5-aminoimidazole-4-carboxamide ribonucleotide formyltransferase
[138]	P41798	2	7.7	3.29	1.1e-5	26702.3	KLUMA	40S ribosomal protein S6
[139]	Q6CKV4	1	13.4	4.53	5.1e-9	15957.9	KLULA	KLLA0F07843p
[140]	A0A5J6Q0X4	2	7.1	2.24	3.9e-6	20025.0	9SYNE	Adenylate kinase
[141]	Q6CS03	1	10.4	4.37	1.5e-7	16503.9	KLULA	KLLA0D05082p
[142]	U6F1J2	2	9.5	2.93	4.5e-6	17085.2	LACHE	Heat shock protein HSP
[143]	S7UU80	1	2.3	4.33	5.7e-9	62146.8	TOXGG	ATP synthase subunit alpha
[144]	P39105	2	3.3	3.13	4.4e-8	71668.0	YEAST	Lysophospholipase 1
[145]	P0C2H9	3	15.9	2.37	5.9e-6	12967.2	YEAST	60S ribosomal protein L31-B
[146]	A0A060T6K0	1	3.7	4.28	1.5e-7	47284.0	BLAAD	ARAD1C14652p
[147]	W0TJM6	3	7.2	3.52	5.3e-7	52295.3	KLUMD	Fumarate hydratase
[148]	A0A6C1EEM9	2	8.2	2.91	3.7e-6	19872.8	SACPS	Peptidyl-prolyl cis-trans isomerase
[149]	Q6CL95	2	3.4	2.50	1.2e-5	50399.1	KLULA	Acetyltransferase component of pyruvate dehydrogenase complex
[150]	A0A6C1EFB1	1	13.9	4.12	1.3e-8	12238.2	SACPS	Eukaryotic translation initiation factor eIF-1
[151]	P08679	1	2.4	4.11	5.3e-7	51413.7	YEAST	Citrate synthase, peroxisomal
[152]	A0A3B9S9G4	1	14.9	4.11	6.3e-10	6870.8	PSESP	Erythrose-4-phosphate dehydrogenase (Fragment)
[153]	D6ZYJ2	1	2.6	4.06	8.3e-8	44950.2	STAND	Enolase
[154]	P26321	2	8.1	2.39	1.8e-6	33715.1	YEAST	60S ribosomal protein L5
[155]	P41057	3	14.3	1.81	1.1e-5	6660.7	YEAST	40S ribosomal protein S29-A
[156]	Q25325	3	4.4	2.95	1.7e-7	69397.9	LEIMA	Heat shock protein 70-related protein
[157]	A0A1D9CUX2	1	7.4	3.88	5.4e-8	33332.6	FUSOX	Translation elongation factor 1-alpha (Fragment)
[158]	A0A6C1EB06	2	4.1	3.10	1.7e-7	74602.8	SACPS	Endoplasmic reticulum chaperone BiP
[159]	P38075	1	6.6	3.75	1.4e-8	26908.5	YEAST	Pyridoxamine 5'-phosphate oxidase
[160]	P26784	2	4.5	2.13	8.0e-5	22201.3	YEAST	60S ribosomal protein L16-A
[161]	A0A1Y5HU03	2	6.7	3.62	2.0e-6	27607.6	OLEAN	Type I glyceraldehyde-3-phosphate dehydrogenase (Fragment)
[162]	Q4N7H5	2	6.0	2.74	3.6e-7	46509.5	THEPA	26S proteasome regulatory subunit 4, putative
[163]	P00044	1	10.1	3.55	1.5e-7	12182.1	YEAST	Cytochrome c isoform 1
[164]	B9M3R8	2	1.9	1.97	8.6e-5	46677.0	GEODF	Iron-sulfur cluster-binding oxidoreductase
[165]	Q6C4A4	1	1.3	3.47	1.2e-6	79315.2	YARLI	Glutamyl-tRNA synthetase
[166]	P25694	1	1.1	3.45	1.4e-8	91996.8	YEAST	Cell division control protein 48
[167]	P02400	1	12.7	3.39	6.5e-7	11050.2	YEAST	60S acidic ribosomal protein P2-beta
[168]	A0A1M7P152	1	3.0	3.35	3.5e-7	40745.8	9PSED	Actin beta/gamma 1/actin
[169]	Q6CGD8	1	1.4	3.35	4.0e-6	93440.9	YARLI	Elongation factor 2
[170]	A0A3D0KYG6	1	1.6	3.31	7.2e-7	82886.6	ALCFA	Aldehyde dehydrogenase
[171]	Q1LFE1	1	2.8	3.27	3.0e-8	58459.1	CUPMC	AMP-dependent synthetase and ligase
[172]	A0A6C1EA50	1	2.6	3.27	2.2e-8	46964.3	SACPS	Putative secreted beta-glucosidase sim1
[173]	P20967	1	1.3	3.27	2.1e-6	114417.2	YEAST	2-oxoglutarate dehydrogenase, mitochondrial
[174]	O94229	1	2.8	3.24	5.7e-8	39158.1	KLULA	Isocitrate dehydrogenase [NAD] subunit 1, mitochondrial
[175]	P15646	2	6.7	2.38	1.9e-6	34465.6	YEAST	rRNA 2'-O-methyltransferase fibrillarin
[176]	A0A6C1E7Y2	1	11.0	3.17	9.7e-8	10021.5	SACPS	Profilin
[177]	A0A2T5B8W9	2	0.9	1.67	1.4e-4	112576.5	MYCDI	Efflux pump membrane transporter
[178]	A0A4R0SNV2	1	5.4	3.16	1.4e-7	16089.3	BIFLN	Uncharacterized protein
[179]	Q6CQJ3	1	21.0	3.15	3.3e-8	17303.8	KLULA	Peptidyl-prolyl cis-trans isomerase
[180]	Q1H0L4	1	3.4	3.15	1.6e-6	50109.6	METFK	3-isopropylmalate dehydratase large subunit
[181]	P32599	1	2.5	3.14	1.4e-6	71773.3	YEAST	Fimbrin
[182]	P06738	1	1.2	3.11	4.5e-7	103276.2	YEAST	Glycogen phosphorylase
[183]	P38137	1	2.4	3.09	9.7e-7	60489.2	YEAST	Peroxisomal-coenzyme A synthetase
[184]	Q6C326	2	3.7	1.82	1.0e-4	58079.1	YARLI	ATP synthase subunit alpha, mitochondrial
[185]	P0C0W9	1	8.0	3.02	3.6e-6	19719.8	YEAST	60S ribosomal protein L11-A
[186]	P32614	1	3.0	3.01	2.4e-6	50844.5	YEAST	Fumarate reductase 1
[187]	P31539	2	2.0	2.62	2.5e-7	102035.8	YEAST	Heat shock protein 104
[188]	P38701	2	12.4	2.62	2.6e-6	13907.2	YEAST	40S ribosomal protein S20
[189]	A0A009FU01	2	1.5	1.67	1.3e-5	78146.9	ACIBA	Polyphosphate kinase
[190]	A0A1V8Q9D7	2	7.4	2.50	8.2e-5	28770.0	BIFAD	2,3-bisphosphoglycerate-dependent phosphoglycerate mutase
[191]	A0A2T3CMT9	1	11.7	2.89	1.3e-7	25037.8	9PSED	Methanol dehydrogenase
[192]	Q1GQF2	1	3.6	2.89	9.3e-6	27140.5	SPHAL	ABC transporter related
[193]	O07819	3	2.1	1.09	4.9e-4	39985.4	PARDE	Cytochrome
[194]	Q1K6I4	1	4.1	2.86	1.8e-6	36864.3	NEUCR	Thiamine thiazole synthase
[195]	Q6CLE8	1	4.3	2.82	8.5e-6	29228.5	KLULA	KLLA0F03553p
[196]	P32288	1	2.4	2.76	2.7e-6	41766.4	YEAST	Glutamine synthetase
[197]	P0A036	2	4.8	1.56	7.1e-4	36281.2	STAAM	Glyceraldehyde-3-phosphate dehydrogenase 1
[198]	Q6CJG5	1	4.0	2.69	1.6e-5	27066.9	KLULA	Triosephosphate isomerase
[199]	A0A1H4Z8F4	1	3.1	2.64	4.5e-7	37781.3	TSUTY	AAA domain (Dynein-related subfamily)
[200]	D9SUR8	1	3.0	2.54	3.5e-7	35533.8	CLOC7	Metallophos_2 domain-containing protein
[201]	A0A060T3Y9	1	7.6	2.53	2.8e-6	17108.3	BLAAD	Eukaryotic translation initiation factor 5A
[202]	A0A060SXR3	1	2.5	2.53	5.4e-5	40149.4	BLAAD	Actin
[203]	A0A427Z7F8	2	2.0	1.49	2.6e-5	42672.7	STRSA	2-oxoglutarate reductase
[204]	A0A1Y3PDV8	1	1.4	2.48	2.4e-5	86520.4	9PSED	Quinoprotein
[205]	A0A0A8TMD9	2	2.3	1.61	2.5e-4	31798.7	ACIBZ	Oxidoreductase, short chain dehydrogenase/reductase family
[206]	A0A2A2DLN9	2	6.2	1.61	2.5e-4	12180.7	9PSED	HopJ type III effector protein
[207]	A0A2Z6UPK2	2	4.8	1.61	2.5e-4	16509.1	MICAE	Molybdopterin synthase catalytic subunit
[208]	P21576	1	1.4	2.43	1.9e-6	78737.2	YEAST	Vacuolar protein sorting-associated protein 1
[209]	A0A5M6AFF6	1	5.2	2.43	1.9e-6	17726.6	9BACE	Uncharacterized protein
[210]	P49365	1	1.7	2.42	3.5e-7	38942.8	NEUCR	Deoxyhypusine synthase
[211]	O59950	1	4.2	2.39	1.6e-5	29195.2	YARLI	40S ribosomal protein S4
[212]	P20486	1	5.3	2.38	1.5e-6	17794.9	YEAST	Cyclin-dependent kinases regulatory subunit
[213]	Q6C477	2	5.9	1.77	4.1e-5	21337.8	YARLI	YALI0E29073p
[214]	A0A6C1EAP7	2	3.5	1.23	0.0047	23327.0	SACPS	Cik1 suppressing-protein
[215]	A0A2H6CJ66	1	2.3	2.37	3.2e-5	52392.7	TETHA	6-phosphogluconate dehydrogenase, decarboxylating
[216]	P17505	1	3.0	2.36	1.5e-5	35650.3	YEAST	Malate dehydrogenase, mitochondrial
[217]	V0S696	3	1.7	1.46	3.3e-4	52282.8	ECOLX	Argininosuccinate lyase
[218]	P06106	1	2.5	2.31	1.2e-4	48672.1	YEAST	Homocysteine/cysteine synthase
[219]	O60041	1	6.1	2.28	3.8e-6	16063.1	KLULA	Calmodulin
[220]	A0A6C1E745	1	2.7	2.27	3.3e-5	52868.0	SACPS	Cys-Gly metallodipeptidase
[221]	K5XFQ4	2	15.2	1.93	5.1e-5	15533.7	AGABU	UBC core domain-containing protein
[222]	A0A285NWP8	1	2.1	2.26	2.8e-6	104438.8	9PSED	Multisubunit potassium/proton antiporter, PhaA subunit (TC 2.A.63.1.1)/multisubunit potassium/proton antiporter, PhaB subunit (TC 2.A.63.1.1)
[223]	B5VSS6	1	2.8	2.25	2.5e-5	45556.6	YEAS6	Fumarate hydratase
[224]	Q8ELI9	1	4.6	2.24	5.1e-4	35440.1	OCEIH	Sorbitol dehydrogenase (L-iditol 2-dehydrogenase)
[225]	A0A135Z4Y8	2	1.6	1.15	1.8e-4	67845.2	GARVA	ABC transporter, ATP-binding protein
[226]	A0A3D0L1A6	1	3.0	2.23	2.7e-5	47314.4	ALCFA	Transcriptional regulator PtsJ
[227]	A0A100IDV1	1	12.5	2.23	8.5e-5	9984.2	ASPNG	40S ribosomal protein S21
[228]	Q6CT54	1	1.5	2.22	5.9e-6	108873.9	KLULA	Coatomer subunit beta
[229]	P07342	1	2.0	2.22	7.7e-7	74937.4	YEAST	Acetolactate synthase catalytic subunit, mitochondrial
[230]	P00330	2	7.2	1.19	3.8e-4	36849.5	YEAST	Alcohol dehydrogenase 1
[231]	A0A515G1B3	1	5.3	2.17	2.8e-5	39957.2	STRMQ	Glycosyltransferase family 2 protein
[232]	A8GAY6	1	3.1	2.16	4.8e-6	38929.9	SERP5	NADH:flavin oxidoreductase/NADH oxidase
[233]	A0A077RGP1	1	1.4	2.16	9.2e-6	56659.9	STAXY	BppU_N domain-containing protein
[234]	A0A1G6YYM5	1	1.7	2.14	4.2e-5	67115.2	PEPNI	ATP-binding cassette, subfamily B
[235]	P29311	2	6.7	1.17	0.0013	30091.6	YEAST	Protein BMH1
[236]	Q6CS01	1	12.6	2.12	1.6e-6	13506.0	KLULA	40S ribosomal protein S26
[237]	Q6CP82	1	10.0	2.12	6.8e-6	14649.3	KLULA	KLLA0E06843p
[238]	A0A0S2NTE9	2	3.1	1.21	0.0094	28422.3	STRHL	Methyltransferase type 11
[239]	A0A368UTE9	1	11.5	2.08	3.2e-4	12662.6	MARHY	Uncharacterized protein
[240]	Q4N3K7	1	1.7	2.08	1.6e-6	72735.1	THEPA	Heat shock protein 70, putative
[241]	Q03161	1	4.0	2.07	5.2e-5	33956.2	YEAST	Glucose-6-phosphate 1-epimerase
[242]	Q6C3Z9	1	2.3	2.07	8.6e-6	58051.4	YARLI	Acetyl-CoA hydrolase
[243]	Q6CIK3	1	3.6	2.06	1.8e-6	35974.6	KLULA	Malate dehydrogenase
[244]	A0A0P9JZK3	3	3.5	0.97	3.4e-4	28158.0	9PSED	DNA polymerase III subunit epsilon
[245]	G4HWI5	1	2.5	2.05	0.0034	34658.9	MYCRH	GAF modulated transcriptional regulator, LuxR family
[246]	Q6CKQ7	1	4.2	2.04	8.8e-6	41458.3	KLULA	KLLA0F08855p
[247]	A0A2T6IT18	1	38.7	2.04	1.7e-5	3796.3	TOXGO	Ubiquitin-conjugating enzyme subfamily protein (Fragment)
[248]	P23542	1	3.8	2.03	1.6e-4	46058.0	YEAST	Aspartate aminotransferase, cytoplasmic
[249]	Q986C6	1	2.4	2.01	8.7e-6	31132.6	RHILO	4-diphosphocytidyl-2-C-methyl-D-erythritol kinase
[250]	W0T4S1	2	4.1	1.41	2.1e-4	44655.9	KLUMD	DUF500 super family
[251]	P36105	1	5.8	1.99	3.1e-6	15167.2	YEAST	60S ribosomal protein L14-A
[252]	P35691	2	11.4	1.61	5.9e-6	18741.3	YEAST	Translationally-controlled tumor protein homolog
[253]	P0CX84	3	7.5	1.36	4.3e-4	13909.7	YEAST	60S ribosomal protein L35-A
[254]	Q6CKA1	1	3.1	1.95	1.7e-4	46737.6	KLULA	Isocitrate dehydrogenase [NADP]
[255]	A0A072YNG3	1	2.1	1.94	5.0e-6	78078.3	CLONO	Chemotaxis protein
[256]	P0CX51	2	10.5	1.23	0.0045	15847.6	YEAST	40S ribosomal protein S16-A
[257]	Q6CQW4	1	2.8	1.93	2.3e-5	47596.3	KLULA	Mannose-6-phosphate isomerase
[258]	P38219	2	5.1	1.51	1.4e-4	44174.5	YEAST	Obg-like ATPase 1
[259]	Q3SUR3	1	6.5	1.87	3.0e-4	19211.8	NITWN	Cytochrome c, class I
[260]	A0A3S5XRW8	1	12.0	1.87	4.0e-5	24144.4	LELAM	Anti-sigma-E factor RseA
[261]	G7ZAM6	1	1.0	1.87	3.5e-5	144003.1	AZOL4	Uncharacterized protein
[262]	P40422	1	12.9	1.86	1.2e-5	7716.0	YEAST	DNA-directed RNA polymerases I, II, and III subunit RPABC4
[263]	A0A060TF40	1	1.9	1.86	2.4e-5	56942.5	BLAAD	Pyruvate kinase
[264]	P33297	1	2.1	1.86	4.5e-5	48256.2	YEAST	26S proteasome regulatory subunit 6A
[265]	U5MPD0	2	2.1	1.36	6.3e-5	30853.0	CLOSA	Amino acid ABC transporter substrate-binding protein, PAAT family
[266]	A0A2J0SRI5	2	1.0	1.36	6.3e-5	76388.9	STEMA	Peptidase M13
[267]	A0A1L5F3J7	2	4.6	1.14	1.9e-4	24304.9	CLOKL	Adenylate kinase
[268]	P18238	1	3.6	1.82	3.1e-5	33313.2	YEAST	ADP,ATP carrier protein 3
[269]	A1TWC8	1	6.0	1.82	2.2e-5	18050.2	ACIAC	Uncharacterized protein
[270]	W0TDS9	1	4.1	1.81	5.7e-4	29937.7	KLUMD	Eukaryotic translation initiation factor 3 subunit J
[271]	W9IGK2	1	2.8	1.79	7.7e-6	52538.4	FUSOX	Nucleolin
[272]	Q2RUI9	1	3.9	1.79	3.7e-4	31880.4	RHORT	Chemotaxis protein methyltransferase
[273]	C7GNT1	1	1.0	1.78	3.6e-5	107244.0	YEAS2	Alanine--tRNA ligase
[274]	A0A4R3UVN2	1	4.7	1.78	1.4e-4	45838.2	PELSC	HlyD family secretion protein
[275]	A0A0B1Z958	1	2.7	1.77	1.2e-5	39095.9	9PSED	Acetyltransferase
[276]	A0A0M2PS54	1	3.6	1.74	6.6e-6	42652.0	PROHO	Queuine tRNA-ribosyltransferase
[277]	A0A1H0L1M9	1	2.6	1.72	0.0018	43267.6	MICTS	3'-phosphate/5'-hydroxy nucleic acid ligase
[278]	A0A149QPJ1	1	4.6	1.71	2.5e-4	57803.7	GLUOY	Uncharacterized protein
[279]	A0A060T6Y7	1	12.2	1.70	0.0033	8694.2	BLAAD	H/ACA ribonucleoprotein complex subunit NOP10
[280]	Q4CLF1	1	7.7	1.69	1.4e-4	26009.0	TRYCC	Glyceraldehyde 3-phosphate dehydrogenase, cytosolic, putative (Fragment)
[281]	A0A6I1L3C4	2	2.2	1.32	2.7e-5	70732.0	PSESP	Putative ABC transporter ATP-binding protein YheS
[282]	E8WKS1	2	1.4	1.19	1.6e-4	100290.3	GEOS8	Uncharacterized protein
[283]	A8G634	1	4.1	1.67	9.7e-5	35893.1	PROM2	dTDP-4-dehydrorhamnose reductase
[284]	A0A2K8UPP2	1	6.7	1.67	8.2e-5	19073.7	ACILW	Transcription elongation factor GreB
[285]	A0A4Y9JHG2	1	3.8	1.66	0.0015	39476.6	9STRE	Isopentenyl-diphosphate delta-isomerase
[286]	A0A099YD63	1	8.7	1.66	6.6e-5	11492.9	LACMC	Uncharacterized protein
[287]	S6D546	1	6.7	1.66	1.9e-5	19953.1	ACEPA	Thioredoxin peroxidase
[288]	A0A6H2Q4E6	1	11.9	1.65	1.3e-5	7775.4	KLEPN	Uncharacterized protein
[289]	A0A316SIU5	1	1.4	1.65	2.8e-4	75853.9	CLOSP	Cadmium-translocating P-type ATPase
[290]	A0A067P1V1	1	3.8	1.63	1.2e-4	34021.9	PLEOS	Uncharacterized protein
[291]	P22679	1	4.3	1.62	1.1e-5	43596.3	MYCHP	Elongation factor Tu
[292]	A0A3L6MPL4	1	2.0	1.62	1.3e-5	67918.3	FUSOX	HeLo domain-containing protein
[293]	Q4CQM4	1	5.5	1.62	1.3e-4	20677.0	TRYCC	ADP-ribosylation factor 1, putative
[294]	Q6C0J5	1	5.8	1.62	2.1e-4	20414.9	YARLI	60S ribosomal protein L20
[295]	O61001	1	2.2	1.61	4.9e-5	70626.6	TOXGO	Heat shock protein 70
[296]	P38673	1	4.2	1.60	3.1e-5	42382.8	NEUCR	Actin-like protein
[297]	E0D518	1	1.7	1.59	1.3e-5	50973.7	STASC	MFS transporter
[298]	A0A2P2HS36	1	1.1	1.59	1.7e-4	102205.4	ASPFA	Plasma membrane ATPase
[299]	A0A2A5K5S9	2	2.8	0.85	0.0055	47862.5	PAELB	Uncharacterized protein
[300]	A0A1V3U0X3	1	2.6	1.57	2.7e-4	35004.1	ELIME	Amidinotransferase
[301]	A0A126Q165	1	1.4	1.57	2.9e-4	107010.4	ALTMA	Peptidase M16
[302]	A0A0W0RJ35	1	2.6	1.57	6.3e-4	56380.1	FLUBO	Chitinase A
[303]	P05694	1	1.3	1.56	2.6e-5	85860.6	YEAST	5-methyltetrahydropteroyltriglutamate--homocysteine methyltransferase
[304]	A0A5C4S2M6	1	3.8	1.55	1.4e-4	42616.6	PROVB	Phosphoglycerate kinase
[305]	A0A075RW09	1	1.6	1.55	1.7e-4	56326.2	FLAPS	ATPase related to magnesium chelatase subunit ChlI
[306]	A0A379ATF7	2	3.2	1.14	1.1e-4	94108.4	AVIAV	DD-transpeptidase
[307]	A0A1X1EL44	1	8.4	1.52	1.7e-4	23874.1	PANCY	Isochorismatase
[308]	P04911	2	24.2	1.10	5.1e-4	13989.3	YEAST	Histone H2A.1
[309]	A0A1X1EVC4	1	5.3	1.50	1.2e-4	31519.7	PANCY	Uncharacterized protein
[310]	Q6CTX5	1	2.3	1.49	3.9e-5	50937.4	KLULA	D-3-phosphoglycerate dehydrogenase
[311]	Q1PLJ0	1	0.7	1.49	2.3e-5	132581.1	CLOPF	Probable collagen adhesin-like protein
[312]	A0A2R8EV25	1	1.5	1.48	1.8e-4	88801.6	VIBCL	Histidine kinase
[313]	A0A2P2HHK6	1	2.4	1.46	0.0013	54806.1	ASPFA	Uncharacterized protein
[314]	A0A2V5A0N3	1	3.9	1.45	3.2e-5	40939.8	9PSED	Membrane fusion protein (Multidrug efflux system)
[315]	A0A6B8HGL9	1	7.2	1.45	9.7e-5	17330.9	STEMA	Uncharacterized protein
[316]	P23248	1	2.7	1.45	0.0022	28812.7	YEAST	40S ribosomal protein S1-B
[317]	Q12213	1	3.7	1.43	0.0020	27696.5	YEAST	60S ribosomal protein L7-B
[318]	A0A329J4T8	1	2.2	1.42	7.4e-4	54344.1	9PSED	Phytoene desaturase
[319]	P38910	1	9.4	1.42	9.4e-4	11372.4	YEAST	10 kDa heat shock protein, mitochondrial
[320]	A0A0N0VJR1	1	1.3	1.41	2.6e-5	148772.9	9PSED	Histidine kinase
[321]	P19410	1	1.9	1.41	4.0e-4	70274.5	CLOSV	3-oxocholoyl-CoA 4-desaturase
[322]	A0A3S9J4W6	1	1.8	1.39	0.0013	53839.4	CROSK	Rhamnulokinase
[323]	A0A231VLA7	1	3.7	1.37	0.0018	42070.1	THETR	Metalloendopeptidase
[324]	G3IRP5	1	4.5	1.36	4.1e-5	31350.3	METTV	Uncharacterized protein
[325]	C0XRL6	1	1.6	1.36	2.8e-4	102454.1	CORLD	Uncharacterized protein (Fragment)
[326]	A0A2G0WFU0	1	2.5	1.35	2.3e-4	35400.4	9PSED	Uncharacterized protein
[327]	A0A174BRF6	2	1.5	0.85	0.0074	84511.8	CLOVE	ATP-dependent RecD-like DNA helicase
[328]	A0A2S1ETD1	1	4.6	1.35	0.0081	26603.1	LACRE	ABC transporter ATP-binding protein
[329]	A0A0A6EU71	1	2.9	1.35	6.9e-5	34973.7	ENTCL	Ubiquinol oxidase subunit 2
[330]	A0A238PBU9	1	3.6	1.33	2.5e-4	32632.1	FLAPS	Uncharacterized protein
[331]	A0A060TCG6	1	10.3	1.33	0.0048	9642.9	BLAAD	40S ribosomal protein S21
[332]	F5XS68	1	3.1	1.33	0.0024	27333.8	MICPN	Putative DeoR family transcriptional regulator
[333]	A0A3S4TTA7	1	6.7	1.33	2.3e-4	13470.7	FUSVA	MORN repeat variant
[334]	A9B0P4	1	4.3	1.32	8.6e-5	18643.4	HERA2	DinB_2 domain-containing protein
[335]	A0A1H9Q1W0	1	20.0	1.32	3.2e-4	4705.5	BUTFI	Uncharacterized protein (Fragment)
[336]	A0A352R9P5	1	5.5	1.32	2.2e-4	32820.9	FLASP	Aldo/keto reductase
[337]	A0A1Q5V9K6	1	2.7	1.31	0.0016	35002.6	SERFO	Dihydroxyacetone kinase
[338]	B0VIM2	1	0.9	1.31	6.7e-5	130892.0	CLOAI	Putative Gingipain R
[339]	A0A399M6I6	1	1.1	1.31	0.0050	77211.1	9PSED	Xanthine dehydrogenase family protein molybdopterin-binding subunit
[340]	Q875R9	1	2.5	1.31	5.3e-5	50349.3	LACK1	Glucan 1,3-beta-glucosidase
[341]	A0A031HSJ0	1	1.7	1.29	2.5e-4	73168.5	MICLU	DNA helicase / endonuclease
[342]	A0A139L2A7	1	0.6	1.29	6.1e-5	127318.5	BACT4	Uncharacterized protein
[343]	H6LDU2	1	1.8	1.29	6.1e-5	45742.3	ACEWD	Phage integrase-like protein
[344]	A0A2P4RLD6	1	5.9	1.29	3.2e-4	20187.8	RALPI	Uncharacterized protein
[345]	V5XR03	1	1.1	1.28	8.0e-4	126920.8	ENTMU	BadF/BadG/BcrA/BcrD ATPase
[346]	A0A0X8VB09	1	3.9	1.28	0.0023	28263.9	ANAPI	Sporulation initiation inhibitor protein Soj
[347]	A0A4U9RF23	1	3.7	1.28	0.0023	31735.2	HATHI	7,8-dihydroneopterin aldolase
[348]	A0A373FRV0	1	1.2	1.28	1.8e-4	105853.3	COMTE	Phosphoenolpyruvate carboxylase
[349]	P62792	1	9.7	1.27	2.9e-4	11366.4	PHACH	Histone H4
[350]	A0A099SUX0	1	6.2	1.27	3.9e-4	17689.3	PSEUB	Glutathione peroxidase
[351]	Q0VZ73	1	0.5	1.27	4.1e-4	445725.5	CHOCO	Malonyl CoA-acyl carrier protein transacylase
[352]	A0A1G6WQZ3	1	1.6	1.27	1.3e-4	77608.2	PEPNI	Rib/alpha/Esp surface antigen repeat-containing protein
[353]	A0A0K2ZVF1	1	1.3	1.26	0.0057	71333.4	XANCT	Integrase
[354]	A0A0C5C9Z3	1	1.9	1.26	4.1e-4	52104.9	BACCO	tRNA(Met) cytidine acetate ligase
[355]	Q9HK10	1	1.0	1.26	2.4e-4	78899.9	THEAC	DNA replication licensing factor MCM related protein
[356]	W0TIL9	2	6.1	1.16	4.5e-4	23800.2	KLUMD	40S ribosomal protein S8
[357]	A0A449GTH9	1	2.0	1.25	8.1e-4	60920.5	GORRU	Dioxygenase
[358]	A0A067NUU3	1	3.4	1.25	6.3e-5	27190.0	PLEOS	40S ribosomal protein S6
[359]	A0A124BVX6	1	1.7	1.24	1.9e-4	65381.3	ASPNG	60S ribosomal protein L36
[360]	A0A3U3W1A9	1	8.6	1.24	8.4e-4	17203.6	SALET	Tail fiber assembly protein
[361]	A0A097R0W4	1	3.1	1.24	1.5e-4	49565.4	HAFAL	Replication-associated recombination protein A
[362]	A0A150WHZ5	1	6.2	1.23	3.0e-4	16020.8	BDEBC	LEA_2 domain-containing protein
[363]	A0A090ZCD3	1	1.5	1.22	3.9e-4	66783.9	PAEMA	HAMP domain protein
[364]	A0A1C5LNJ3	1	1.7	1.22	0.0016	53418.4	9BACE	2-iminoacetate synthase
[365]	A0A3T1G0F0	1	6.4	1.22	0.0043	15940.3	CLODI	Terminase small subunit
[366]	Q72QU0	1	2.6	1.21	4.4e-4	74657.1	LEPIC	ATP-dependent helicase
[367]	B0S111	1	5.1	1.21	2.5e-4	24945.1	FINM2	Caffeoyl-coA O-methyltransferase
[368]	A0A6I6LE77	1	1.6	1.21	1.3e-4	65162.0	9STRE	Aminodeoxychorismate synthase component I
[369]	A0A5M9WRQ8	1	2.7	1.21	0.0040	45767.2	PAEAM	Ger(X)C family spore germination protein
[370]	W0T5D8	1	2.8	1.20	2.1e-4	41815.6	KLUMD	Cystathionine gamma-lyase
[371]	A0A0N7H0T2	1	3.6	1.19	6.1e-4	34346.0	PSEFL	Uncharacterized protein
[372]	A0A1E5DYE5	1	5.6	1.18	8.9e-5	39638.0	9VIBR	Phospho-2-dehydro-3-deoxyheptonate aldolase
[373]	E3PXY5	1	3.0	1.18	3.3e-4	34017.1	ACESD	Uncharacterized protein
[374]	C2QRA9	2	2.5	0.76	0.0048	39920.4	BACCE	ECF-type sigma factor negative effector
[375]	A0A0A6UC82	1	0.9	1.17	0.0017	155480.0	ACTUT	NACHT domain-containing protein
[376]	A0A656ZXB5	1	3.7	1.17	8.0e-5	34908.8	BREPA	GNAT family acetyltransferase
[377]	A0A267LZD9	2	2.8	0.82	8.9e-4	31148.8	LACJH	Uncharacterized protein
[378]	U3A6F7	1	4.7	1.17	5.8e-4	49904.5	9VIBR	Pyruvate kinase
[379]	A0A0B7GX22	1	3.6	1.17	5.8e-4	63344.1	TREPH	Pyruvate kinase
[380]	A0A2C9P8I8	1	4.7	1.17	5.8e-4	50169.8	9VIBR	Pyruvate kinase
[381]	Q0P897	1	1.5	1.16	5.5e-4	114897.0	CAMJE	CRISPR-associated endonuclease Cas9
[382]	A0A330F3T2	1	4.1	1.16	3.9e-4	26675.6	ENTCL	Type II secretion system protein GspC
[383]	A0A658AFS9	1	3.9	1.15	1.5e-4	42376.2	ALCXX	Glycosyltransferase family 1 protein
[384]	A0A6I5N2P2	1	0.3	1.15	1.9e-4	379320.5	STRRO	DNRLRE domain-containing protein
[385]	D8NCY3	1	5.8	1.15	5.4e-4	17079.8	RALSL	Uncharacterized protein
[386]	A0A4Q9A4X0	1	7.2	1.15	0.0025	12192.2	RHILE	Uncharacterized protein
[387]	A0A5H2Q4V4	1	3.9	1.14	3.3e-4	70896.3	RALSL	Endopolygalacturonase
[388]	A0A4U9Y1N6	1	0.8	1.14	0.0031	118567.0	STRPO	Bacterial SNF2 helicase associated
[389]	A0A5C7TE36	1	4.1	1.12	3.9e-4	26915.9	PSESP	Uncharacterized protein
[390]	P0CX55	1	7.5	1.12	0.0028	17037.7	YEAST	40S ribosomal protein S18-A
[391]	P22203	1	3.9	1.12	1.9e-4	26471.6	YEAST	V-type proton ATPase subunit E
[392]	Q9S4A9	1	2.0	1.11	5.7e-4	43473.3	STRTR	Galactokinase
[393]	A0A0D7EQ16	1	1.0	1.11	0.0035	96211.8	RHOPL	Alanine--tRNA ligase
[394]	A0A1J0H3P8	1	0.9	1.11	9.3e-5	107193.5	VIRHA	UvrABC system protein A
[395]	A0A6H9LCZ8	1	1.8	1.10	0.0014	49603.0	FLASP	Dihydroorotase
[396]	D9QJ82	1	1.0	1.10	0.0039	97036.7	BRESC	Bifunctional uridylyltransferase/uridylyl-removing enzyme
[397]	A0A516RFB9	1	6.5	1.10	0.0034	20218.4	STRST	FHA domain-containing protein
[398]	A0A1G7WW59	1	3.5	1.09	0.0013	40060.5	9PSED	3-dehydroquinate synthase
[399]	A0A510DGX1	1	4.0	1.08	4.3e-4	27001.8	STRRO	DeoR/GlpR transcriptional regulator
[400]	A0A4V3CNC4	1	2.2	1.07	8.3e-4	41197.5	ERWAP	ADP-heptose:LPS heptosyltransferase
[401]	B0MCF9	1	2.2	1.07	1.1e-4	43423.8	ANACD	Arginine biosynthesis bifunctional protein ArgJ
[402]	A0A089X6A2	1	2.2	1.06	1.8e-4	57737.8	STRGA	Protease
[403]	Q6CRL9	1	10.0	1.05	9.8e-4	7757.1	KLULA	KLLA0D08008p
[404]	Q6CR31	1	2.1	1.05	1.9e-4	58000.7	KLULA	KLLA0D12254p
[405]	A0A3A9B5C3	1	1.4	1.04	4.6e-4	61774.3	9BACE	FAD-binding protein
[406]	A0A024HPX9	1	2.9	1.04	0.0060	59062.3	PSEKB	Glucans biosynthesis protein G
[407]	A0A410MSD0	1	5.6	1.03	1.5e-4	39436.2	LYSSH	Peptidase M24 family protein
[408]	A0A5P2CJ09	1	10.6	1.03	2.1e-4	11110.2	STRVZ	Uncharacterized protein
[409]	Q8Z6R2	2	5.4	0.82	7.7e-4	36192.5	SALTI	Adenosine deaminase
[410]	F9YRL4	1	4.0	1.02	0.0092	22484.7	CAPCC	Uncharacterized protein
[411]	W9HFX1	1	1.2	1.01	3.4e-4	64793.7	FUSOX	Arylsulfatase
[412]	A0A023D8M8	1	1.8	1.01	3.4e-4	41877.4	ACIMT	Multidrug resistance efflux pump MdtC
[413]	A0A231VLB0	1	1.8	1.00	8.0e-4	54722.9	THETR	Acyl-CoA synthetase
[414]	A0A6B4YX70	1	7.1	1.00	5.5e-4	19839.1	CLOSG	DUF4352 domain-containing protein
[415]	A0A0G4DAQ9	1	1.3	1.00	0.0019	70376.5	BACTO	AAA domain-containing protein
[416]	A0A1H5EYE6	1	1.2	1.00	0.0019	83703.1	9PSED	Arginine decarboxylase
[417]	A0A2G8MUK1	1	5.2	1.00	4.7e-4	22757.3	9PSED	FMN-dependent NADH-azoreductase
[418]	A0A2N1CLR8	1	2.1	1.00	1.8e-4	53387.8	9PSED	Protein kinase
[419]	A0A111B4Z1	1	4.3	0.98	0.0092	30029.4	STREE	Uncharacterized protein
[420]	Q2K3R4	1	1.1	0.97	4.6e-4	59775.4	RHIEC	Probable acetyl-CoA synthetase protein
[421]	O68008	1	0.2	0.97	2.3e-4	722949.1	BACLI	Bacitracin synthase 3
[422]	E8WS51	1	5.8	0.97	0.0012	19069.9	GEOS8	Outer membrane chaperone Skp (OmpH)
[423]	A0A2J8GND3	1	3.1	0.96	2.6e-4	48989.6	VIBDI	N-succinylarginine dihydrolase
[424]	D5VIS1	1	4.3	0.96	2.1e-4	19874.6	CAUST	TPR repeat-containing protein
[425]	A0A3A5Q0R5	1	3.9	0.96	4.4e-4	50134.2	9STRE	Histidine kinase
[426]	Q6CR40	1	3.3	0.96	2.4e-4	41090.1	KLULA	KLLA0D12056p
[427]	A0A060T969	1	3.1	0.96	2.4e-4	43583.1	BLAAD	ARAD1D09306p
[428]	Q1AU05	1	1.1	0.96	9.6e-4	93850.6	RUBXD	ATPase AAA-2
[429]	S3JM93	1	1.7	0.96	9.0e-4	71805.2	TRESO	DNA ligase
[430]	A0A4P2Q1V0	1	0.9	0.95	3.2e-4	127768.8	SORCE	Helicase SNF2
[431]	A0A414WU45	1	2.1	0.94	2.6e-4	39159.8	9BACE	Glycosyltransferase
[432]	A0A031H480	1	9.6	0.94	4.4e-4	20275.2	MICLU	DUF721 domain-containing protein
[433]	A0A031IG64	1	9.6	0.94	4.4e-4	20274.2	MICLU	Putative RNA-binding protein containing Zn ribbon
[434]	P46655	1	1.3	0.94	2.9e-4	80843.4	YEAST	Glutamate--tRNA ligase, cytoplasmic
[435]	R5UQS8	1	4.6	0.94	2.0e-4	34791.2	9BACE	4Fe-4S ferredoxin-type domain-containing protein
[436]	P38077	1	2.3	0.94	2.4e-4	34350.8	YEAST	ATP synthase subunit gamma, mitochondrial
[437]	A0A1C4UNY6	1	1.0	0.93	7.0e-4	124946.1	MICVI	AAA-like domain-containing protein
[438]	A0A519NQ04	1	6.6	0.93	7.0e-4	18715.4	FLASP	4-phosphopantetheinyl transferase family protein
[439]	A0A410RIC8	1	1.5	0.92	0.0013	51936.1	CORCK	Metallophosphoesterase
[440]	W0TEH0	2	12.9	0.47	0.0046	15588.1	KLUMD	Protein MMF1
[441]	A0A0E9ZJ58	1	7.1	0.92	4.0e-4	45510.1	9PSED	Porin
[442]	P25491	1	3.4	0.91	0.0018	44671.1	YEAST	Mitochondrial protein import protein MAS5
[443]	B5YHQ3	1	4.8	0.91	2.5e-4	47947.5	THEYD	Helix-turn-helix domain protein
[444]	Q00245	1	4.8	0.91	2.2e-4	25312.6	YEAST	GTP-binding protein RHO3
[445]	A0A6C9SA10	1	7.4	0.91	0.0025	24393.5	ECOLX	N-acetylglucosaminylphosphatidylinositol deacetylase
[446]	Q7M9T0	1	6.0	0.91	4.3e-4	34532.0	WOLSU	SERINE/THREONINE PROTEIN PHOSPHATASE
[447]	B2JVS1	1	1.6	0.91	0.0032	68770.3	PARP8	Type VI secretion system Vgr family protein
[448]	A8EUI8	1	2.8	0.90	0.0013	44474.3	ARCB4	D-amino acid oxidase domain protein
[449]	A0A060T5P6	1	2.0	0.90	4.9e-4	40746.4	BLAAD	ARAD1B13486p
[450]	K4J1C2	1	3.8	0.90	2.6e-4	26057.0	BIFAP	TetR family transcriptional regulator
[451]	A0A0K0X7D9	1	4.2	0.90	5.8e-4	44817.6	MYCGD	MCE-family protein
[452]	S6BQC2	1	10.3	0.89	0.0011	9539.1	PSERE	Uncharacterized protein
[453]	A0A2A3LQF9	1	9.9	0.89	0.0011	10204.0	NEIME	Uncharacterized protein
[454]	A0A126Q5G8	1	4.4	0.89	0.0013	24700.8	ALTMA	16S rRNA (Guanine(966)-N(2))-methyltransferase RsmD
[455]	A0A1H0TJQ7	1	4.1	0.89	8.6e-4	25703.5	9PSED	3-ketoacyl-ACP reductase
[456]	A0A099ICW3	1	1.8	0.88	3.1e-4	73904.4	CLOIN	Ferrous iron transport protein B
[457]	P41810	1	1.1	0.88	9.9e-4	109020.4	YEAST	Coatomer subunit beta
[458]	A0A427GI76	2	1.0	0.54	0.0047	123867.5	9PSED	DEAD/DEAH box helicase
[459]	B1KDR4	1	2.2	0.88	0.0022	39954.0	SHEWM	Efflux transporter, RND family, MFP subunit
[460]	A9WA77	1	2.0	0.88	3.8e-4	55761.2	CHLAA	Anthranilate synthase component 1
[461]	A0A377Z2W9	1	8.5	0.88	0.0013	14329.5	KLEPO	Oxidoreductase
[462]	Q21QW9	1	6.0	0.88	0.0049	14018.4	RHOFT	Cytochrome c, class I
[463]	R0CXU5	1	5.6	0.88	0.0049	14361.9	CAUVI	Cytochrome c2
[464]	T0TQW2	1	1.8	0.88	0.0037	88921.9	9STRE	Gram_pos_anchor domain-containing protein
[465]	P49022	1	1.4	0.87	7.6e-4	99452.9	LACLL	Phage infection protein
[466]	A0A2J0TEQ6	1	2.4	0.86	7.6e-4	72797.7	STEMA	Elongation factor G
[467]	A0A0P7EL26	1	1.1	0.86	0.0018	77913.2	VIBAL	Uncharacterized protein
[468]	A0A1E4W7B7	1	6.8	0.86	0.0015	18908.3	9PSED	Uncharacterized protein
[469]	A0A5P2DH06	1	2.9	0.86	0.0015	38464.9	STRVZ	DUF4352 domain-containing protein
[470]	P37291	1	1.9	0.86	6.3e-4	52218.9	YEAST	Serine hydroxymethyltransferase, cytosolic
[471]	R9WLL5	1	1.0	0.86	0.0013	99702.0	LACRE	DNA mismatch repair protein MutS
[472]	A0A2K8UQ58	1	2.6	0.85	3.9e-4	69543.8	ACILW	Uncharacterized protein
[473]	A0A2W5JGT6	1	3.9	0.84	9.1e-4	41091.4	VARPD	Ethanolamine utilization protein EutJ
[474]	A0A3A9BQA4	1	4.5	0.84	0.0033	28497.6	9BACE	Uncharacterized protein
[475]	A0A1G7VPE1	1	5.1	0.84	0.0038	23404.2	9PSED	DNA-binding response regulator, NarL/FixJ family, contains REC and HTH domains
[476]	J7LEY6	1	9.2	0.83	0.0052	12637.7	NOCAA	Uncharacterized protein
[477]	A0A6H1NVW0	1	5.1	0.83	0.0070	16156.7	BACME	BlaI/MecI/CopY family transcriptional regulator
[478]	Q9KE89	1	20.5	0.83	0.0017	8703.1	BACHD	Holin protein
[479]	A0A1B1MC04	1	3.8	0.83	0.0010	25818.6	STRLN	Hydrolase
[480]	A0A2G2Q1R2	1	1.6	0.82	0.0010	78388.0	FLASP	General secretion pathway protein GspD
[481]	F2KXS3	1	2.8	0.82	3.9e-4	40363.0	PREDF	Uncharacterized protein
[482]	F2I4P5	1	1.9	0.82	6.6e-4	56497.0	AERUA	PRD domain protein
[483]	A0A1B1YCN4	1	3.1	0.82	8.5e-4	50549.9	THEST	Ribosomal protein S12 methylthiotransferase RimO
[484]	A0A4Q0V1M9	1	2.2	0.81	6.2e-4	38881.8	CLOTA	Probable butyrate kinase
[485]	A0A0G3SQD3	1	5.6	0.80	7.4e-4	15299.6	SERMA	PTS N-acetylgalactosamine transporter subunit IIA
[486]	A0A2M9X730	1	1.1	0.79	0.0017	106475.1	BACCE	Magnesium transporter
[487]	A0A3N2DWD2	1	8.0	0.79	0.0012	32159.8	RAOTE	Uncharacterized protein
[488]	A0A094XAS6	1	0.5	0.79	0.0015	132671.0	BACAO	Uncharacterized protein
[489]	C6BEC3	1	7.5	0.78	0.0028	12514.4	RALP1	Mobilisation protein
[490]	P0A0W2	1	6.4	0.78	3.8e-4	11788.6	NEIMB	FK506-binding protein
[491]	A0A329YIV5	1	1.6	0.77	0.0010	69208.0	RHITR	Uncharacterized protein
[492]	A0A546Z6A2	1	1.6	0.77	0.0010	68461.2	AGRRH	DUF2264 domain-containing protein
[493]	P04456	1	6.3	0.77	0.0024	15757.7	YEAST	60S ribosomal protein L25
[494]	Q72RF5	1	3.7	0.77	5.9e-4	44155.0	LEPIC	Aminotransferase
[495]	A0A126S641	1	0.3	0.76	0.0039	426589.1	PSEPU	Filamentous hemagglutinin family outer membrane protein associated with VreARI signaling system
[496]	A0A2K8TBM9	1	4.7	0.76	0.0032	34808.3	ENTMU	Tagatose-6-phosphate kinase
[497]	Q7S4E4	1	1.6	0.76	0.0021	87175.9	NEUCR	Zinc metalloproteinase
[498]	E0RNI4	1	2.0	0.76	0.0022	78486.8	SPITD	Putative transcriptional regulator containing a ferredoxin domain
[499]	A0A2V1JWU6	1	1.3	0.75	0.0014	104941.3	EUBRA	Alpha-galactosidase
[500]	A0A1H0PXU3	1	3.5	0.74	4.6e-4	40748.5	9STRE	Cysteine desulfurase
[501]	Q7M884	1	2.0	0.74	0.0024	46984.2	WOLSU	Histidine kinase
[502]	A0A0D6IB08	1	2.8	0.74	0.0024	30501.7	MYCSM	Short-chain dehydrogenase
[503]	A0NHL7	1	4.9	0.74	7.7e-4	23924.0	OENOE	Transcriptional regulator, MarR family
[504]	A0A3A6QYB7	1	4.3	0.74	4.4e-4	20613.0	9VIBR	DsbE family thiol:disulfide interchange protein
[505]	A0A2S5CWD8	1	2.2	0.72	5.0e-4	41207.4	LYSSH	Putative glycosyltransferase EpsD
[506]	W9I137	1	2.4	0.72	0.0011	33346.8	FUSOX	Uncharacterized protein
[507]	Q8A7C1	1	4.8	0.72	0.0010	33119.1	BACTN	ResB domain-containing protein
[508]	A0A4D4MTA8	1	2.9	0.72	0.0010	55961.6	STRAX	AB hydrolase-1 domain-containing protein
[509]	C5CU98	1	2.3	0.72	7.5e-4	46321.5	VARPS	Major facilitator superfamily MFS_1
[510]	A0A1I3EUD2	1	2.1	0.72	0.0014	50703.3	SELRU	Outer membrane protein TolC
[511]	A0A6I6HQC9	1	4.6	0.71	0.0014	20961.6	VARPD	L,D-transpeptidase
[512]	A0A1Y2P2P7	1	1.2	0.71	0.0042	71732.8	STRFR	Xyloglucanase
[513]	Q6CDX3	1	7.5	0.71	0.0020	16247.5	YARLI	YALI0B20504p
[514]	Q03048	1	4.9	0.69	0.0062	15900.9	YEAST	Cofilin
[515]	D4T3I3	1	7.5	0.69	0.0012	14132.5	XANCI	Endoproteinase Arg-C
[516]	A0A658GDB9	1	1.8	0.69	9.7e-4	83605.3	9PSED	Regulatory protein NosR
[517]	F5WXN6	1	9.9	0.69	0.0013	15936.5	STRG1	Thioredoxin/glutaredoxin
[518]	A0A0F2CQJ5	1	1.0	0.68	6.6e-4	80718.9	STRGN	Competence factor transporting ATP-binding protein/permease ComA
[519]	L0GBY3	1	3.8	0.68	0.0021	30038.3	NEIME	Heparin binding antigen (Fragment)
[520]	A0A0Y2BKL3	2	1.0	0.42	2.0e-4	123199.0	STREE	Surface anchored protein
[521]	D9UEP8	1	3.7	0.67	9.1e-4	41390.7	STRS3	Chaperone protein DnaJ
[522]	A0A1C4YZX9	1	5.0	0.67	0.0014	41798.1	MICVI	Coenzyme A biosynthesis bifunctional protein CoaBC
[523]	A0A3B8ENF2	1	5.4	0.67	0.0047	34441.1	LACBR	Phosphate/phosphite/phosphonate ABC transporter substrate-binding protein
[524]	A0A317BNT7	1	12.0	0.66	0.0026	9573.1	STEMA	IF rod domain-containing protein (Fragment)
[525]	A0A0F3GKI9	1	23.0	0.66	9.7e-4	9591.5	PSEOL	GTP_EFTU_D3 domain-containing protein (Fragment)
[526]	A0A2L0ERM1	1	0.8	0.66	9.3e-4	132521.6	SORCE	Non-specific serine/threonine protein kinase
[527]	A0A381EH87	1	2.0	0.66	0.0032	58960.5	CAMUP	Lipooligosaccharide biosynthesis two-domain glycosyltransferase
[528]	A0A2N7GB67	1	4.0	0.65	8.0e-4	27200.7	9VIBR	3-oxoacyl-ACP reductase
[529]	R7B1M7	1	2.5	0.65	0.0017	43471.3	9BACE	Acetylornithine aminotransferase
[530]	A0A4Y4B0Y0	1	3.5	0.65	0.0029	46601.7	MICLQ	Phage_integrase domain-containing protein
[531]	A0A431EHB1	1	1.2	0.65	0.0033	76574.6	CAMJU	PseD protein
[532]	R8Y741	1	1.4	0.65	9.3e-4	63398.7	ACICA	Proline--tRNA ligase
[533]	Q6F260	1	0.7	0.64	0.0098	106564.4	MESFL	Protein translocase subunit SecA
[534]	A0A1E4WFL6	1	3.1	0.64	0.0030	27999.0	9PSED	Acyl-[acyl-carrier-protein]--UDP-N-acetylglucosamine O-acyltransferase
[535]	A0A4R4ADH2	1	5.6	0.64	0.0011	45575.6	MARGR	Enolase
[536]	F3UCK7	1	3.1	0.63	0.0059	26234.4	STRSA	Uncharacterized protein
[537]	A0A519SVC7	1	2.1	0.63	9.7e-4	90283.8	FLASP	Capsule biosynthesis protein
[538]	A0A6A2GJ65	1	0.8	0.63	0.0011	222109.5	BACUN	Alpha-2-macroglobulin
[539]	A0A6I4K2P4	1	1.1	0.62	0.0026	178422.0	9PSED	Uncharacterized protein
[540]	A0A2X2BHE1	1	0.9	0.62	0.0014	96922.9	PROMI	Phage tail tape measure protein
[541]	Q469D5	1	0.6	0.62	0.0088	140943.7	METBF	TPR_REGION domain-containing protein
[542]	P33416	1	1.2	0.62	0.0011	91336.9	YEAST	Heat shock protein 78, mitochondrial
[543]	A0A1R4JZB4	1	1.4	0.62	0.0018	70438.8	9VIBR	UDP-N-acetylglucosamine 4,6-dehydratase
[544]	A0A1X7N956	1	2.1	0.61	0.0016	66767.2	AZOLI	Methyl-accepting chemotaxis protein
[545]	S4W383	1	7.4	0.61	8.7e-4	22087.5	CYBSA	Phosphoglycerate kinase (Fragment)
[546]	A0A191YUP1	1	1.5	0.61	0.0011	97537.0	9PSED	Histidine kinase
[547]	A0JTZ2	1	4.4	0.61	0.0015	31717.5	ARTS2	Transport permease protein
[548]	Q5KYA5	1	1.4	0.61	0.0035	59669.1	GEOKA	Dihydroxy-acid dehydratase
[549]	T1XKV0	1	3.5	0.61	0.0035	25475.7	VARPD	Transcriptional regulator, GntR family
[550]	A0A0R3B6S7	1	3.0	0.61	8.9e-4	53255.3	9PSED	Dihydrolipoamide acetyltransferase component of pyruvate dehydrogenase complex
[551]	A0A0G8FB90	1	5.7	0.61	0.0019	20181.4	BACCE	Uncharacterized protein
[552]	G0L0U1	2	1.3	0.51	8.1e-5	109418.8	ZOBGA	Ligand-binding sensor protein
[553]	A0A0D6Q013	1	1.7	0.60	0.0078	48268.0	KOMEU	Chloride channel protein
[554]	A0A1M7A0Y9	1	6.2	0.60	0.0078	14334.2	MICLU	DNA-binding transcriptional regulator, MerR family
[555]	A0A2N9BJG7	1	0.7	0.60	0.0078	124950.2	STRCX	NACHT domain protein
[556]	A0A5Y6M4I9	1	6.8	0.60	0.0078	13217.3	SALHO	Uncharacterized protein
[557]	A0A1X0ZTI0	1	3.1	0.59	0.0073	32154.2	PSEPU	Cointegrate resolution protein T
[558]	A0A2J0SSW3	1	4.7	0.59	0.0073	23366.9	STEMA	TetR family transcriptional regulator
[559]	A0A109D0E3	2	8.1	0.56	0.0037	17631.1	AGRVI	Manganese transport regulator
[560]	A0A5J6Q3L8	1	2.2	0.59	0.0021	68131.1	9SYNE	Chaperone protein DnaK
[561]	A0A2S3ZRT6	1	2.4	0.58	0.0020	34673.0	ARTGL	Alpha/beta hydrolase
[562]	A0A066UL80	1	5.1	0.58	0.0099	19956.5	9VIBR	23S rRNA accumulation protein YceD
[563]	Q6CUF8	1	8.3	0.58	0.0013	12006.6	KLULA	KLLA0A04543p
[564]	A0A447RM42	1	7.9	0.58	0.0013	20774.7	KLEPN	NADH:ubiquinone oxidoreductase subunit L
[565]	A0A1P8MCJ3	1	3.2	0.58	0.0043	104474.5	9VIBR	Aminotransferase class III
[566]	A0A084CA46	1	2.6	0.58	0.0032	37547.3	9PSED	EstX protein
[567]	A0A423GKN9	1	8.7	0.58	0.0032	11675.4	9PSED	Uncharacterized protein
[568]	A0A1H6JUP8	1	0.6	0.57	0.0057	165873.9	RUMFL	Chromosome segregation ATPase
[569]	J7ZWN5	1	1.3	0.57	0.0057	74759.2	BACCE	Uncharacterized protein (Fragment)
[570]	A0A086GHF6	1	1.8	0.57	0.0035	60201.1	STRSC	Membrane protein
[571]	A0A0M2QK29	1	10.0	0.57	0.0063	17595.4	BURGA	MarR family transcriptional regulator
[572]	A0A3D5KD51	1	1.5	0.57	0.0022	62034.2	CLOSP	Helicase (Fragment)
[573]	A0A090R7V2	1	2.8	0.57	0.0036	39831.6	9VIBR	Predicted permease
[574]	A0A317GL56	1	3.3	0.56	0.0042	25751.9	LACRE	D-proline reductase (Dithiol) protein PrdB
[575]	H2J520	1	3.7	0.56	0.0030	26684.7	MARPK	Selenophosphate synthase-like enzyme
[576]	Q74FR8	1	6.1	0.55	0.0035	17178.6	GEOSL	ATP-independent chaperone, alpha-crystallin/Hsp20 family
[577]	A0A353GB73	1	5.9	0.55	0.0019	32730.9	RHISP	Pseudouridine-5'-phosphate glycosidase
[578]	L0GC40	1	4.0	0.55	0.0010	30296.9	NEIME	Heparin binding antigen (Fragment)
[579]	A0A0T7NVU0	1	4.4	0.54	0.0057	25664.8	YEREN	Membrane protein
[580]	B1M6D4	2	1.4	0.37	0.0072	125304.7	METRJ	Alpha-1,4-glucan:maltose-1-phosphate maltosyltransferase
[581]	A0A2P4RBL6	1	3.4	0.54	0.0060	50990.0	RALPI	Pyruvate kinase
[582]	A0A316SGM9	1	5.7	0.54	0.0010	38914.3	CLOSP	Spore photoproduct lyase
[583]	S7UK84	1	2.1	0.54	0.0053	53034.5	TOXGG	Uncharacterized protein
[584]	B2A513	1	5.6	0.54	0.0051	38640.9	NATTJ	Leucine dehydrogenase
[585]	E0TLC0	1	4.5	0.52	0.0015	36495.9	MYCHH	Glyceraldehyde-3-phosphate dehydrogenase
[586]	A0A260TDT2	1	2.6	0.52	0.0014	53902.4	RHOFA	Uncharacterized protein
[587]	R4KDL1	1	2.8	0.52	0.0025	63782.1	CLOPA	Uncharacterized protein
[588]	Q65MN6	1	3.7	0.52	0.0082	21390.8	BACLD	Type I Restriction Modification system protein HsdIA
[589]	A0A6I4EIT2	1	9.8	0.51	0.0014	10050.6	AGRVI	Type II toxin-antitoxin system ParD family antitoxin
[590]	A0A1G5WPJ6	1	5.2	0.51	0.0014	55068.4	9PSED	Metallo-beta-lactamase family protein
[591]	C9YUR8	1	4.3	0.51	0.0017	32511.2	STRSW	Putative transcriptional regulator
[592]	A0A2N5JJ38	1	6.6	0.51	0.0061	13382.1	CARML	Uncharacterized protein
[593]	A1WZF0	1	5.6	0.50	0.0021	43119.6	HALHL	Coenzyme A biosynthesis bifunctional protein CoaBC
[594]	A0A024HGF3	1	2.2	0.50	0.0100	39501.7	PSEKB	Spermidine/putrescine import ATP-binding protein PotA
[595]	A0A059ZRC9	1	2.0	0.49	0.0099	58252.9	ACICK	Single-stranded-DNA-specific exonuclease RecJ
[596]	A0A086AFT1	1	1.6	0.49	0.0018	70425.5	FLAHY	DEAD/DEAH box helicase
[597]	A0A4Z1CYU1	2	8.6	0.35	0.0022	26016.0	STRGP	NAD-dependent deacetylase
[598]	A0A2R3J3A1	1	6.0	0.47	0.0096	28422.8	PSEAI	Malonate decarboxylase, gamma subunit
[599]	H0QRU8	1	0.6	0.47	0.0081	144546.6	ARTGO	Uncharacterized protein
[600]	A0A443UV02	1	4.5	0.47	0.0027	42789.0	ENTCL	Propionate kinase
[601]	A0A1A9J9U0	1	3.4	0.47	0.0049	43112.3	9PSED	Uncharacterized protein
[602]	C6XTA9	1	1.3	0.46	0.0032	57176.3	PEDHD	RagB/SusD domain protein
[603]	Q13C02	1	2.7	0.46	0.0041	58714.3	RHOPS	ABC transporter related
[604]	H2IZ05	1	9.0	0.45	0.0015	17300.1	RAHAC	ATP synthase subunit b
[605]	A0A3S9Z8R0	1	1.0	0.45	0.0044	100263.1	STRGD	ABC transporter substrate-binding protein
[606]	A0A3M5P558	1	3.2	0.45	0.0021	65186.4	PSEVI	Uncharacterized protein
[607]	A0A2N8Z2Z8	1	4.9	0.45	0.0068	42205.9	LACFE	Transposase
[608]	A0A6H3SYU7	1	2.1	0.45	0.0019	49439.5	ACIBA	DNA-cytosine methyltransferase
[609]	J5F1H6	1	3.4	0.45	0.0020	26699.6	ENTFL	Uncharacterized protein (Fragment)
[610]	I2NT42	1	1.5	0.45	0.0049	105373.6	STRPA	Putative membrane protein
[611]	Q6C8C6	1	3.2	0.44	0.0020	53084.3	YARLI	Dihydrolipoyl dehydrogenase
[612]	K5DHK0	1	2.2	0.43	0.0034	53056.6	9BACE	Uncharacterized protein
[613]	A0A233VPH9	1	7.0	0.43	0.0061	16506.3	FINMA	Uncharacterized protein
[614]	K5VRX5	1	0.8	0.43	0.0030	125616.5	AGABU	WD_REPEATS_REGION domain-containing protein (Fragment)
[615]	A0A0C2YQW6	1	3.8	0.43	0.0070	22869.7	MAGMG	Endonuclease III
[616]	A0LJL4	1	2.6	0.42	0.0050	37332.7	SYNFM	UDP-3-O-acyl-N-acetylglucosamine deacetylase
[617]	A0A0E0UI98	1	4.9	0.42	0.0025	36140.7	SINMB	Type II secretion system F domain protein
[618]	A0A239SUD6	1	1.1	0.42	0.0019	81167.1	9STRE	Collagen adhesin
[619]	A0A0N1HLG1	1	5.9	0.41	0.0026	36592.2	CLODI	Methionine import ATP-binding protein MetN
[620]	Q27QA0	1	5.6	0.41	0.0087	18214.4	NEUCS	Uncharacterized protein
[621]	A0A5E7FDW4	1	2.3	0.41	0.0017	36836.8	PSEFL	Baseplate_J domain-containing protein
[622]	D2ZT93	1	23.3	0.41	0.0025	7243.8	NEIMU	Uncharacterized protein
[623]	A0A101K666	1	3.7	0.40	0.0027	26205.3	FUSNC	Uncharacterized protein
[624]	R5CBX8	1	1.0	0.40	0.0043	94719.4	9BACE	Uncharacterized protein
[625]	A0A2P2H324	1	2.1	0.40	0.0053	48256.4	ASPFA	O-methyltransferase
[626]	A0A1H0P6R8	1	4.1	0.40	0.0027	62211.3	SELRU	Phage portal protein, lambda family
[627]	A0A1G7HSP7	1	5.1	0.39	0.0043	31657.6	CHIFI	AraC-type DNA-binding protein
[628]	A0A1C2D982	1	3.9	0.39	0.0075	32122.5	9PSED	Signal peptidase I
[629]	P10127	1	5.0	0.39	0.0047	41142.4	YEAST	Alcohol dehydrogenase 4
[630]	A0A1Z3U7X0	1	1.5	0.39	0.0082	59606.5	BREVE	DUF935 domain-containing protein
[631]	Q6A9J3	1	2.0	0.38	0.0036	42218.5	CUTAK	Phosphoglycerate kinase
[632]	P34216	1	1.0	0.38	0.0037	150784.6	YEAST	EH domain-containing and endocytosis protein 1
[633]	T4N7R1	1	1.5	0.38	0.0098	108850.5	CLODI	Sigma-54 interaction domain protein
[634]	A0A1R0FSK4	1	3.5	0.37	0.0022	52526.1	CITBR	Coproporphyrinogen-III oxidase
[635]	A0A2X4TMG3	1	3.5	0.37	0.0022	52710.4	SALER	Coproporphyrinogen-III oxidase
[636]	A0A0B5X033	1	6.3	0.37	0.0074	19280.4	BACCO	Uncharacterized protein
[637]	A0A1Q5V7A4	1	1.8	0.37	0.0022	70915.2	SERFO	Uncharacterized protein
[638]	A0A4U2FZV9	1	1.1	0.37	0.0029	128008.6	9VIBR	DEAD/DEAH box helicase
[639]	A0A2N0DDG4	1	13.4	0.37	0.0029	8730.0	RHISU	SCPU domain-containing protein
[640]	A0A0B8QB00	1	3.8	0.36	0.0061	35096.5	9VIBR	Methyltransferase
[641]	A0A448HQI1	1	5.6	0.36	0.0035	32450.4	MYCFV	Diacylglycerol kinase
[642]	A0A4U2GW96	1	5.6	0.35	0.0076	38446.7	9VIBR	Fructose-bisphosphate aldolase
[643]	A0A0H3L1L5	1	2.0	0.35	0.0037	57491.8	PANAA	Phosphate transporter
[644]	G0EUW4	1	2.5	0.35	0.0079	57557.8	CUPNN	Dipeptide transport system permease protein DppA
[645]	A0A2U1D3D0	1	3.6	0.34	0.0023	58345.3	PANAN	Methyl-accepting chemotaxis protein
[646]	A0A2W5BNT9	1	6.1	0.34	0.0028	32877.5	PARDE	ABC transporter permease
[647]	G0AC57	1	2.3	0.34	0.0026	45072.1	COLFT	Retron reverse transcriptase
[648]	S0KFT2	1	0.8	0.33	0.0084	93076.2	ENTAV	ATP-dependent Clp protease ATP-binding subunit ClpC
[649]	S7IC37	1	3.9	0.33	0.0036	35063.4	VIBFL	PTS system, glucitol/sorbitol-specific IIB component and second of two IIC component
[650]	A0A410YUE8	1	3.5	0.33	0.0032	30249.7	BACIU	Uncharacterized protein
[651]	A0A0J6WDY8	1	5.0	0.33	0.0082	27132.8	MYCCU	ABC-2 family transporter protein
[652]	Q8FS57	1	1.7	0.33	0.0038	50241.9	COREF	Uncharacterized protein
[653]	K9G8J3	1	0.5	0.33	0.0038	194260.8	PEND2	Ras GTPase activating protein, putative
[654]	R7AFL9	1	3.2	0.32	0.0094	25434.3	9BACE	Pyridoxal phosphate homeostasis protein
[655]	A0A1X2DI27	1	5.2	0.31	0.0090	15279.5	MYCSZ	Peptide-methionine (R)-S-oxide reductase
[656]	A0A0E4FN35	1	2.6	0.31	0.0092	45219.7	TANFO	Phosphoglycerate kinase
[657]	A0A1B8V8K4	1	4.6	0.31	0.0066	46297.9	9PSED	MFS transporter
[658]	A0A3Q8UJ95	1	5.2	0.30	0.0068	22321.5	ACIBA	Class I SAM-dependent methyltransferase
[659]	Q3JQ95	1	3.0	0.30	0.0031	47630.1	BURP1	Putative exported protein
[660]	A0A2H6CEZ9	1	3.5	0.30	0.0048	25541.1	TETHA	NAD(P)-bd_dom domain-containing protein
[661]	A0A009KF72	1	0.4	0.29	0.0057	192573.2	ACIBA	Type III restriction enzyme, res subunit
[662]	A0A1I5VKY4	1	0.4	0.29	0.0057	188154.0	9PSED	Nuclease
[663]	A0A2L0E1C5	1	2.7	0.29	0.0038	87576.6	LACSK	Endonuclease MutS2
[664]	Q46IL2	1	2.9	0.28	0.0033	94905.1	PROMT	Alpha-1,4 glucan phosphorylase
[665]	A0A6C1E538	1	2.7	0.28	0.0064	32622.1	SACPS	Heat shock protein ssb1
[666]	A0A2B9BQ37	1	4.9	0.27	0.0071	18904.8	BACCE	DUF4825 domain-containing protein
[667]	A6VJ00	1	1.1	0.27	0.0071	84337.0	METM7	Uncharacterized protein
[668]	A0A150S7Y6	1	2.4	0.27	0.0055	45976.9	SORCE	ATPase_AAA_core domain-containing protein
[669]	A0A449GWP1	1	2.6	0.26	0.0043	36027.5	GORRU	Septal ring factor
[670]	A0A1C4AJC3	1	3.0	0.24	0.0052	33503.4	BACMY	A0A073KAZ0 (ABC transporter ATP-binding protein)
[671]	R6KRA8	1	2.7	0.24	0.0041	70789.7	9BACE	DNA topoisomerase (ATP-hydrolyzing)
[672]	A0A0R2GEA1	1	0.8	0.23	0.0074	141821.6	LACPN	Cell surface protein
[673]	A0A1C4AZD6	1	42.4	0.22	0.0054	3891.5	BACMY	Uncharacterized protein
[674]	A0A1B9QWC6	1	4.7	0.22	0.0041	49932.9	9VIBR	Pyruvate kinase
[675]	W1UG39	1	3.4	0.22	0.0055	40597.0	CLOBU	Uncharacterized protein
[676]	A0A2L0H9A9	1	0.4	0.22	0.0090	190479.3	RHIFR	Uncharacterized protein
[677]	A0A069RFP0	1	3.3	0.22	0.0067	39787.7	PEPLI	Ribosome-binding ATPase YchF
[678]	A0A0L1L4V6	1	7.7	0.21	0.0074	29277.4	9VIBR	Phosphonoacetaldehyde hydrolase
[679]	Q6CMH8	1	8.5	0.21	0.0045	13699.9	KLULA	KLLA0E20109p
[680]	A0A0Q3WQE2	1	3.3	0.20	0.0045	46020.4	BRECH	NAD(P)-dependent oxidoreductase
[681]	A0A172CN17	1	4.9	0.20	0.0075	19819.9	ASPFL	Translation elongation factor 1-alpha (Fragment)
[682]	A0A094YRU0	1	1.2	0.19	0.0054	82356.2	BACAO	S1 motif domain-containing protein
[683]	A0A168X933	1	8.0	0.18	0.0056	23568.1	KLEOX	Transferase
[684]	W4A314	1	2.5	0.18	0.0069	60390.9	RHORH	Peptide chain release factor 3
[685]	A0A5C4TXK4	1	2.2	0.17	0.0099	51166.0	ACIBZ	Aminotransferase
[686]	A0A2L0EJ83	1	1.5	0.17	0.0077	58615.6	SORCE	AMP-dependent ligase
[687]	A0A5P1ZMH0	1	6.7	0.17	0.0071	14497.2	STRVZ	DUF4259 domain-containing protein
[688]	A0A0D8W6D0	1	1.1	0.16	0.0058	104204.8	ECOLX	NikB
[689]	Q46Z19	1	3.9	0.15	0.0090	34987.5	CUPPJ	GTPase Era
[690]	A0A3M3E306	1	6.3	0.15	0.0064	36925.0	PSEAP	Uncharacterized protein
[691]	S6HG07	1	4.2	0.14	0.0067	54798.5	9PSED	Argininosuccinate lyase
[692]	Q6CPY7	1	8.5	0.14	0.0077	15651.2	KLULA	KLLA0E01189p
[693]	R5VF95	1	3.4	0.13	0.0092	32614.0	9BACE	DUF2179 domain-containing protein
[694]	U6RRA8	1	0.9	0.13	0.0092	130630.4	9BACE	Uncharacterized protein
[695]	A0A2A6EG93	1	3.7	0.13	0.0093	46595.8	PREIN	AAA family ATPase
[696]	I2NBW8	1	9.2	0.13	0.0083	30742.5	STRT9	Pathway specific regulatory protein
[697]	Q6CSR6	1	6.8	0.12	0.0098	23126.7	KLULA	KLLA0C18469p
[698]	A0A1Y3P244	1	1.8	0.08	0.0077	61434.8	9PSED	DNA repair protein RecN
[699]	A0A327Y9J5	1	2.0	0.07	0.0081	48054.7	RHIET	Multiple sugar transport system substrate-binding protein
[700]	A0A3R9HY44	1	10.7	0.06	0.0082	44050.5	STRSA	Glycosyl transferases group 1
[701]	A0A0G3GGX0	1	1.4	0.02	0.0099	124285.3	9PSED	Uncharacterized protein
[702]	Q2YA38	1	3.1	0.01	0.0099	30770.8	NITMU	Succinate--CoA ligase [ADP-forming] subunit alpha
[703]	A0A099KE57	1	2.5	0.01	0.0100	31719.9	COLPS	S-formylglutathione hydrolase

## Sheet: TD_Protein Prospector report
Column1	Column2	Column3	Column4	Column5	Column6	Column7	Column8	Column9
Rank	Acc #	Num Unique	% Cov	Best Disc Score	Best Expect Val	Protein MW	Species	Protein Name
[1]	P21163	32	75.7	8.50	4.0e-15	39032.4	ELIMR	Peptide-N(4)-(N-acetyl-beta-D-glucosaminyl)asparagine amidase F
[2]	A0A6C1E1T6	19	29.6	10.53	6.8e-19	69892.0	SACPS	Hsp70 chaperone
[3]	P00358	17	30.4	10.23	2.4e-18	35847.2	YEAST	Glyceraldehyde-3-phosphate dehydrogenase 2
[4]	Q70CP7	10	24.5	7.37	4.9e-13	46517.9	KLULA	Enolase
[5]	W0T8D4	12	8.4	6.20	8.8e-12	69438.4	KLUMD	Heat shock protein SSC1
[6]	A0A6C1E6X4	11	19.9	7.80	7.7e-14	50066.2	SACPS	Elongation factor 1-alpha
[7]	P05740	6	21.2	5.74	5.0e-10	20549.6	YEAST	60S ribosomal protein L17-A
[8]	A0A6C1E3N9	6	14.7	6.66	1.0e-11	44804.8	SACPS	Phosphoglycerate kinase
[9]	P15108	10	11.3	5.50	1.4e-9	80900.4	YEAST	ATP-dependent molecular chaperone HSC82
[10]	Q3E754	7	54.0	6.36	3.7e-11	9759.9	YEAST	40S ribosomal protein S21-B
[11]	W0TH50	5	13.7	6.44	2.5e-11	18927.9	KLUMD	Tropomyosin-2
[12]	Q01982	4	5.0	7.92	4.6e-14	36259.8	PHACH	Glyceraldehyde-3-phosphate dehydrogenase
[13]	P0CX45	6	15.0	6.32	1.0e-11	27408.6	YEAST	60S ribosomal protein L2-A
[14]	Q875S4	8	13.0	4.04	1.5e-7	54895.4	LACK1	Pyruvate kinase
[15]	Q6CQ83	7	12.1	3.54	5.1e-7	66244.7	KLULA	Ribosome-associated molecular chaperone SSB1
[16]	Q9C2U0	5	11.1	6.54	1.7e-11	39600.2	KLULA	Fructose-bisphosphate aldolase
[17]	B3LRM1	4	5.9	5.64	6.3e-11	69623.6	YEAS1	Heat shock protein SSA4
[18]	P00044	5	29.4	6.26	9.4e-12	12182.1	YEAST	Cytochrome c isoform 1
[19]	P05759	4	30.9	6.79	5.9e-12	17216.3	YEAST	Ubiquitin-40S ribosomal protein S31
[20]	P17128	4	14.7	5.39	2.2e-9	41659.0	KLULA	Actin
[21]	Q1D401	4	3.5	5.35	2.6e-9	46144.7	MYXXD	Enolase
[22]	W0T4W1	3	1.7	5.51	2.8e-10	77452.0	KLUMD	Heat shock protein homolog SSE1
[23]	Q6CM04	4	16.9	5.44	1.4e-9	26912.4	KLULA	40S ribosomal protein S6
[24]	A0A6C1EBJ7	3	3.0	6.20	2.3e-11	61492.9	SACPS	Thiamine pyrophosphate-dependent 2-oxo-acid decarboxylase
[25]	A0A147EXD5	3	10.5	5.12	7.2e-9	27198.9	MICTE	2,3-bisphosphoglycerate-dependent phosphoglycerate mutase
[26]	P0CX25	3	29.3	6.32	4.2e-11	10091.0	YEAST	60S ribosomal protein L43-A
[27]	A0A6C1EBU2	4	8.7	5.55	1.1e-9	60908.3	SACPS	Chaperonin
[28]	P33149	2	4.8	8.12	1.7e-14	61901.4	KLUMA	Pyruvate decarboxylase
[29]	P14832	2	19.8	7.37	3.1e-13	17390.8	YEAST	Peptidyl-prolyl cis-trans isomerase
[30]	P40212	4	21.1	4.96	6.1e-9	22525.2	YEAST	60S ribosomal protein L13-B
[31]	P02407	3	15.4	4.25	2.7e-8	15788.5	YEAST	40S ribosomal protein S17-A
[32]	P41057	7	32.1	3.57	1.2e-7	6660.7	YEAST	40S ribosomal protein S29-A
[33]	W0TCK6	3	16.7	4.87	6.9e-9	17361.8	KLUMD	Peptidyl-prolyl cis-trans isomerase
[34]	Q6CW41	3	6.9	4.89	1.9e-8	39218.5	KLULA	KLLA0B07139p
[35]	A0A194S1R3	2	10.2	5.88	2.8e-10	11811.5	RHOGW	Cytochrome c domain-containing protein
[36]	O14455	4	14.0	2.95	7.4e-5	11135.3	YEAST	60S ribosomal protein L36-B
[37]	Q9P4E4	2	3.0	7.28	2.4e-13	61936.1	LACKL	Putative pyruvate decarboxylase
[38]	A0A6C1E722	5	6.9	3.25	4.6e-7	77202.6	SACPS	Adenyl-nucleotide exchange factor sse2
[39]	W0TEA5	4	23.0	4.16	1.4e-7	15171.7	KLUMD	40S ribosomal protein S24
[40]	Q6CR46	2	13.3	7.19	1.0e-12	17209.4	KLULA	Nascent polypeptide-associated complex subunit beta
[41]	Q6CMG3	2	12.9	5.24	4.3e-9	22595.8	KLULA	40S ribosomal protein S8
[42]	P0CX53	4	35.8	3.73	1.7e-7	17822.8	YEAST	60S ribosomal protein L12-A
[43]	P06168	2	2.8	6.68	4.6e-13	44368.8	YEAST	Ketol-acid reductoisomerase, mitochondrial
[44]	P04147	4	8.8	4.58	1.2e-9	64344.7	YEAST	Polyadenylate-binding protein, cytoplasmic and nuclear
[45]	B1GZE8	2	4.5	6.04	1.4e-10	35977.5	UNCTG	Glyceraldehyde-3-phosphate dehydrogenase
[46]	P14126	5	9.3	3.31	3.0e-7	43758.0	YEAST	60S ribosomal protein L3
[47]	P34760	2	5.6	4.92	8.3e-10	21589.9	YEAST	Peroxiredoxin TSA1
[48]	P11633	2	26.3	4.57	7.3e-8	11476.1	YEAST	Non-histone chromosomal protein 6B
[49]	P23301	2	8.3	4.77	3.0e-8	17114.4	YEAST	Eukaryotic translation initiation factor 5A-1
[50]	Q765N2	2	1.9	3.93	2.0e-8	206207.5	LACKL	Fatty acid synthase subunit alpha
[51]	P50019	2	2.7	3.74	1.0e-7	68080.5	AGRFC	Chaperone protein DnaK
[52]	Q6CWD0	2	11.8	3.61	6.0e-7	28917.8	KLULA	40S ribosomal protein S1
[53]	P43603	1	3.9	6.32	4.3e-11	49344.5	YEAST	LAS seventeen-binding protein 3
[54]	P39105	1	1.7	6.09	1.8e-11	71668.0	YEAST	Lysophospholipase 1
[55]	Q6CNK3	3	24.7	2.33	2.3e-5	27492.4	KLULA	Phosphoglycerate mutase
[56]	P05030	3	4.1	4.36	1.3e-9	99620.2	YEAST	Plasma membrane ATPase 1
[57]	Q6CIP4	3	15.3	2.81	4.4e-6	16446.0	KLULA	Multiprotein-bridging factor 1
[58]	P41058	2	19.6	3.22	9.2e-7	6727.8	YEAST	40S ribosomal protein S29-B
[59]	Q160Y4	1	4.1	5.30	1.5e-9	42693.8	ROSDO	Elongation factor Tu
[60]	Q6C4N4	2	5.9	2.92	1.0e-5	21698.5	YARLI	YALI0E25025p
[61]	Q6CG57	2	8.4	2.79	2.2e-6	27619.3	YARLI	Adenylate kinase
[62]	A0A5C4S2M6	2	3.8	2.67	3.8e-6	42616.6	PROVB	Phosphoglycerate kinase
[63]	P05756	2	21.9	2.90	3.3e-7	17029.0	YEAST	40S ribosomal protein S13
[64]	P32861	1	4.0	4.75	2.6e-10	55988.4	YEAST	UTP--glucose-1-phosphate uridylyltransferase
[65]	A0A0A0HY90	2	3.3	2.53	6.1e-5	30853.3	CLOBO	Transporter
[66]	P0CX41	3	11.7	2.22	7.0e-6	14473.1	YEAST	60S ribosomal protein L23-A
[67]	W0THI7	2	13.8	2.36	1.0e-5	21485.2	KLUMD	40S ribosomal protein S7
[68]	A0A0P9GZG4	1	18.2	4.62	4.2e-9	8443.7	RHOGW	Mitochondrial import inner membrane translocase TIM40 (Fragment)
[69]	P02293	4	22.9	1.29	8.8e-4	14252.4	YEAST	Histone H2B.1
[70]	P15019	2	4.5	2.44	5.6e-5	37036.7	YEAST	Transaldolase
[71]	A7NQC8	1	2.3	4.20	4.5e-8	67765.3	ROSCS	Chaperone protein DnaK
[72]	P20369	2	6.0	3.34	4.2e-8	37260.8	KLULA	Alcohol dehydrogenase 1
[73]	A0A2T3CMT9	1	11.7	4.05	1.6e-9	25037.8	9PSED	Methanol dehydrogenase
[74]	Q6CUY6	1	10.3	3.99	6.4e-8	11565.3	KLULA	KLLA0C01298p
[75]	P07251	2	4.2	2.45	8.6e-5	58608.4	YEAST	ATP synthase subunit alpha, mitochondrial
[76]	P16140	1	2.9	3.94	2.5e-7	57749.7	YEAST	V-type proton ATPase subunit B
[77]	P38720	1	2.0	3.92	3.0e-8	53543.7	YEAST	6-phosphogluconate dehydrogenase, decarboxylating 1
[78]	R5BXB1	2	2.7	2.01	7.3e-5	35907.4	9BACE	Glyceraldehyde-3-phosphate dehydrogenase
[79]	A0A2T5B8W9	2	0.9	2.15	1.9e-5	112576.5	MYCDI	Efflux pump membrane transporter
[80]	A0A6C1EH14	2	10.4	1.99	5.3e-4	11591.2	SACPS	SDO1-like protein YHR087W
[81]	P0CX82	1	5.3	3.54	8.8e-7	21704.3	YEAST	60S ribosomal protein L19-A
[82]	Q6CSW5	2	2.9	2.55	1.1e-5	85974.6	KLULA	Aconitate hydratase, mitochondrial
[83]	P32614	1	3.0	3.31	1.6e-6	50844.5	YEAST	Fumarate reductase 1
[84]	W0T9W3	3	5.8	1.30	3.4e-4	39497.0	KLUMD	Fructose-bisphosphate aldolase
[85]	P0CX29	1	7.6	3.26	6.8e-8	16037.9	YEAST	40S ribosomal protein S23-A
[86]	P38825	1	1.7	3.24	5.6e-6	71856.9	YEAST	Protein TOM71
[87]	K9GDJ4	1	2.6	3.19	7.5e-7	66278.4	PEND2	40S ribosomal protein S8
[88]	P02992	1	4.1	3.04	6.3e-7	47972.5	YEAST	Elongation factor Tu, mitochondrial
[89]	Q6CXM0	2	13.9	1.99	1.8e-4	15853.1	KLULA	KLLA0A07194p
[90]	P38910	2	13.2	2.15	7.6e-6	11372.4	YEAST	10 kDa heat shock protein, mitochondrial
[91]	X4Y5H1	1	13.9	2.92	7.5e-7	22844.4	CUNEL	Translation elongation factor 1-alpha (Fragment)
[92]	A0A6C1E9N8	3	11.6	1.24	9.2e-5	22373.5	SACPS	60S ribosomal protein L16A
[93]	Q1K566	1	2.1	2.84	1.5e-5	60489.9	NEUCR	Heat shock protein 60
[94]	P31787	1	12.6	2.77	4.1e-7	10061.4	YEAST	Acyl-CoA-binding protein
[95]	A0A6C1DWC3	1	12.0	2.75	2.0e-6	13672.8	SACPS	DNA-directed RNA polymerase subunit
[96]	C4L5L4	2	1.7	1.74	7.9e-4	63936.5	EXISA	Uncharacterized protein
[97]	Q1GQF2	1	3.6	2.73	9.6e-5	27140.5	SPHAL	ABC transporter related
[98]	P33297	1	2.5	2.72	8.2e-7	48256.2	YEAST	26S proteasome regulatory subunit 6A
[99]	P07991	1	3.5	2.65	4.5e-7	46086.4	YEAST	Ornithine aminotransferase
[100]	P32911	1	14.8	2.61	3.8e-6	12312.3	YEAST	Eukaryotic translation initiation factor eIF-1
[101]	A0A6I2AUD4	1	14.1	2.60	5.3e-6	7367.6	BACTU	30S ribosomal protein S28e
[102]	P0CX43	1	6.0	2.58	1.2e-5	24486.0	YEAST	60S ribosomal protein L1-A
[103]	P20081	1	10.5	2.56	1.9e-5	12158.0	YEAST	FK506-binding protein 1
[104]	A0A060T3F3	1	12.2	2.55	2.1e-7	10095.9	BLAAD	Ribosomal protein L37
[105]	P04807	1	2.5	2.51	8.9e-6	53942.9	YEAST	Hexokinase-2
[106]	P0C0X0	2	16.4	1.86	7.1e-5	7564.9	YEAST	40S ribosomal protein S28-B
[107]	Q4D5N8	1	14.3	2.49	5.8e-6	7517.9	TRYCC	Nucleolar protein 10
[108]	P12709	1	1.8	2.47	3.7e-5	61299.7	YEAST	Glucose-6-phosphate isomerase
[109]	Q6C477	2	5.9	1.32	2.2e-4	21337.8	YARLI	YALI0E29073p
[110]	A0A2T6IT18	1	38.7	2.39	8.2e-6	3796.3	TOXGO	Ubiquitin-conjugating enzyme subfamily protein (Fragment)
[111]	P25294	1	3.4	2.33	5.0e-7	37590.3	YEAST	Protein SIS1
[112]	Q1QGP6	2	3.4	1.47	3.5e-4	41518.6	NITHX	Ribonuclease BN, putative
[113]	P0CX55	1	7.5	2.28	2.8e-5	17037.7	YEAST	40S ribosomal protein S18-A
[114]	P32565	1	1.2	2.22	6.3e-6	104233.0	YEAST	26S proteasome regulatory subunit RPN2
[115]	P22203	2	8.6	1.80	2.8e-5	26471.6	YEAST	V-type proton ATPase subunit E
[116]	P49166	2	8.0	1.89	3.4e-5	9850.4	YEAST	60S ribosomal protein L37-A
[117]	U5MPD0	1	2.1	2.20	1.3e-5	30853.0	CLOSA	Amino acid ABC transporter substrate-binding protein, PAAT family
[118]	A0A2J0SRI5	1	1.0	2.20	1.3e-5	76388.9	STEMA	Peptidase M13
[119]	P38013	1	5.1	2.20	4.1e-5	19114.8	YEAST	Peroxiredoxin AHP1
[120]	A0A0J9X218	1	6.5	2.14	7.5e-5	17617.8	LACKL	US17
[121]	P00817	2	10.1	1.08	0.0025	32299.8	YEAST	Inorganic pyrophosphatase
[122]	P05694	1	1.4	2.11	3.1e-4	85860.6	YEAST	5-methyltetrahydropteroyltriglutamate--homocysteine methyltransferase
[123]	P02400	1	10.0	2.05	0.0011	11050.2	YEAST	60S acidic ribosomal protein P2-beta
[124]	P32288	1	2.4	2.04	2.0e-5	41766.4	YEAST	Glutamine synthetase
[125]	Q7S6N6	1	1.2	2.00	1.8e-5	82317.8	NEUCR	Polyadenylate-binding protein, cytoplasmic and nuclear
[126]	P38707	1	2.9	1.99	4.9e-5	62207.4	YEAST	Asparagine--tRNA ligase, cytoplasmic
[127]	P38682	1	2.0	1.97	2.6e-5	55094.0	YEAST	ADP-ribosylation factor GTPase-activating protein GLO3
[128]	Q6CWM6	1	7.9	1.87	3.5e-5	13148.5	KLULA	KLLA0B02937p
[129]	A0A317BNT7	1	12.0	1.83	3.0e-5	9573.1	STEMA	IF rod domain-containing protein (Fragment)
[130]	Q875N7	1	5.4	1.81	1.8e-4	36679.3	LACKL	Transaldolase
[131]	A0A0A8TMD9	2	2.3	1.34	3.8e-4	31798.7	ACIBZ	Oxidoreductase, short chain dehydrogenase/reductase family
[132]	A0A2A2DLN9	2	6.2	1.34	3.8e-4	12180.7	9PSED	HopJ type III effector protein
[133]	A0A2Z6UPK2	2	4.8	1.34	3.8e-4	16509.1	MICAE	Molybdopterin synthase catalytic subunit
[134]	A0A059ZRC9	1	2.0	1.78	8.4e-5	58252.9	ACICK	Single-stranded-DNA-specific exonuclease RecJ
[135]	A8DNE5	1	10.0	1.77	1.1e-5	31312.4	CYBSA	Translation elongation factor 1-alpha (Fragment)
[136]	P34229	1	0.7	1.67	2.4e-4	231344.2	YARLI	Fatty acid synthase subunit beta
[137]	P04449	2	13.5	0.87	0.0029	17613.7	YEAST	60S ribosomal protein L24-A
[138]	F0R7E0	1	0.9	1.64	2.1e-5	104079.8	BACSH	Uncharacterized protein
[139]	P25719	1	4.9	1.57	9.2e-5	19918.9	YEAST	Peptidyl-prolyl cis-trans isomerase C, mitochondrial
[140]	Q6CP34	1	1.6	1.56	2.4e-5	63071.0	KLULA	KLLA0E07877p
[141]	A0A285NWP8	1	2.1	1.53	1.5e-5	104438.8	9PSED	Multisubunit potassium/proton antiporter, PhaA subunit (TC 2.A.63.1.1)/multisubunit potassium/proton antiporter, PhaB subunit (TC 2.A.63.1.1)
[142]	P05743	1	8.7	1.53	1.1e-4	14233.8	YEAST	60S ribosomal protein L26-A
[143]	Q6CI99	1	1.2	1.53	8.5e-5	93403.3	YARLI	Elongation factor 2
[144]	Q02899	1	2.8	1.53	0.0014	45015.1	SACPS	NADPH dehydrogenase 1
[145]	W0TEJ2	1	1.3	1.50	0.0016	91389.1	KLUMD	Cell division control protein 48
[146]	A0A0C6P5G8	1	4.0	1.49	5.1e-4	30267.4	BORBO	UTP--glucose-1-phosphate uridylyltransferase
[147]	A0A194S9W4	1	1.0	1.48	3.1e-4	108637.7	RHOGW	UBC core domain-containing protein
[148]	A0A139L2A7	1	0.6	1.48	9.2e-5	127318.5	BACT4	Uncharacterized protein
[149]	H6LDU2	1	1.8	1.48	9.2e-5	45742.3	ACEWD	Phage integrase-like protein
[150]	A0A0G4QFA2	1	15.5	1.48	7.8e-4	15133.3	PROVU	LexA regulated protein
[151]	A6VJ00	1	1.1	1.40	4.1e-4	84337.0	METM7	Uncharacterized protein
[152]	A0A3Q8IJ37	1	2.4	1.40	2.4e-4	35492.8	LEIDO	Glyceraldehyde-3-phosphate dehydrogenase
[153]	Q6C0J5	1	5.8	1.38	8.0e-4	20414.9	YARLI	60S ribosomal protein L20
[154]	A0A172CN17	1	4.9	1.38	1.8e-4	19819.9	ASPFL	Translation elongation factor 1-alpha (Fragment)
[155]	W0TDM8	1	1.0	1.35	0.0024	102149.9	KLUMD	ATP-dependent 6-phosphofructokinase
[156]	A0A1V2C1X5	1	2.7	1.33	8.1e-5	59362.8	CORAY	Site-specific DNA-methyltransferase (adenine-specific)
[157]	A0A1H7HUH9	1	5.5	1.31	5.8e-4	18977.8	RUMAL	Uncharacterized protein
[158]	Q6CR92	1	2.8	1.29	1.9e-4	46640.5	KLULA	Adenosine kinase
[159]	Q875S0	1	1.7	1.28	6.5e-4	93363.0	LACK1	Elongation factor 2
[160]	D4ZX04	1	1.0	1.23	0.0031	87816.3	ARTPN	Uncharacterized protein
[161]	A0A1B1YLP8	1	2.2	1.23	1.7e-4	77695.4	THEST	Restriction endonuclease subunit M
[162]	A0A1E7N1F5	1	0.4	1.22	6.6e-5	219793.3	KITAU	Uncharacterized protein (Fragment)
[163]	P02309	1	11.7	1.22	9.0e-5	11368.4	YEAST	Histone H4
[164]	A0A3L6MPL4	1	2.0	1.21	6.3e-5	67918.3	FUSOX	HeLo domain-containing protein
[165]	A0A0D6Q984	1	2.5	1.20	0.0015	37484.2	KOMXY	Alcohol dehydrogenase
[166]	P49167	1	16.7	1.16	0.0011	8826.6	YEAST	60S ribosomal protein L38
[167]	A0A2S5M7G0	1	4.8	1.13	4.3e-4	30936.8	HYPSQ	4-diphosphocytidyl-2-C-methyl-D-erythritol kinase
[168]	O50340	1	2.3	1.11	0.0010	44145.4	FERIS	Elongation factor Tu
[169]	U2BZN2	1	17.0	1.10	3.6e-4	5942.3	CLOSY	Uncharacterized protein
[170]	A0A009FU01	2	1.5	0.70	3.4e-4	78146.9	ACIBA	Polyphosphate kinase
[171]	A0A420NGL5	1	2.2	1.09	3.7e-4	36784.6	FUSOX	Uncharacterized protein
[172]	D9UP03	1	1.4	1.09	0.0013	59294.3	STRS3	Non-specific serine/threonine protein kinase (Fragment)
[173]	A0A0K1ECY6	1	1.6	1.08	1.6e-4	70856.7	CHOCO	DNA_LIGASE_A3 domain-containing protein
[174]	P35997	1	9.8	1.08	0.0010	8879.5	YEAST	40S ribosomal protein S27-A
[175]	Q6CRU2	1	2.3	1.07	3.9e-4	57561.1	KLULA	Peptide hydrolase
[176]	P31539	1	0.9	1.06	6.0e-4	102035.8	YEAST	Heat shock protein 104
[177]	Q6CFV4	1	3.6	1.00	2.1e-4	21087.9	YARLI	YALI0B03366p
[178]	Q875P2	1	3.2	0.99	0.0062	32154.6	LACKL	TOM70 (Fragment)
[179]	Q6CIK7	1	7.9	0.98	2.2e-4	9935.4	KLULA	Mitochondrial import inner membrane translocase subunit TIM10
[180]	P07262	1	2.0	0.96	0.0061	49570.4	YEAST	NADP-specific glutamate dehydrogenase 1
[181]	A0A168C4X1	1	2.4	0.96	8.3e-4	35885.7	PAEMC	LacI family transcriptional regulator
[182]	D5V5Q2	1	2.0	0.95	0.0015	43891.1	ARCNC	Phosphoglycerate kinase
[183]	Q6CSE3	1	3.9	0.94	7.6e-4	34129.8	KLULA	2-methoxy-6-polyprenyl-1,4-benzoquinol methylase, mitochondrial
[184]	Q0K173	1	1.4	0.94	1.8e-4	73605.2	CUPNH	Fusaric acid resistance efflux transporter,permease protein
[185]	P48836	1	7.0	0.92	6.5e-4	12712.8	YEAST	V-type proton ATPase subunit G
[186]	A0A1G6CSJ8	1	2.9	0.88	0.0054	31410.4	9STRE	L-aspartate oxidase
[187]	I9TKN3	1	1.0	0.88	0.0054	85278.8	HELPX	Phenylalanine--tRNA ligase beta subunit
[188]	A0A1Y3P244	1	1.8	0.88	0.0076	61434.8	9PSED	DNA repair protein RecN
[189]	O96763	1	5.5	0.86	2.8e-4	22404.1	TRYCR	Putative tryparedoxin peroxidase
[190]	R7B1M7	1	2.5	0.85	0.0016	43471.3	9BACE	Acetylornithine aminotransferase
[191]	A0A0H3DBX7	1	3.7	0.85	4.3e-4	24359.7	AMYMU	ATP-dependent Clp protease proteolytic subunit
[192]	A0A0N7H0T2	1	3.6	0.85	3.2e-4	34346.0	PSEFL	Uncharacterized protein
[193]	A0A4D4LEF2	1	2.8	0.84	0.0022	30744.8	STRVO	Cyclohexadienyl dehydratase
[194]	Q6C2R9	1	2.7	0.83	0.0011	29064.9	YARLI	40S ribosomal protein S1
[195]	Q469D5	1	0.6	0.82	0.0077	140943.7	METBF	TPR_REGION domain-containing protein
[196]	A0A062SQQ0	1	3.0	0.82	0.0084	34803.5	ACIBA	Matrixin family protein
[197]	A0A031FYT9	1	5.7	0.82	0.0031	43718.9	MICLU	Acyl-CoA dehydrogenase
[198]	A0A1Y0KT90	1	0.9	0.77	0.0080	92272.6	9PSED	Uncharacterized protein
[199]	A0A1I3EUD2	1	2.1	0.77	6.1e-4	50703.3	SELRU	Outer membrane protein TolC
[200]	A0A0D1VE75	1	4.4	0.77	0.0030	44593.6	ANEMI	Cytosine deaminase
[201]	A0A6I6HP76	1	1.5	0.76	0.0018	69641.6	VARPD	TRAP transporter large permease subunit
[202]	A0A2E4P9J2	1	4.5	0.76	7.4e-4	35754.2	FLASP	Glyceraldehyde-3-phosphate dehydrogenase
[203]	A0A6I2ATZ0	1	18.3	0.75	4.5e-4	7781.3	BACTU	Uncharacterized protein (Fragment)
[204]	P17536	1	4.5	0.73	0.0012	23540.9	YEAST	Tropomyosin-1
[205]	P04456	1	9.2	0.73	8.7e-4	15757.7	YEAST	60S ribosomal protein L25
[206]	A0A106C3E4	1	2.4	0.73	0.0012	32827.3	SHEFR	Glyco_trans_2-like domain-containing protein
[207]	A0A0F0GK16	1	1.1	0.73	0.0082	108579.8	LENAE	Alpha-mannosidase
[208]	A0A0J1IJW4	1	7.5	0.71	0.0062	14686.7	BACCI	General stress protein
[209]	A0A249BRQ7	1	3.6	0.70	0.0025	30184.9	MYCIT	Uncharacterized protein
[210]	Q6CWW9	1	1.0	0.70	0.0076	112772.8	KLULA	Transcription elongation factor SPT5
[211]	A0A0A2HI16	1	3.3	0.70	0.0020	45297.4	CLOBO	Membrane protein
[212]	A0A0Q4NK01	1	2.6	0.70	6.6e-4	49133.8	9PSED	Uncharacterized protein
[213]	F0R9J9	1	5.3	0.69	0.0015	30254.4	CELLC	Deoxyuridine 5'-triphosphate nucleotidohydrolase
[214]	A0A371BYX8	1	25.5	0.68	8.9e-4	6196.4	YARLL	60S ribosomal protein L39
[215]	P32324	1	1.1	0.67	0.0039	93290.0	YEAST	Elongation factor 2
[216]	H8MI83	1	5.5	0.66	0.0076	18071.7	CORCM	Acetyltransferase
[217]	Q6CSR6	1	3.9	0.65	0.0084	23126.7	KLULA	KLLA0C18469p
[218]	A0A4R0PMR6	1	5.0	0.64	0.0020	47519.6	9PSED	FAD-binding oxidoreductase
[219]	Q03Q44	1	1.8	0.64	0.0028	43257.7	LACBA	Acetate kinase
[220]	A0A077KX59	1	1.7	0.63	7.1e-4	45286.7	ACIGI	Putative oxidoreductase
[221]	A0A076EZ35	1	1.8	0.61	7.3e-4	73110.9	RHOOP	CoA_binding domain-containing protein
[222]	A0A1Y5HU03	1	6.7	0.61	0.0020	27607.6	OLEAN	Type I glyceraldehyde-3-phosphate dehydrogenase (Fragment)
[223]	A0A0H2N575	1	1.9	0.61	0.0096	54130.7	9VIBR	Histidine kinase
[224]	A4X5T5	1	6.6	0.60	0.0073	15249.0	SALTO	Uncharacterized protein
[225]	U2LPC7	1	2.2	0.58	0.0036	51249.7	SERFO	Gp7
[226]	A0A2V2WQH0	1	0.6	0.57	0.0058	168385.6	TRYCR	Uncharacterized protein
[227]	E6XLV8	1	1.9	0.57	0.0054	46140.0	SHEP2	O-acetylhomoserine (Thiol)-lyase, MetY
[228]	A0A330F3T2	1	4.1	0.56	0.0048	26675.6	ENTCL	Type II secretion system protein GspC
[229]	A0A231VLA7	1	3.7	0.56	0.0082	42070.1	THETR	Metalloendopeptidase
[230]	A0A100IDV1	1	12.5	0.55	0.0018	9984.2	ASPNG	40S ribosomal protein S21
[231]	B3E383	1	1.6	0.54	0.0012	55520.3	GEOLS	Histidine kinase
[232]	A0A0Y2BKL3	2	1.0	0.27	2.9e-4	123199.0	STREE	Surface anchored protein
[233]	P53476	1	4.8	0.51	0.0031	41908.2	TOXGO	Actin
[234]	A0A3D0UI94	1	9.2	0.50	0.0013	12625.6	PSESP	Inositol monophosphatase (Fragment)
[235]	E3BNK4	1	4.7	0.45	0.0021	26485.7	9VIBR	AraC-type DNA-binding domain-containing protein
[236]	W0TEV6	1	2.5	0.45	0.0034	34737.9	KLUMD	Thiamine thiazole synthase
[237]	A0A4P7UH62	1	1.7	0.45	0.0036	59266.0	DESDE	DUF116 domain-containing protein
[238]	A0A6B4GS58	1	9.6	0.44	0.0020	9881.8	CLOBO	DUF4231 domain-containing protein
[239]	A0A560BPT8	1	2.6	0.44	0.0089	81983.2	AZOBR	Histidine kinase
[240]	A0A1V2JYN7	1	5.8	0.43	0.0023	31038.0	PSECE	Type II secretion system protein K
[241]	A0A5M7BF26	1	5.2	0.43	0.0049	21058.9	SACHI	Uncharacterized protein
[242]	A0A076HGE4	1	6.3	0.42	0.0076	32231.6	9SYNE	Uncharacterized protein
[243]	A0A2T4J8Q9	1	3.4	0.42	0.0050	40913.5	RHOBL	Sugar kinase
[244]	A5EBL9	1	2.1	0.40	0.0085	68932.7	BRASB	Chaperone protein HtpG
[245]	P41747	1	2.3	0.38	0.0099	37057.3	ASPFN	Alcohol dehydrogenase 1
[246]	A0A0N0E610	1	3.5	0.38	0.0021	30895.3	9PSED	Transcriptional regulator
[247]	A0A5J6F1X1	1	1.3	0.38	0.0021	85737.7	STRGJ	Glycosyl hydrolase
[248]	Q6CLJ4	1	3.5	0.38	0.0036	25889.1	KLULA	KLLA0F02541p
[249]	A0A385Z9S6	1	4.3	0.38	0.0074	17859.9	9PSED	TlpA family protein disulfide reductase
[250]	A0A1H0P6R8	2	4.1	0.31	3.7e-4	62211.3	SELRU	Phage portal protein, lambda family
[251]	Q6C5X9	1	3.6	0.37	0.0031	34652.3	YARLI	Malate dehydrogenase
[252]	Q5X020	1	10.8	0.36	0.0028	8475.2	LEGPL	Uncharacterized protein
[253]	U2C153	1	3.7	0.35	0.0024	32561.8	CLOSY	Abhydrolase_3 domain-containing protein
[254]	A0A169N7I6	1	5.9	0.32	0.0051	27869.9	STRLU	DNA hydrolase
[255]	A0A2V4VDT6	1	1.5	0.31	0.0049	74537.9	PAEBA	Chemotaxis protein CheA
[256]	P14834	1	2.7	0.31	0.0052	56535.6	LEIMA	Heat shock 70 kDa protein (Fragment)
[257]	W1L5D5	1	2.9	0.28	0.0091	35049.3	RHIRD	LysR family transcriptional regulator
[258]	A0A4S2FPM6	1	2.1	0.28	0.0063	53782.3	9BACE	Flippase
[259]	A0A127MRS1	1	2.3	0.28	0.0085	38479.2	9PSED	Monomeric sarcosine oxidase
[260]	Q8U3Y1	1	2.5	0.27	0.0095	37654.9	PYRFU	Uncharacterized protein
[261]	D2NPE4	1	1.6	0.27	0.0054	65840.3	ROTMD	Chaperone protein DnaK
[262]	A0A0A5I7Y7	1	2.5	0.24	0.0041	80996.6	9VIBR	Zinc ABC transporter ATPase
[263]	Q6CLG8	1	2.8	0.23	0.0074	48993.2	KLULA	KLLA0F03124p
[264]	P0C7U6	1	3.1	0.22	0.0081	34420.3	STAAT	L-lactate dehydrogenase 2
[265]	R8I5A9	1	4.0	0.22	0.0089	25524.6	BACCE	Two-component system response regulator citT
[266]	Q2K1S0	1	2.2	0.21	0.0082	39444.6	RHIEC	Hypothetical conserved protein
[267]	A0A1B1EI28	1	1.5	0.21	0.0082	58516.2	VIBNA	Arylsulfatase
[268]	A0A6B3JL02	1	1.2	0.20	0.0081	89728.9	RHILE	FAD-dependent oxidoreductase
[269]	A0A3S9J4W6	1	1.8	0.20	0.0075	53839.4	CROSK	Rhamnulokinase
[270]	A0A3S4TTA7	1	6.7	0.20	0.0056	13470.7	FUSVA	MORN repeat variant
[271]	P05453	1	1.2	0.18	0.0077	76551.5	YEAST	Eukaryotic peptide chain release factor GTP-binding subunit
[272]	A0A0R2H5Q6	1	2.3	0.17	0.0077	36767.1	WEIVI	2-dehydropantoate 2-reductase
[273]	A0A5Q2SUY7	1	1.4	0.17	0.0065	78808.5	CLOBU	Uncharacterized protein
[274]	U2CDB6	1	1.5	0.14	0.0063	62473.7	9BACE	AMP-binding enzyme
[275]	P36004	1	1.2	0.14	0.0089	82590.9	YEAST	Probable serine/threonine-protein kinase KKQ8
[276]	H6R381	1	0.6	0.14	0.0089	152319.0	NOCCG	Putative reductase (Nitrate or sulfite reductase)
[277]	A0A1H7PS10	1	2.8	0.13	0.0062	40969.1	9PSED	Predicted kinase, aminoglycoside phosphotransferase (APT) family
[278]	P35197	1	3.1	0.10	0.0068	39296.6	YEAST	ADP-ribosylation factor GTPase-activating protein GCS1
[279]	I4L4H0	1	3.1	0.09	0.0070	32305.7	9PSED	Uncharacterized protein
[280]	A0A6A7ZET1	1	5.9	0.09	0.0099	21322.9	9PSED	Uncharacterized protein
[281]	A0A0M3CVF1	1	1.6	0.07	0.0095	48518.5	PSEPU	Class V aminotransferase
[282]	L8PHX7	1	2.7	0.07	0.0095	31716.8	STRVR	Putative Sulfate-transporting ATPase
[283]	K5W5Q7	1	2.5	0.07	0.0095	39258.9	AGABU	Fructose-bisphosphate aldolase
[284]	A0A1L5P910	1	1.8	0.06	0.0099	72638.9	RHIET	Amidohydrolase 3 family protein
[285]	A0A0A2HC84	1	16.9	0.04	0.0088	7790.9	CLOBO	Heavy metal transport/detoxification protein
[286]	Q6CS80	1	6.5	0.00	0.0100	18129.2	KLULA	KLLA0D03212p

## Sheet: ZF_Protein Prospector report
Column1	Column2	Column3	Column4	Column5	Column6	Column7	Column8	Column9
Rank	Acc #	Num Unique	% Cov	Best Disc Score	Best Expect Val	Protein MW	Species	Protein Name
[1]	P21163	35	73.4	9.63	3.2e-17	39032.4	ELIMR	Peptide-N(4)-(N-acetyl-beta-D-glucosaminyl)asparagine amidase F
[2]	A7A0N3	37	29.1	7.83	6.7e-14	69542.7	YEAS7	Stress-seventy subfamily A protein
[3]	P00358	16	40.4	10.49	8.1e-19	35847.2	YEAST	Glyceraldehyde-3-phosphate dehydrogenase 2
[4]	A0A6C1E3N9	17	34.9	7.05	1.9e-12	44804.8	SACPS	Phosphoglycerate kinase
[5]	A0A6C1E2E8	19	25.6	7.59	1.9e-13	54523.0	SACPS	Pyruvate kinase
[6]	P00925	14	23.6	6.75	6.7e-12	46914.6	YEAST	Enolase 2
[7]	P02994	14	28.2	8.55	3.2e-15	50033.1	YEAST	Elongation factor 1-alpha
[8]	P15108	14	15.6	6.00	1.7e-10	80900.4	YEAST	ATP-dependent molecular chaperone HSC82
[9]	Q3E754	11	57.5	6.53	1.7e-11	9759.9	YEAST	40S ribosomal protein S21-B
[10]	Q6CM79	11	10.8	5.98	1.8e-10	69311.3	KLULA	KLLA0E22309p
[11]	A0A6C1EAY0	7	27.2	5.69	6.3e-10	20490.5	SACPS	60S ribosomal protein L17B
[12]	P17128	9	24.8	5.04	1.0e-8	41659.0	KLULA	Actin
[13]	A0A6C1EBU2	10	15.4	6.98	2.6e-12	60908.3	SACPS	Chaperonin
[14]	P11484	10	11.9	4.53	8.9e-8	66602.1	YEAST	Ribosome-associated molecular chaperone SSB1
[15]	P11633	6	27.3	5.55	1.2e-9	11476.1	YEAST	Non-histone chromosomal protein 6B
[16]	Q01982	4	5.0	6.78	5.9e-12	36259.8	PHACH	Glyceraldehyde-3-phosphate dehydrogenase
[17]	P04147	7	9.0	5.57	1.2e-10	64344.7	YEAST	Polyadenylate-binding protein, cytoplasmic and nuclear
[18]	W0T4W1	5	3.5	6.50	2.0e-11	77452.0	KLUMD	Heat shock protein homolog SSE1
[19]	P02407	8	30.1	5.66	6.3e-10	15788.5	YEAST	40S ribosomal protein S17-A
[20]	P14832	4	24.1	8.35	7.5e-15	17390.8	YEAST	Peptidyl-prolyl cis-trans isomerase
[21]	P0CX45	8	26.0	4.49	1.3e-8	27408.6	YEAST	60S ribosomal protein L2-A
[22]	Q875S0	7	8.8	7.57	2.0e-13	93363.0	LACK1	Elongation factor 2
[23]	A0A6C1EC31	7	16.7	5.98	1.8e-10	36810.3	SACPS	Transaldolase
[24]	P14540	3	11.1	8.13	1.9e-14	39621.1	YEAST	Fructose-bisphosphate aldolase
[25]	F4NA02	8	7.8	3.84	3.1e-7	99213.9	SACPS	Plasma membrane ATPase
[26]	Q6CYA5	6	42.4	5.04	1.8e-9	17824.8	KLULA	KLLA0A01903p
[27]	P0C224	7	49.2	6.43	2.7e-11	14637.3	NEUCR	Ubiquitin-60S ribosomal protein L40
[28]	Q01233	5	7.7	5.82	3.5e-10	70554.2	NEUCR	Heat shock 70 kDa protein
[29]	Q875Q1	6	32.6	5.01	1.1e-8	15346.9	LACKL	40S ribosomal protein S24
[30]	Q6CWD0	4	17.6	6.62	1.2e-11	28917.8	KLULA	40S ribosomal protein S1
[31]	Q6CPN9	5	33.1	6.89	3.8e-12	15565.4	KLULA	KLLA0E03455p
[32]	Q6CSW5	4	5.8	8.96	4.4e-16	85974.6	KLULA	Aconitate hydratase, mitochondrial
[33]	A0A060TA00	5	21.0	4.23	1.3e-7	6988.2	BLAAD	40S ribosomal protein S30
[34]	A0A6C1E4D7	5	9.3	3.65	1.4e-7	26784.6	SACPS	Triosephosphate isomerase
[35]	P32556	4	17.3	5.96	2.0e-10	12238.3	KLULA	Cytochrome c
[36]	Q6CP82	5	24.6	4.05	6.5e-8	14649.3	KLULA	KLLA0E06843p
[37]	Q07437	4	3.8	5.17	8.3e-10	71197.9	LEIAM	Heat shock 70 kDa protein
[38]	W0TEV6	5	8.9	4.76	2.3e-8	34737.9	KLUMD	Thiamine thiazole synthase
[39]	A0A6C1EB06	3	4.7	7.90	5.1e-14	74602.8	SACPS	Endoplasmic reticulum chaperone BiP
[40]	Q875Q4	3	17.1	10.72	3.1e-19	22486.1	LACKL	60S ribosomal protein L13
[41]	P02293	6	25.2	3.92	4.4e-7	14252.4	YEAST	Histone H2B.1
[42]	P0CX41	4	26.3	6.04	4.2e-11	14473.1	YEAST	60S ribosomal protein L23-A
[43]	P33149	4	11.5	6.20	7.2e-11	61901.4	KLUMA	Pyruvate decarboxylase
[44]	Q6CW41	3	6.9	6.10	1.1e-10	39218.5	KLULA	KLLA0B07139p
[45]	Q6CPG3	4	17.9	3.95	6.3e-8	6647.6	KLULA	40S ribosomal protein S29
[46]	Q6CKI6	3	5.9	4.63	5.6e-9	41320.3	KLULA	KLLA0F10395p
[47]	P26783	4	20.0	5.03	1.0e-8	25038.8	YEAST	40S ribosomal protein S5
[48]	P00950	4	13.4	3.98	2.2e-7	27608.8	YEAST	Phosphoglycerate mutase 1
[49]	A0A0J9X219	4	17.9	5.83	3.5e-10	34674.4	LACKL	Rack1
[50]	A0A147EXD5	3	10.5	4.60	4.2e-8	27198.9	MICTE	2,3-bisphosphoglycerate-dependent phosphoglycerate mutase
[51]	P19097	3	2.4	5.85	3.2e-10	206948.7	YEAST	Fatty acid synthase subunit alpha
[52]	A0A6C1DUT9	2	31.9	6.83	4.8e-12	10288.2	SACPS	60S ribosomal protein L43A
[53]	A0A6C1EEB1	2	4.0	6.70	1.1e-12	70182.7	SACPS	Lysophospholipase
[54]	P07280	2	18.8	6.44	2.5e-11	15917.2	YEAST	40S ribosomal protein S19-A
[55]	P23301	4	13.4	3.73	1.1e-7	17114.4	YEAST	Eukaryotic translation initiation factor 5A-1
[56]	Q6CMG3	2	12.9	5.53	1.3e-9	22595.8	KLULA	40S ribosomal protein S8
[57]	P32318	1	6.1	9.73	2.0e-17	34991.3	YEAST	Thiamine thiazole synthase
[58]	W0TCK6	4	23.5	3.75	1.0e-7	17361.8	KLUMD	Peptidyl-prolyl cis-trans isomerase
[59]	O74700	4	25.3	4.18	5.2e-8	10201.7	YEAST	Mitochondrial import inner membrane translocase subunit TIM9
[60]	P34760	2	5.6	5.48	3.9e-11	21589.9	YEAST	Peroxiredoxin TSA1
[61]	P50019	2	2.7	5.81	3.8e-10	68080.5	AGRFC	Chaperone protein DnaK
[62]	P26321	5	4.4	3.01	5.8e-6	33715.1	YEAST	60S ribosomal protein L5
[63]	A0A0J9X218	3	21.9	3.28	6.3e-7	17617.8	LACKL	US17
[64]	Q6CLQ5	3	7.2	3.52	1.1e-7	54820.0	KLULA	Serine hydroxymethyltransferase, mitochondrial
[65]	P25294	3	9.4	3.79	3.6e-7	37590.3	YEAST	Protein SIS1
[66]	P41940	2	9.4	5.59	2.3e-10	39566.2	YEAST	Mannose-1-phosphate guanyltransferase
[67]	P20369	3	9.4	4.03	1.7e-8	37260.8	KLULA	Alcohol dehydrogenase 1
[68]	P10081	2	6.8	5.78	4.3e-10	44697.5	YEAST	ATP-dependent RNA helicase eIF4A
[69]	W0TFJ9	3	18.8	3.08	1.7e-6	21610.2	KLUMD	60S ribosomal protein L9-B
[70]	W0TH68	2	27.0	6.26	1.5e-11	9977.4	KLUMD	Mitochondrial import inner membrane translocase subunit TIM10
[71]	A0A060T620	1	3.4	8.16	1.6e-14	56866.8	BLAAD	1,3-beta-glucanosyltransferase
[72]	A0A0J9X235	3	38.3	5.08	8.5e-9	8748.3	LACKL	40S ribosomal protein S27
[73]	A0A2A4AP26	2	6.3	4.50	9.7e-8	28434.4	9PSED	Molecular chaperone DnaK (Fragment)
[74]	Q6CWC1	2	4.6	4.18	4.6e-8	47908.1	KLULA	Ornithine aminotransferase
[75]	B1GZE8	2	4.5	4.90	1.8e-8	35977.5	UNCTG	Glyceraldehyde-3-phosphate dehydrogenase
[76]	A0A6C1E941	3	13.7	4.10	8.3e-8	26357.4	SACPS	V-ATPase V1 sector subunit E
[77]	Q6CAF8	2	2.8	5.17	3.7e-10	44160.3	YARLI	Ketol-acid reductoisomerase, mitochondrial
[78]	Q6CUR7	2	7.7	4.86	5.6e-10	17159.5	KLULA	KLLA0C02805p
[79]	P12709	4	6.7	2.63	3.6e-6	61299.7	YEAST	Glucose-6-phosphate isomerase
[80]	P0CX37	3	13.1	3.22	7.8e-6	26996.5	YEAST	40S ribosomal protein S6-A
[81]	A0A060SYI1	2	7.9	4.54	9.1e-9	27864.3	BLAAD	Adenylate kinase
[82]	P20081	2	16.7	3.93	1.1e-6	12158.0	YEAST	FK506-binding protein 1
[83]	P0CX51	4	14.7	2.64	6.8e-6	15847.6	YEAST	40S ribosomal protein S16-A
[84]	Q5DQC0	2	7.9	4.67	2.6e-10	31951.4	9VIBR	Glyceraldehyde-3-phosphate dehydrogenase (Fragment)
[85]	P0C0X0	3	16.4	4.27	3.9e-8	7564.9	YEAST	40S ribosomal protein S28-B
[86]	P52553	2	22.8	5.30	3.2e-9	13284.0	YEAST	Prefoldin subunit 6
[87]	O76274	1	1.9	6.84	1.5e-12	72307.4	TOXGO	Heat shock protein 70
[88]	W0T7K3	1	5.2	6.65	1.1e-11	39553.6	KLUMD	Isocitrate dehydrogenase [NAD] subunit, mitochondrial
[89]	Q6C4K5	4	10.2	2.63	2.6e-5	39962.4	YARLI	Fructose-bisphosphate aldolase
[90]	A0A6C1E9B3	3	17.9	2.74	2.0e-6	21622.4	SACPS	40S ribosomal protein S7
[91]	P27476	2	5.1	3.70	3.8e-7	44535.5	YEAST	Nuclear localization sequence-binding protein
[92]	P32911	2	14.8	3.76	6.5e-8	12312.3	YEAST	Eukaryotic translation initiation factor eIF-1
[93]	Q8J287	1	10.1	6.03	1.3e-11	16544.5	KLULC	RPL28
[94]	P34730	2	8.1	4.44	1.3e-7	31061.6	YEAST	Protein BMH2
[95]	P38910	2	13.2	3.86	1.5e-6	11372.4	YEAST	10 kDa heat shock protein, mitochondrial
[96]	Q12306	3	24.8	4.33	4.6e-9	11597.1	YEAST	Ubiquitin-like protein SMT3
[97]	P0CX82	2	10.6	4.07	6.4e-7	21704.3	YEAST	60S ribosomal protein L19-A
[98]	A0A060T3F3	2	13.3	3.85	7.6e-10	10095.9	BLAAD	Ribosomal protein L37
[99]	D5SR26	1	4.1	5.77	1.3e-11	36374.1	PLAL2	Glyceraldehyde-3-phosphate dehydrogenase
[100]	A0A194SD36	1	4.6	5.68	2.0e-11	40741.3	RHOGW	Uncharacterized protein
[101]	P0CX35	4	14.6	2.68	7.5e-6	29410.4	YEAST	40S ribosomal protein S4-A
[102]	P26785	3	11.1	1.99	5.1e-5	22249.3	YEAST	60S ribosomal protein L16-B
[103]	Q875P5	3	2.9	2.94	2.4e-6	77017.2	LACK1	Heat shock protein homolog SSE1
[104]	P41057	4	28.6	2.50	8.7e-7	6660.7	YEAST	40S ribosomal protein S29-A
[105]	A0A1H0PY36	1	2.3	5.28	3.8e-10	52445.3	SELRU	ATP-sulfurylase large subunit
[106]	P64024	1	4.1	5.25	3.0e-10	42605.1	BRUME	Elongation factor Tu
[107]	Q5DQC6	2	8.0	3.39	7.7e-8	31810.3	9VIBR	Glyceraldehyde-3-phosphate dehydrogenase (Fragment)
[108]	Q6CXM0	2	13.9	2.74	5.2e-5	15853.1	KLULA	KLLA0A07194p
[109]	P32795	1	1.9	5.11	7.3e-9	81772.6	YEAST	Mitochondrial inner membrane i-AAA protease supercomplex subunit YME1
[110]	W0TCR9	3	15.3	2.68	6.8e-7	32251.9	KLUMD	Pyrophosphate phospho-hydrolase
[111]	W0TAV1	1	2.9	5.06	2.4e-10	51361.0	KLUMD	Oxysterol-binding protein homolog 7
[112]	A0A5C4S2M6	2	3.8	2.97	2.1e-6	42616.6	PROVB	Phosphoglycerate kinase
[113]	A0A0B4DU14	2	3.5	3.25	1.1e-7	45648.7	KOCRH	Enolase
[114]	P16387	2	5.2	2.88	2.6e-6	46343.5	YEAST	Pyruvate dehydrogenase E1 component subunit alpha, mitochondrial
[115]	Q6CUY6	1	10.3	4.79	7.7e-9	11565.3	KLULA	KLLA0C01298p
[116]	W0TH50	1	8.7	4.77	3.1e-9	18927.9	KLUMD	Tropomyosin-2
[117]	P0CX29	2	12.4	4.21	6.8e-9	16037.9	YEAST	40S ribosomal protein S23-A
[118]	Q6CJN2	1	15.9	4.67	1.7e-8	9569.7	KLULA	Cytochrome c oxidase subunit
[119]	P33297	3	6.9	1.93	6.6e-6	48256.2	YEAST	26S proteasome regulatory subunit 6A
[120]	P15303	1	2.0	4.63	8.6e-9	85385.4	YEAST	Protein transport protein SEC23
[121]	A0A0P9GZG4	1	18.2	4.47	7.9e-9	8443.7	RHOGW	Mitochondrial import inner membrane translocase TIM40 (Fragment)
[122]	Q4D5N8	1	14.3	4.46	5.5e-8	7517.9	TRYCC	Nucleolar protein 10
[123]	P06634	1	2.3	4.39	3.7e-8	65553.4	YEAST	ATP-dependent RNA helicase DED1
[124]	Q6CUE2	1	2.5	4.37	8.0e-8	55001.5	KLULA	Acyl-CoA desaturase
[125]	Q6CS64	3	8.9	2.03	4.1e-5	44084.1	KLULA	Obg-like ATPase 1
[126]	Q6XQ68	1	4.0	4.26	1.7e-7	40369.8	SACPS	Alcohol dehydrogenase 3
[127]	P32614	1	3.0	4.22	2.6e-7	50844.5	YEAST	Fumarate reductase 1
[128]	P00890	1	3.3	4.19	5.9e-8	53360.5	YEAST	Citrate synthase, mitochondrial
[129]	A0A0S8JTG8	1	4.3	4.10	2.9e-8	40317.8	9BACE	Choline sulfatase (Fragment)
[130]	P38720	2	2.7	3.49	1.3e-7	53543.7	YEAST	6-phosphogluconate dehydrogenase, decarboxylating 1
[131]	P05750	1	4.6	4.04	6.0e-8	26503.0	YEAST	40S ribosomal protein S3
[132]	A0A6I2ATZ0	2	18.3	2.22	3.9e-6	7781.3	BACTU	Uncharacterized protein (Fragment)
[133]	P0CX43	1	6.0	3.95	1.1e-7	24486.0	YEAST	60S ribosomal protein L1-A
[134]	W0T703	2	11.2	2.11	2.7e-5	10754.8	KLUMD	60S acidic ribosomal protein P2-alpha
[135]	W0TBW3	1	4.6	3.78	1.1e-6	31205.1	KLUMD	Prohibitin
[136]	Q02630	2	1.4	1.94	7.4e-5	116235.1	YEAST	Nucleoporin NUP116/NSP116
[137]	Q486F9	2	1.4	2.03	1.8e-4	68179.2	COLP3	Chaperone protein DnaK 1
[138]	A0A2T6IT18	1	38.7	3.74	5.3e-8	3796.3	TOXGO	Ubiquitin-conjugating enzyme subfamily protein (Fragment)
[139]	P49167	2	17.9	2.90	1.1e-5	8826.6	YEAST	60S ribosomal protein L38
[140]	P34229	1	0.7	3.58	3.5e-6	231344.2	YARLI	Fatty acid synthase subunit beta
[141]	A0A6C1EDU6	3	8.8	1.96	5.4e-6	24430.4	SACPS	Ribosomal protein L15
[142]	K5X2I3	1	2.0	3.56	4.9e-6	69608.3	AGABU	Uncharacterized protein
[143]	A0A1Y5HU03	1	6.7	3.56	1.7e-6	27607.6	OLEAN	Type I glyceraldehyde-3-phosphate dehydrogenase (Fragment)
[144]	A0A350K1J9	1	7.9	3.53	2.3e-6	20531.6	PSESP	Erythrose-4-phosphate dehydrogenase (Fragment)
[145]	R5BXB1	2	2.7	1.81	2.4e-4	35907.4	9BACE	Glyceraldehyde-3-phosphate dehydrogenase
[146]	P00045	1	9.7	3.50	5.0e-7	12532.4	YEAST	Cytochrome c isoform 2
[147]	Q02899	1	2.8	3.48	1.2e-7	45015.1	SACPS	NADPH dehydrogenase 1
[148]	A0A6C1E8F9	3	6.2	2.22	5.4e-6	43773.9	SACPS	60S ribosomal protein L3
[149]	A0A0F5F0C3	2	3.8	2.91	2.3e-8	25122.4	AVIPA	Nucleoid occlusion factor SlmA
[150]	Q12230	2	6.5	1.86	6.0e-4	38071.4	YEAST	Sphingolipid long chain base-responsive protein LSP1
[151]	P05694	1	1.3	3.40	2.9e-8	85860.6	YEAST	5-methyltetrahydropteroyltriglutamate--homocysteine methyltransferase
[152]	Q6C5X9	1	3.6	3.34	2.1e-6	34652.3	YARLI	Malate dehydrogenase
[153]	P06367	2	19.0	1.72	3.1e-4	14536.7	YEAST	40S ribosomal protein S14-A
[154]	P32495	1	9.0	3.34	9.3e-7	17122.1	YEAST	H/ACA ribonucleoprotein complex subunit NHP2
[155]	W0T8M4	2	5.0	2.66	7.3e-6	57580.3	KLUMD	Vacuolar proton pump subunit B
[156]	A8F5V7	1	4.2	3.26	2.3e-7	34406.7	PSELT	Protein HflK
[157]	P32565	1	1.2	3.24	2.7e-7	104233.0	YEAST	26S proteasome regulatory subunit RPN2
[158]	W1UCU5	2	2.5	1.85	2.0e-5	29992.5	CLOBU	Lytic murein transglycosylase
[159]	P00830	1	2.3	3.20	5.3e-7	54794.2	YEAST	ATP synthase subunit beta, mitochondrial
[160]	A0A6C1E6U5	2	8.0	1.70	1.5e-5	27798.9	SACPS	Glycerol-1-phosphatase HOR2
[161]	A0A0A0HY90	2	3.3	1.73	2.4e-4	30853.3	CLOBO	Transporter
[162]	P31539	2	2.0	2.38	1.3e-5	102035.8	YEAST	Heat shock protein 104
[163]	P24783	1	1.8	3.05	2.8e-8	60999.9	YEAST	ATP-dependent RNA helicase DBP2
[164]	P49089	1	2.1	3.02	5.5e-8	64470.8	YEAST	Asparagine synthetase [glutamine-hydrolyzing] 1
[165]	P06106	2	4.5	1.95	2.0e-4	48672.1	YEAST	Homocysteine/cysteine synthase
[166]	Q6CIP4	3	17.3	1.94	1.1e-5	16446.0	KLULA	Multiprotein-bridging factor 1
[167]	Q6CFA4	2	11.3	2.45	3.5e-6	20832.5	YARLI	YALI0B08866p
[168]	P62792	2	21.4	1.57	1.6e-4	11366.4	PHACH	Histone H4
[169]	W0T4S1	2	5.1	1.68	1.7e-5	44655.9	KLUMD	DUF500 super family
[170]	P34223	1	2.8	2.84	1.4e-6	46987.6	YEAST	UBX domain-containing protein 1
[171]	A0A2T3CMT9	1	11.7	2.83	3.0e-7	25037.8	9PSED	Methanol dehydrogenase
[172]	P48589	2	7.0	1.68	0.0036	15471.8	YEAST	40S ribosomal protein S12
[173]	A0A0A8TMD9	2	2.3	1.88	5.1e-5	31798.7	ACIBZ	Oxidoreductase, short chain dehydrogenase/reductase family
[174]	A0A2A2DLN9	2	6.2	1.88	5.1e-5	12180.7	9PSED	HopJ type III effector protein
[175]	A0A2Z6UPK2	2	4.8	1.88	5.1e-5	16509.1	MICAE	Molybdopterin synthase catalytic subunit
[176]	A0A6C1EBJ7	1	2.1	2.75	8.3e-8	61492.9	SACPS	Thiamine pyrophosphate-dependent 2-oxo-acid decarboxylase
[177]	W0TFS8	3	7.9	2.04	5.2e-6	48956.3	KLUMD	Zuotin
[178]	P38523	2	11.0	1.66	9.5e-5	26066.7	YEAST	GrpE protein homolog, mitochondrial
[179]	Q70JN8	1	6.0	2.70	1.3e-6	26938.9	KLUMA	Triosephosphate isomerase
[180]	P25694	2	2.0	1.67	1.6e-5	91996.8	YEAST	Cell division control protein 48
[181]	W0T2S9	1	1.7	2.70	1.1e-7	71231.0	KLUMD	Lysophospholipase
[182]	A0A3B9S9G4	1	14.9	2.64	1.7e-7	6870.8	PSESP	Erythrose-4-phosphate dehydrogenase (Fragment)
[183]	Q6CPP8	1	5.0	2.63	1.1e-6	33508.9	KLULA	Succinate--CoA ligase [ADP-forming] subunit alpha, mitochondrial
[184]	A0A2T5B8W9	2	0.9	1.43	1.2e-4	112576.5	MYCDI	Efflux pump membrane transporter
[185]	P18238	1	2.6	2.62	1.2e-6	33313.2	YEAST	ADP,ATP carrier protein 3
[186]	P07213	1	1.8	2.50	1.4e-5	70123.7	YEAST	Mitochondrial import receptor subunit TOM70
[187]	Q6MVF0	1	12.7	2.46	3.3e-6	11102.4	NEUCS	Probable ribosomal protein P2
[188]	P42883	1	4.1	2.45	6.6e-7	38620.1	YEAST	4-amino-5-hydroxymethyl-2-methylpyrimidine phosphate synthase THI12
[189]	A0A6I2AUD4	1	14.1	2.43	3.5e-6	7367.6	BACTU	30S ribosomal protein S28e
[190]	Q05050	1	1.5	2.42	1.3e-4	93345.9	YEAST	Eisosome protein 1
[191]	B9M2X2	2	3.5	1.33	1.4e-4	39630.4	GEODF	FemAB superfamily protein
[192]	Q6C326	2	3.7	1.34	7.4e-4	58079.1	YARLI	ATP synthase subunit alpha, mitochondrial
[193]	P05743	2	13.4	1.44	1.3e-4	14233.8	YEAST	60S ribosomal protein L26-A
[194]	B3LJ81	2	4.9	1.91	1.7e-4	66267.7	YEAS1	Heat shock protein STI1
[195]	A0A067PA05	1	1.7	2.37	5.1e-6	70413.4	PLEOS	Succinate dehydrogenase [ubiquinone] flavoprotein subunit, mitochondrial
[196]	P02406	2	7.4	1.57	8.9e-5	16721.7	YEAST	60S ribosomal protein L28
[197]	Q6C4A4	1	1.3	2.33	1.0e-4	79315.2	YARLI	Glutamyl-tRNA synthetase
[198]	A0A285NWP8	1	2.1	2.30	5.9e-7	104438.8	9PSED	Multisubunit potassium/proton antiporter, PhaA subunit (TC 2.A.63.1.1)/multisubunit potassium/proton antiporter, PhaB subunit (TC 2.A.63.1.1)
[199]	S0FQ17	1	2.4	2.28	3.9e-6	45630.9	RUMCE	Flp pilus assembly protein, ATPase CpaF
[200]	P14041	2	15.1	1.66	4.5e-5	6129.4	METVA	30S ribosomal protein S14 type Z
[201]	K9FHI8	1	2.8	2.24	1.2e-5	44057.0	PEND2	Uncharacterized protein
[202]	Q6CWM6	1	7.9	2.24	1.0e-5	13148.5	KLULA	KLLA0B02937p
[203]	P38816	1	3.5	2.20	5.7e-5	37087.7	YEAST	Thioredoxin reductase 2, mitochondrial
[204]	W0T8N1	1	2.9	2.20	1.4e-5	49193.9	KLUMD	Adenosylhomocysteinase
[205]	W0TAV4	2	16.3	1.32	2.1e-4	11199.4	KLUMD	12 kDa heat shock protein
[206]	P08417	1	2.5	2.17	2.3e-5	53152.3	YEAST	Fumarate hydratase, mitochondrial
[207]	A0A2I1Y6V2	1	3.5	2.15	1.8e-4	33775.2	NEIPE	Uncharacterized protein
[208]	A0A2S5Y2P5	1	1.4	2.15	9.7e-5	69470.9	RATRA	DNA ligase
[209]	P48836	1	7.0	2.11	1.9e-5	12712.8	YEAST	V-type proton ATPase subunit G
[210]	A0A160PA14	1	5.5	2.09	1.8e-5	18152.6	STRLU	Peptidyl-prolyl cis-trans isomerase
[211]	P07149	1	0.7	2.04	7.8e-6	228693.2	YEAST	Fatty acid synthase subunit beta
[212]	P38934	1	1.7	2.03	1.8e-4	54639.7	YEAST	Nuclear segregation protein BFR1
[213]	Q6C2R9	2	3.1	1.62	1.4e-4	29064.9	YARLI	40S ribosomal protein S1
[214]	Q6CDV4	1	5.3	2.03	3.4e-5	44402.2	YARLI	ATP-dependent RNA helicase eIF4A
[215]	Q6CT06	1	2.5	2.02	3.1e-6	71090.4	KLULA	KLLA0C16401p
[216]	A0A060T675	1	2.3	1.98	8.0e-6	56202.3	BLAAD	ARAD1B09218p
[217]	K9GDJ4	2	2.6	1.34	4.0e-4	66278.4	PEND2	40S ribosomal protein S8
[218]	A0A6C1E449	3	13.1	1.42	4.5e-4	14189.0	SACPS	60S ribosomal protein L35A
[219]	P33158	1	3.2	1.86	5.5e-4	28279.4	STRCO	2,3-bisphosphoglycerate-dependent phosphoglycerate mutase
[220]	P40303	1	4.3	1.85	0.0037	28439.3	YEAST	Proteasome subunit alpha type-4
[221]	P47068	1	0.8	1.85	2.7e-4	128297.5	YEAST	Myosin tail region-interacting protein MTI1
[222]	A0A151KZD3	1	1.5	1.85	5.9e-5	94193.0	9VIBR	Diguanylate cyclase
[223]	Q1GQF2	1	3.6	1.83	1.1e-4	27140.5	SPHAL	ABC transporter related
[224]	A0A2A6M5W3	1	3.4	1.80	1.4e-4	27757.0	RHIFR	Enoyl-CoA hydratase
[225]	P17536	1	4.5	1.78	1.3e-4	23540.9	YEAST	Tropomyosin-1
[226]	A0A1G5Y291	1	4.4	1.77	8.6e-5	21116.5	9PSED	Phage-related protein, tail component
[227]	Q732E7	1	5.7	1.75	1.4e-4	17954.7	BACC1	Uncharacterized N-acetyltransferase BCE_3967
[228]	A0A135Z4Y8	1	1.6	1.70	1.6e-5	67845.2	GARVA	ABC transporter, ATP-binding protein
[229]	O50340	1	2.3	1.69	6.1e-4	44145.4	FERIS	Elongation factor Tu
[230]	P53981	2	3.7	1.14	2.5e-4	27480.8	YEAST	Uncharacterized phosphatase YNL010W
[231]	Q72N94	1	3.6	1.69	0.0071	25980.1	LEPIC	Uncharacterized protein
[232]	P39533	1	1.6	1.68	4.0e-5	86583.9	YEAST	Homocitrate dehydratase, mitochondrial
[233]	Q2QKL7	1	16.0	1.68	8.6e-5	14474.5	STRAT	Peptidyl-prolyl cis-trans isomerase (Fragment)
[234]	A0A0N7H0T2	1	3.6	1.64	1.2e-4	34346.0	PSEFL	Uncharacterized protein
[235]	A0A0P9JZK3	3	3.5	1.16	6.3e-5	28158.0	9PSED	DNA polymerase III subunit epsilon
[236]	Q1D401	1	3.5	1.63	2.2e-5	46144.7	MYXXD	Enolase
[237]	P24000	1	7.7	1.62	1.8e-4	17547.6	YEAST	60S ribosomal protein L24-B
[238]	O60041	1	6.1	1.62	1.2e-5	16063.1	KLULA	Calmodulin
[239]	A0A175J6L7	1	5.2	1.60	2.8e-4	27174.5	PAENI	IclR family transcriptional regulator
[240]	A0A0E3ML17	1	1.6	1.56	1.4e-4	61396.2	9PSED	Glucose-6-phosphate isomerase
[241]	U5MPD0	1	2.1	1.56	3.1e-5	30853.0	CLOSA	Amino acid ABC transporter substrate-binding protein, PAAT family
[242]	A0A2J0SRI5	1	1.0	1.56	3.1e-5	76388.9	STEMA	Peptidase M13
[243]	P41911	1	3.4	1.56	7.7e-4	49422.1	YEAST	Glycerol-3-phosphate dehydrogenase [NAD(+)] 2, mitochondrial
[244]	A0A009FU01	1	1.5	1.55	5.1e-5	78146.9	ACIBA	Polyphosphate kinase
[245]	P0CX55	2	13.0	0.87	0.0020	17037.7	YEAST	40S ribosomal protein S18-A
[246]	P09232	1	1.9	1.55	2.8e-4	69621.9	YEAST	Cerevisin
[247]	Q1K566	1	2.1	1.54	2.0e-4	60489.9	NEUCR	Heat shock protein 60
[248]	P31787	1	23.0	1.53	3.0e-4	10061.4	YEAST	Acyl-CoA-binding protein
[249]	P15646	1	4.3	1.51	5.4e-5	34465.6	YEAST	rRNA 2'-O-methyltransferase fibrillarin
[250]	Q0STA3	1	1.7	1.51	2.9e-5	73621.3	CLOPS	Non-specific serine/threonine protein kinase
[251]	P17076	1	4.3	1.50	4.0e-5	28125.0	YEAST	60S ribosomal protein L8-A
[252]	K4QTH1	1	3.2	1.49	3.6e-4	31607.2	STRDJ	TsaA-like domain-containing protein
[253]	P02400	1	10.0	1.48	8.9e-4	11050.2	YEAST	60S acidic ribosomal protein P2-beta
[254]	A0A1G5ZNF6	1	4.3	1.47	1.6e-4	25332.5	9PSED	ABC_trans_aux domain-containing protein
[255]	A0A3S9J4W6	1	1.8	1.44	0.0038	53839.4	CROSK	Rhamnulokinase
[256]	A0A650CTI2	1	4.6	1.44	3.8e-5	17826.7	ACIAM	Superfamily I DNA and RNA helicase and helicaseubunit
[257]	P32485	1	2.8	1.44	7.3e-5	48858.8	YEAST	Mitogen-activated protein kinase HOG1
[258]	Q31C23	1	9.4	1.42	3.8e-5	9531.0	PROM9	Reverse transcriptase (RNA-dependent)-like protein
[259]	A0A0V8CZD7	1	2.9	1.42	3.8e-5	32695.3	LACLL	Positive regulator
[260]	A0A5P2UD47	2	16.0	1.10	7.4e-4	11389.4	KLULC	Hsp12
[261]	A0A6C1E2N4	2	7.5	1.01	2.3e-4	22477.8	SACPS	40S ribosomal protein S8
[262]	P38113	1	2.3	1.36	5.0e-4	37648.5	YEAST	Alcohol dehydrogenase 5
[263]	A0A5E7GX01	1	1.4	1.34	0.0027	112469.1	PSEFL	Multidrug resistance protein MdtC
[264]	A0A1H7HUH9	1	5.5	1.33	9.6e-4	18977.8	RUMAL	Uncharacterized protein
[265]	A8G8P5	1	2.7	1.31	1.4e-4	57441.9	SERP5	Catalase
[266]	A0A1X7CFC6	2	1.4	1.20	2.3e-4	80197.5	CELCE	Prolyl oligopeptidase
[267]	A0A2X3DVX0	1	4.0	1.30	0.0025	36296.1	KLUCR	Selenide, water dikinase
[268]	P11632	1	18.3	1.29	7.8e-5	10802.4	YEAST	Non-histone chromosomal protein 6A
[269]	P35197	1	3.1	1.27	2.8e-4	39296.6	YEAST	ADP-ribosylation factor GTPase-activating protein GCS1
[270]	A0A2N6QVJ3	1	1.6	1.27	0.0018	92592.9	GARVA	Carbamoyl-phosphate synthase (glutamine-hydrolyzing)
[271]	Q7RV85	1	3.2	1.27	1.4e-4	47594.5	NEUCR	Enolase
[272]	A0A5C4KEF6	1	8.1	1.25	6.3e-4	11031.2	9PSED	Uncharacterized protein
[273]	A0A5J6QBR1	1	2.7	1.25	6.9e-4	82062.0	9PSED	Primosomal protein N'
[274]	Q89P58	1	4.8	1.24	1.0e-4	24899.9	BRADU	Agropine synthesis reductase
[275]	A0A5D3I0Z1	1	1.1	1.23	0.0044	79666.7	MOOTH	AAA_23 domain-containing protein
[276]	U2BZN2	1	17.0	1.23	5.4e-4	5942.3	CLOSY	Uncharacterized protein
[277]	P36105	1	5.1	1.23	2.5e-4	15167.2	YEAST	60S ribosomal protein L14-A
[278]	S0FY70	1	1.3	1.22	2.8e-4	106689.2	RUMCE	Alpha-mannosidase
[279]	U5MW00	1	2.7	1.22	0.0066	45226.4	CLOSA	NADH-dependent phenylglyoxylate dehydrogenase subunit epsilon
[280]	Q08920	1	4.8	1.21	9.6e-4	23774.7	YEAST	Nuclear cap-binding protein subunit 2
[281]	A0A6C1E321	1	2.4	1.20	0.0095	53224.9	SACPS	Seryl-tRNA synthetase
[282]	D9QJ82	1	1.0	1.20	0.0097	97036.7	BRESC	Bifunctional uridylyltransferase/uridylyl-removing enzyme
[283]	A0A5D9DDE3	1	2.0	1.20	0.0017	45899.5	HALER	Uncharacterized protein
[284]	Q12692	1	6.7	1.19	2.3e-4	14282.8	YEAST	Histone H2A.Z
[285]	A0A2N5RQJ3	1	5.7	1.17	8.6e-5	20192.5	BRAPL	Response regulator
[286]	P07274	1	7.9	1.14	1.3e-4	13677.6	YEAST	Profilin
[287]	P40563	1	1.5	1.14	1.7e-4	74763.5	YEAST	Altered inheritance of mitochondria protein 21
[288]	Q6CWW9	1	1.0	1.14	9.6e-5	112772.8	KLULA	Transcription elongation factor SPT5
[289]	P04802	1	1.8	1.14	5.3e-4	63516.0	YEAST	Aspartate--tRNA ligase, cytoplasmic
[290]	A0A316CAT0	1	1.0	1.14	1.8e-4	94127.4	PSESE	DNA translocase FtsK
[291]	A0A1X1MLB8	1	4.6	1.13	1.4e-4	35177.2	9VIBR	Octaprenyl diphosphate synthase
[292]	L7UDH9	2	1.6	0.69	0.0088	69127.3	MYXSD	Peptidyl-dipeptidase A
[293]	P17695	1	7.0	1.12	2.1e-4	15861.6	YEAST	Glutaredoxin-2
[294]	A0A238D2M9	1	10.6	1.12	1.0e-4	15371.4	THIDL	Single-stranded DNA-binding protein
[295]	P19146	1	5.5	1.11	0.0013	20657.8	YEAST	ADP-ribosylation factor 2
[296]	A0A139L2A7	1	0.6	1.10	3.6e-4	127318.5	BACT4	Uncharacterized protein
[297]	H6LDU2	1	1.8	1.10	3.6e-4	45742.3	ACEWD	Phage integrase-like protein
[298]	Q6CM47	1	3.0	1.10	4.2e-4	54877.0	KLULA	KLLA0E23057p
[299]	W1UFM3	1	3.1	1.09	1.2e-4	47300.4	CLOBU	Uncharacterized protein
[300]	A0A1M6F3C6	1	3.5	1.08	3.4e-4	30498.3	PSEXY	Fructose-bisphosphate aldolase, class II
[301]	Q70W35	1	2.4	1.08	0.0035	43290.4	KLULC	Coproporphyrinogen oxidase
[302]	A0A1S2DXK1	1	5.7	1.08	0.0012	38591.7	AGRVI	Uncharacterized protein
[303]	E0RNI4	1	2.0	1.06	0.0021	78486.8	SPITD	Putative transcriptional regulator containing a ferredoxin domain
[304]	A0A4V4RXA8	1	1.9	1.05	0.0027	66389.5	STRSU	Septation ring formation regulator EzrA
[305]	S3K2Z8	1	5.4	1.05	5.3e-4	28962.5	TREMA	Aldolase_II domain-containing protein
[306]	A0A1M5DVU3	1	3.1	1.05	3.2e-4	38210.8	9BACE	Glycosyltransferase involved in cell wall bisynthesis
[307]	Q6CVU6	1	4.0	1.05	0.0058	24682.6	KLULA	KLLA0B09306p
[308]	A0A4U0CEN7	1	3.6	1.05	7.9e-4	21451.9	LACAM	Aggregation promoting protein
[309]	S3JZE8	1	1.8	1.04	0.0022	48354.4	TRESO	Uncharacterized protein
[310]	A0A5D4QQ80	1	5.1	1.02	7.7e-4	29293.6	BACPU	ATP-binding protein
[311]	A0A231VLA7	1	3.7	1.02	0.0047	42070.1	THETR	Metalloendopeptidase
[312]	J3JQF4	1	6.0	1.01	6.7e-4	23035.5	STRRT	Anaerobic ribonucleoside-triphosphate reductase-activating protein
[313]	A0A1M6FPT3	1	8.3	1.01	2.5e-4	37263.9	9PSED	Tripartite ATP-independent transporter solute receptor, DctP family
[314]	K5XSJ5	1	1.4	1.00	2.0e-4	64716.2	AGABU	F-box domain-containing protein
[315]	A0A2A7NG42	1	2.5	1.00	2.2e-4	39222.3	MYCAG	Uncharacterized protein
[316]	P45978	1	4.3	1.00	3.9e-4	39189.8	YEAST	Protein SCD6
[317]	A0A0C2ID25	1	2.2	0.99	7.7e-4	35472.4	9PSED	Putative transmembrane sensor
[318]	A0A3V9WI52	1	63.2	0.98	0.0032	2161.5	SALET	HTH_35 domain-containing protein
[319]	A0A096F9P6	1	4.1	0.97	4.8e-4	24822.3	COMTE	Peptidase S24
[320]	P41058	1	17.9	0.97	0.0033	6727.8	YEAST	40S ribosomal protein S29-B
[321]	P10127	1	2.4	0.96	2.1e-4	41142.4	YEAST	Alcohol dehydrogenase 4
[322]	A0A5F2KJC3	1	2.4	0.95	0.0067	30474.4	BACIU	DUF4097 domain-containing protein
[323]	Q7S6N6	1	1.2	0.95	2.7e-4	82317.8	NEUCR	Polyadenylate-binding protein, cytoplasmic and nuclear
[324]	A0A095ELH7	1	1.8	0.94	6.0e-4	74450.6	BURCE	Polygalacturonase
[325]	A0A2T5VY27	1	3.1	0.93	3.8e-4	35436.4	9PSED	Uncharacterized protein
[326]	A0A329EFM9	1	0.9	0.92	2.1e-4	118058.4	VIBDI	Phage integrase family protein
[327]	Q6CNN1	1	6.5	0.92	0.0027	17661.4	KLULA	KLLA0E11287p
[328]	T0D0Q1	1	5.5	0.92	2.3e-4	37358.2	PAESO	tRNA(Met) cytidine acetate ligase
[329]	A0A0W0ASN5	1	7.7	0.91	3.8e-4	21612.2	AERSA	ANTAR domain-containing protein
[330]	A0A1H0L1M9	1	2.6	0.90	0.0011	43267.6	MICTS	3'-phosphate/5'-hydroxy nucleic acid ligase
[331]	P53334	1	2.3	0.89	0.0015	40173.3	YEAST	Probable family 17 glucosidase SCW4
[332]	A0A6H1NVW0	1	5.1	0.89	0.0072	16156.7	BACME	BlaI/MecI/CopY family transcriptional regulator
[333]	A0A1I3EUD2	1	2.1	0.88	0.0019	50703.3	SELRU	Outer membrane protein TolC
[334]	O59941	1	4.2	0.88	4.6e-4	29492.7	NEUCR	V-type proton ATPase subunit D
[335]	A0A059ZRC9	1	2.0	0.87	0.0025	58252.9	ACICK	Single-stranded-DNA-specific exonuclease RecJ
[336]	A0A317BNT7	1	12.0	0.85	0.0029	9573.1	STEMA	IF rod domain-containing protein (Fragment)
[337]	I5D633	1	1.0	0.84	9.4e-4	135788.9	MYCAA	Uncharacterized protein
[338]	A0A2N7C8A8	1	14.3	0.84	3.1e-4	10485.9	VIBSP	Uncharacterized protein
[339]	A0A4J1NT08	1	5.4	0.84	0.0043	14654.4	STREE	Fusion of IS1381 orf A and B
[340]	W0TC08	1	1.7	0.84	5.3e-4	47816.3	KLUMD	Glycosidase
[341]	A0A0A1DGK3	1	1.8	0.83	0.0029	44961.0	NOCSI	MCE-family lipoprotein Lpr
[342]	P37291	1	1.9	0.82	0.0025	52218.9	YEAST	Serine hydroxymethyltransferase, cytosolic
[343]	B6IQL1	1	1.3	0.82	0.0022	93039.0	RHOCS	Lysylphosphatidylglycerol synthase
[344]	P28999	1	2.5	0.81	5.1e-4	62214.0	KLUMA	Inulinase
[345]	P36533	1	12.9	0.80	0.0033	7972.7	YEAST	54S ribosomal protein L39, mitochondrial
[346]	A0A330F3T2	1	4.1	0.79	4.8e-4	26675.6	ENTCL	Type II secretion system protein GspC
[347]	A0A1B4Y7G0	1	3.2	0.79	0.0016	37193.4	MYCUL	Uncharacterized protein
[348]	R7S7B8	1	1.9	0.79	0.0016	75813.0	TRAVS	RING-type domain-containing protein
[349]	R5AZT0	1	3.3	0.79	3.7e-4	36190.0	9BACE	Glyceraldehyde-3-phosphate dehydrogenase
[350]	A0A0M3F2L1	1	4.0	0.77	4.5e-4	21596.0	ENTCL	Uncharacterized protein
[351]	A8LAB3	1	2.8	0.77	4.5e-4	30590.2	FRASN	Alpha/beta hydrolase fold
[352]	A0A4R0PMR6	1	5.0	0.77	9.7e-4	47519.6	9PSED	FAD-binding oxidoreductase
[353]	A0A0E1M8S1	1	3.3	0.76	7.1e-4	51329.6	BACCE	Probable D-serine dehydratase
[354]	A0A0S4SIK8	1	4.0	0.76	0.0031	43820.8	CAMFE	Phosphoglycerate kinase
[355]	W8TFQ0	1	1.1	0.75	4.3e-4	78296.3	PEPAC	Chemotaxis protein CheA
[356]	P36421	1	1.8	0.73	6.4e-4	44020.3	YEAST	Tyrosine--tRNA ligase, cytoplasmic
[357]	A0A1Q1FR95	1	2.1	0.73	6.4e-4	39917.8	ENTFL	Uncharacterized protein
[358]	A0A2J9V388	2	0.6	0.40	0.0012	149140.7	VIBMI	Phosphorelay protein LuxU
[359]	A0A060TEY2	1	5.5	0.72	0.0015	22371.8	BLAAD	Ribosome biogenesis regulatory protein
[360]	A0A263NLC7	1	1.9	0.72	0.0040	55358.8	9PSED	Uncharacterized protein
[361]	A0A349Z953	1	5.8	0.72	9.9e-4	23416.0	ALTSX	Uncharacterized protein
[362]	Q4QGZ2	1	0.8	0.72	0.0010	148180.8	LEIMA	Putative kinesin
[363]	D4ZX04	1	1.0	0.71	0.0010	87816.3	ARTPN	Uncharacterized protein
[364]	A0A6B3JL02	1	1.2	0.71	8.1e-4	89728.9	RHILE	FAD-dependent oxidoreductase
[365]	A0A366U5N7	1	1.5	0.70	9.1e-4	74920.8	ENTGA	Penicillin-binding protein transpeptidase
[366]	A0A5P3I663	1	1.4	0.70	9.1e-4	76199.8	MYCGL	Myco_haema domain-containing protein
[367]	A0A5D3XZX7	1	1.8	0.70	0.0014	65690.7	PSEST	CBS domain-containing protein
[368]	Q6CKJ6	1	1.6	0.70	6.5e-4	64986.3	KLULA	KLLA0F10175p
[369]	Q6CJM9	1	0.6	0.67	0.0014	146366.8	KLULA	KLLA0F17369p
[370]	A0A194S7F1	1	3.5	0.67	0.0013	27173.1	RHOGW	AN1-type domain-containing protein
[371]	B2KE31	1	1.2	0.67	0.0015	72029.8	ELUMP	DNA ligase
[372]	A0A5S9MHJ6	1	4.9	0.67	6.1e-4	23430.0	BACIA	Peptidase_S66 domain-containing protein
[373]	A0A0S2DGW0	1	3.5	0.66	7.1e-4	30845.0	LYSEN	Uncharacterized protein
[374]	A0A0V8EAN9	1	6.0	0.65	0.0025	42312.7	LACLL	Phage capsid and scaffold
[375]	A0A233HEW7	1	3.5	0.65	0.0013	22614.1	9VIBR	TetR family transcriptional regulator
[376]	A0A074MFD2	1	2.2	0.64	0.0019	41690.0	ERYLO	Molybdopterin molybdenumtransferase
[377]	A0A1H3EAS5	1	1.3	0.63	0.0038	76888.4	ALLWA	Histidine kinase
[378]	C1DUP0	1	2.7	0.63	0.0047	60757.8	SULAA	Chorismate dehydratase
[379]	Q6CU85	1	6.4	0.61	0.0034	15619.2	KLULA	KLLA0C06864p
[380]	Q874Q3	1	2.6	0.61	0.0022	54159.2	ASPNG	6-phosphogluconate dehydrogenase, decarboxylating
[381]	A0A4P2Q1V0	1	0.9	0.60	0.0015	127768.8	SORCE	Helicase SNF2
[382]	R7B1M7	1	2.5	0.60	0.0042	43471.3	9BACE	Acetylornithine aminotransferase
[383]	A0A2S3ZXP2	1	3.7	0.59	0.0030	44602.3	ARTGL	Glycosyltransferase
[384]	P0C2H9	1	8.0	0.59	0.0010	12967.2	YEAST	60S ribosomal protein L31-B
[385]	A0A0D1P7U4	1	6.5	0.59	0.0027	30649.9	BRAEL	Branched-chain amino acid ABC transporter ATP-binding protein
[386]	P06780	1	3.8	0.58	0.0073	23152.7	YEAST	GTP-binding protein RHO1
[387]	A0A0A2HI16	1	3.3	0.58	0.0032	45297.4	CLOBO	Membrane protein
[388]	D5SSX8	1	0.9	0.58	0.0031	107304.2	PLAL2	Uncharacterized protein
[389]	W7KZH6	1	2.1	0.57	0.0071	37756.8	BACFI	EAL domain-containing protein
[390]	P07245	1	1.4	0.57	0.0072	102206.0	YEAST	C-1-tetrahydrofolate synthase, cytoplasmic
[391]	A0A0S4RS68	1	6.6	0.56	0.0013	31335.4	CAMFE	Co-chaperone protein DnaJ
[392]	A0A009LTI6	1	1.3	0.56	0.0031	63126.5	ACIBA	Putative gTPase-translation elongation factor
[393]	K5XZH8	1	3.9	0.56	0.0023	64065.2	AGABU	Uncharacterized protein
[394]	A0A076IYB8	1	2.6	0.55	0.0044	49641.0	9BACE	Cardiolipin synthase
[395]	Q5EG96	1	27.0	0.55	0.0023	6391.3	BARQI	Hsp60 (Fragment)
[396]	A0A1Y3P244	1	1.8	0.54	0.0039	61434.8	9PSED	DNA repair protein RecN
[397]	A0A331QHG6	1	8.2	0.53	0.0014	17315.0	KLEPN	Transcriptional regulator
[398]	Q6C169	1	5.0	0.53	0.0059	27432.0	YARLI	40S ribosomal protein S6
[399]	A0A3E5D7M1	1	2.2	0.53	0.0011	52131.4	STRAP	Polysaccharide deacetylase
[400]	P53274	1	3.9	0.53	0.0056	25845.7	YEAST	Uncharacterized protein YGR126W
[401]	A0A5S9MVG1	1	3.0	0.52	0.0065	32693.5	MYCVN	Uncharacterized protein
[402]	A0A6B4GS58	1	9.6	0.52	0.0012	9881.8	CLOBO	DUF4231 domain-containing protein
[403]	P06738	1	1.1	0.51	0.0013	103276.2	YEAST	Glycogen phosphorylase
[404]	A0A0D1VE75	1	4.4	0.50	0.0054	44593.6	ANEMI	Cytosine deaminase
[405]	A0A1H0RIN4	1	0.9	0.50	0.0069	118660.3	9PSED	Histidine kinase
[406]	Q6KH94	1	2.3	0.48	0.0076	38979.1	MYCMO	XAA-PRO dipeptidase
[407]	G8X0F4	1	3.3	0.48	0.0053	29793.9	STREN	ATP synthase subunit a
[408]	C0XRL6	1	1.6	0.48	0.0015	102454.1	CORLD	Uncharacterized protein (Fragment)
[409]	P05317	1	3.2	0.47	0.0046	33717.5	YEAST	60S acidic ribosomal protein P0
[410]	A0A0Q4NK01	1	2.6	0.47	0.0022	49133.8	9PSED	Uncharacterized protein
[411]	A0A2B9BQ37	1	4.9	0.47	0.0027	18904.8	BACCE	DUF4825 domain-containing protein
[412]	A6VJ00	1	1.1	0.47	0.0027	84337.0	METM7	Uncharacterized protein
[413]	A0A1Y4FQ57	1	5.4	0.47	0.0016	17349.9	9BACE	Uncharacterized protein
[414]	A0A4R3UVN2	1	4.7	0.47	0.0058	45838.2	PELSC	HlyD family secretion protein
[415]	A0A4D8QEU9	1	0.5	0.46	0.0030	292884.0	AZOBR	Uncharacterized protein
[416]	A0A2P2HGW0	1	3.1	0.46	0.0015	58511.1	ASPFA	Phenylalanine--tRNA ligase
[417]	Q5DZJ4	1	3.4	0.46	0.0047	30302.2	ALIF1	Transcriptional regulator
[418]	A0A640KK08	1	1.3	0.45	0.0062	90891.8	LEITA	Uncharacterized protein
[419]	A0A3G8CBP3	1	3.5	0.45	0.0015	40194.6	9PSED	Muconate cycloisomerase
[420]	A0A168C4X1	1	2.4	0.45	0.0023	35885.7	PAEMC	LacI family transcriptional regulator
[421]	A0A447KZK2	1	2.6	0.44	0.0032	33395.0	SEROD	Fumarate hydratase
[422]	Q6CKC5	1	2.2	0.43	0.0031	41910.7	KLULA	Uroporphyrinogen decarboxylase
[423]	Q6C9K0	1	2.7	0.43	0.0025	39379.5	YARLI	YALI0D10593p
[424]	A0A0Y2BKL3	2	1.0	0.32	4.6e-4	123199.0	STREE	Surface anchored protein
[425]	A0A4R7TY57	1	6.0	0.42	0.0051	28186.7	9PSED	Integrating conjugative element membrane protein (TIGR03747 family)
[426]	A0A5B1BXA7	1	3.5	0.42	0.0025	32357.6	MYCSI	Uncharacterized protein
[427]	A0A099L237	2	2.9	0.29	0.0044	33738.4	COLPS	Abhydrolase_2 domain-containing protein
[428]	Q6AL63	1	2.1	0.39	0.0035	48720.9	DESPS	M18 family aminopeptidase
[429]	S2KHA6	1	5.9	0.39	0.0035	15216.3	HALAF	GlcG protein
[430]	A0A2P6JKW0	1	7.5	0.38	0.0039	40504.8	9PSED	Uncharacterized protein
[431]	A0A4S4JAZ7	1	2.1	0.38	0.0020	48003.9	9PSED	Aromatic ring-hydroxylating dioxygenase subunit alpha
[432]	A0A0S4SZS7	1	4.0	0.38	0.0047	25740.0	CAMFE	Cell filamentation protein
[433]	A0A1L5F6V4	1	1.6	0.38	0.0047	66397.9	CLOKL	Histidine kinase
[434]	A0A2D9W5U6	1	5.0	0.36	0.0073	34806.7	PSESP	Bile acid:sodium symporter
[435]	S5WLS9	1	1.0	0.36	0.0038	83415.6	DESGI	Putative methyl-viologen-reducing hydrogenase subunit delta
[436]	A0A172T3T1	1	3.8	0.36	0.0038	24397.5	FERPE	Peroxiredoxin
[437]	A0A1J9VFG1	1	1.3	0.36	0.0022	98454.0	BACCE	Prophage_tail domain-containing protein
[438]	A0A316JQF6	1	2.2	0.35	0.0091	49622.3	9SYNE	23S rRNA (Uracil(1939)-C(5))-methyltransferase RlmD
[439]	U3B1E0	1	0.7	0.35	0.0031	175265.7	9VIBR	Uncharacterized protein
[440]	A0A4D0ERM7	1	16.7	0.35	0.0079	7081.4	ECOLX	Uncharacterized protein
[441]	Q9ZG14	1	2.8	0.34	0.0057	35155.1	RHOER	tRNA (adenine(58)-N(1))-methyltransferase TrmI
[442]	Q6D8F0	1	11.2	0.34	0.0033	13271.1	PECAS	DUF446 domain-containing protein
[443]	T4VC04	1	15.9	0.34	0.0082	15123.4	PARBF	Uncharacterized protein
[444]	A0A1V2CAF5	1	4.8	0.33	0.0049	36094.2	CORAY	Glyceraldehyde-3-phosphate dehydrogenase
[445]	A0A198X0P3	1	2.0	0.32	0.0041	58088.3	MORCA	RepB family plasmid replication initiator protein
[446]	A0A238PBU9	1	3.6	0.32	0.0029	32632.1	FLAPS	Uncharacterized protein
[447]	A5EEY6	1	2.1	0.32	0.0051	41223.8	BRASB	Alkanesulfonate monooxygenase
[448]	A0A5A5RNA4	1	1.4	0.31	0.0059	62615.8	MICAE	Uncharacterized protein
[449]	I6DUQ3	1	2.7	0.30	0.0046	45867.7	SHIBO	Transposase family protein
[450]	A0A5M7BF26	1	5.2	0.30	0.0068	21058.9	SACHI	Uncharacterized protein
[451]	A0A0H3DNR6	1	2.9	0.29	0.0082	50583.9	EDWTF	Acyl-coenzyme A synthetase/AMP-(Fatty) acid ligase related enzyme
[452]	I3Y6X7	1	1.5	0.28	0.0045	94195.5	THIV6	DD-transpeptidase
[453]	E5C6Q5	1	1.3	0.28	0.0043	97274.7	9BACE	Uncharacterized protein
[454]	Q7NZU6	1	1.7	0.27	0.0031	63587.1	CHRVO	Lipid A export ATP-binding/permease protein MsbA
[455]	A0A1X7I080	1	2.2	0.27	0.0031	47793.2	RHORH	Predicted Zn-dependent peptidase
[456]	A0A3W8XJ64	1	2.9	0.27	0.0031	38691.4	SALER	IS110 family transposase
[457]	A0A4Q9CR14	1	4.7	0.27	0.0031	24681.5	ECOLX	3-oxoacyl-ACP reductase FabG
[458]	C9RRH7	1	3.4	0.27	0.0036	55848.0	FIBSS	Esterase D domain protein
[459]	Q1QK37	1	2.1	0.27	0.0051	50610.3	NITHX	Peptidase dimerization
[460]	Q03U89	1	2.4	0.26	0.0064	59841.3	LACBA	ABC-type oligopeptide transport system, periplasmic component
[461]	U6RNZ4	1	9.7	0.26	0.0046	15790.5	9BACE	HU-HIG domain-containing protein
[462]	A0A0R3A7Z5	1	6.5	0.26	0.0040	35623.9	9PSED	Alcohol dehydrogenase
[463]	B5ZWK1	1	7.6	0.25	0.0065	16926.4	RHILW	Uncharacterized protein
[464]	C6D2D4	1	4.5	0.25	0.0058	28513.2	PAESJ	Spore cortex-lytic enzyme
[465]	P05453	1	1.2	0.25	0.0078	76551.5	YEAST	Eukaryotic peptide chain release factor GTP-binding subunit
[466]	E0US58	1	1.9	0.24	0.0057	56059.1	SULAO	Cytochrome c oxidase accessory protein CcoG
[467]	Q3ADF4	1	3.1	0.24	0.0042	34514.4	CARHZ	Conserved domain protein
[468]	A0A1J5NP95	1	4.3	0.23	0.0078	21183.4	MOOTH	Uncharacterized protein
[469]	P32288	1	2.4	0.21	0.0042	41766.4	YEAST	Glutamine synthetase
[470]	A0A0V2F471	1	1.2	0.21	0.0050	97025.1	CAUVI	DNA topoisomerase 1
[471]	Q6CK02	1	3.9	0.21	0.0092	25563.7	KLULA	Clathrin light chain
[472]	L0F6U4	1	4.6	0.21	0.0079	24761.3	DESDL	Haloacid dehalogenase superfamily enzyme, subfamily IA
[473]	A0A4R0SUG5	1	1.6	0.20	0.0077	56141.4	BIFLN	Uncharacterized protein
[474]	Q6CQJ0	1	3.8	0.18	0.0055	39289.5	KLULA	Aspartate-semialdehyde dehydrogenase
[475]	Q4D8E6	1	0.6	0.17	0.0079	108928.0	TRYCC	WW domain-containing protein
[476]	A0A2E4P701	1	1.4	0.17	0.0056	102604.7	FLASP	ATPase_AAA_core domain-containing protein
[477]	A1AV09	1	3.0	0.16	0.0096	32932.4	PELPD	Peptidylprolyl isomerase
[478]	U3CQM3	1	1.7	0.15	0.0084	42534.2	9VIBR	Putative 3-oxoacyl-[acyl-carrier-protein] synthase
[479]	A9EQR5	1	1.8	0.13	0.0084	83468.6	SORC5	Probable cation-transporting ATPase
[480]	Q213U5	1	8.2	0.13	0.0074	22418.9	RHOPB	Uncharacterized protein
[481]	A0A641W6A7	1	2.6	0.12	0.0084	57849.1	BACOV	Uncharacterized protein
[482]	Q2GIL5	1	4.7	0.11	0.0073	25760.7	ANAPZ	tRNA (guanine-N(1)-)-methyltransferase
[483]	A0A2G9ICD8	1	4.6	0.10	0.0085	27661.2	PREIN	Ubiquinone biosynthesis methyltransferase UbiE
[484]	A0A3T3BDW9	1	4.5	0.10	0.0072	40281.2	SALET	DUF1376 domain-containing protein
[485]	A0A3D3TUX9	1	5.0	0.08	0.0083	28302.6	CLOSP	Flagellar basal body protein
[486]	A0A1R1JWW0	1	2.9	0.07	0.0095	53405.1	ALCXX	ATP-dependent protease
[487]	Q8A1S3	1	3.3	0.06	0.0096	37045.9	BACTN	Putative dehydrogenase
[488]	A0A345RZV8	1	9.1	0.05	0.0090	22210.3	STRSU	TetR/AcrR family transcriptional regulator
[489]	A0A5M7CM82	1	3.9	0.04	0.0092	44139.3	9PSED	LPXTG cell wall anchor domain-containing protein
[490]	A0A558H6A0	1	1.9	0.02	0.0099	58955.8	PAENT	Beta-N-acetylhexosaminidase
[491]	A0A6B3KDW3	1	0.8	0.01	0.0099	154569.7	RHILE	Uncharacterized protein
