# Supplementary material for: Non-Saccharomyces yeast derivatives: Characterization of novel potential bio-adjuvants for the winemaking process
Source: Curr Res Food Sci. 2024 May 22;8:100774. doi: 10.1016/j.crfs.2024.100774 (PMC11153934; doi:10.1016/j.crfs.2024.100774)
Supplement: Multimedia component 5 [file mmc5.xlsx]

## Sheet: LT_Mascot report
Family	Database	Accession	Score	Mass	Num. of matches	Num. of significant matches	Num. of sequences	Num. of significant sequences	emPAI	Description
2	SwissProt	G3P3_YEAST	672	35838	21	21	9	9	2.63	Glyceraldehyde-3-phosphate dehydrogenase 3 OS=Saccharomyces cerevisiae (strain ATCC 204508 / S288c) OX=559292 GN=TDH3 PE=1 SV=3
48	SwissProt	RS21A_YEAST	52	9797	4	4	2	2	2.5	Small ribosomal subunit protein eS21A OS=Saccharomyces cerevisiae (strain ATCC 204508 / S288c) OX=559292 GN=RPS21A PE=1 SV=1
23	SwissProt	RL43A_CANAL	90	10336	3	3	3	3	2.28	Large ribosomal subunit protein eL43 OS=Candida albicans (strain SC5314 / ATCC MYA-2876) OX=237561 GN=RPL43A PE=1 SV=1
2	SwissProt	G3P_DEBHA	726	35926	22	22	6	6	1.86	Glyceraldehyde-3-phosphate dehydrogenase OS=Debaryomyces hansenii (strain ATCC 36239 / CBS 767 / BCRC 21394 / JCM 1990 / NBRC 0083 / IGC 2968) OX=284592 GN=GPD PE=3 SV=1
17	SwissProt	FKBP_YEAST	105	12207	3	3	3	3	1.75	FK506-binding protein 1 OS=Saccharomyces cerevisiae (strain ATCC 204508 / S288c) OX=559292 GN=FPR1 PE=1 SV=2
38	SwissProt	RL26A_YEAST	69	14225	3	3	3	3	1.39	Large ribosomal subunit protein uL24A OS=Saccharomyces cerevisiae (strain ATCC 204508 / S288c) OX=559292 GN=RPL26A PE=1 SV=3
5	SwissProt	EF1A_YEAST	270	50400	14	14	7	7	1.31	Elongation factor 1-alpha OS=Saccharomyces cerevisiae (strain ATCC 204508 / S288c) OX=559292 GN=TEF1 PE=1 SV=1
14	SwissProt	RS12_YEAST	123	15462	4	4	3	3	1.24	Small ribosomal subunit protein eS12 OS=Saccharomyces cerevisiae (strain ATCC 204508 / S288c) OX=559292 GN=RPS12 PE=1 SV=1
30	SwissProt	RLA4_YEAST	81	11043	2	2	2	2	1.11	Large ribosomal subunit protein P2B OS=Saccharomyces cerevisiae (strain ATCC 204508 / S288c) OX=559292 GN=RPP2B PE=1 SV=2
2	SwissProt	G3P_ZYGRO	353	35693	10	10	5	5	1.02	Glyceraldehyde-3-phosphate dehydrogenase OS=Zygosaccharomyces rouxii OX=4956 PE=3 SV=1
28	SwissProt	HSP26_YEAST	83	23865	5	5	4	4	1.01	Heat shock protein 26 OS=Saccharomyces cerevisiae (strain ATCC 204508 / S288c) OX=559292 GN=HSP26 PE=1 SV=3
7	SwissProt	KPYK1_YEAST	193	54909	11	11	8	8	0.99	Pyruvate kinase 1 OS=Saccharomyces cerevisiae (strain ATCC 204508 / S288c) OX=559292 GN=CDC19 PE=1 SV=2
5	SwissProt	EF1A_PODAS	274	50162	12	12	5	5	0.96	Elongation factor 1-alpha OS=Podospora anserina OX=2587412 GN=TEF PE=3 SV=1
5	SwissProt	EF1A_PODCU	272	50215	15	15	5	5	0.96	Elongation factor 1-alpha OS=Podospora curvicolla OX=48157 GN=TEF PE=3 SV=1
1	SwissProt	PGK_YEAST	587	44768	19	19	6	6	0.93	Phosphoglycerate kinase OS=Saccharomyces cerevisiae (strain ATCC 204508 / S288c) OX=559292 GN=PGK1 PE=1 SV=2
4	SwissProt	TPIS_YEAST	339	26893	7	7	3	3	0.86	Triosephosphate isomerase OS=Saccharomyces cerevisiae (strain ATCC 204508 / S288c) OX=559292 GN=TPI1 PE=1 SV=2
53	SwissProt	H2AZ_ASHGO	49	14090	2	2	2	2	0.8	Histone H2A.Z OS=Ashbya gossypii (strain ATCC 10895 / CBS 109.51 / FGSC 9923 / NRRL Y-1056) OX=284811 GN=HTZ1 PE=3 SV=3
112	SwissProt	RS29A_YEAST	29	6884	1	1	1	1	0.79	Small ribosomal subunit protein uS14A OS=Saccharomyces cerevisiae (strain ATCC 204508 / S288c) OX=559292 GN=RPS29A PE=1 SV=3
1	SwissProt	PGK_KLULA	508	44544	28	28	6	6	0.76	Phosphoglycerate kinase OS=Kluyveromyces lactis (strain ATCC 8585 / CBS 2359 / DSM 70799 / NBRC 1267 / NRRL Y-1140 / WM37) OX=284590 GN=PGK PE=3 SV=2
7	SwissProt	KPYK_ASHGO	192	55115	10	10	7	7	0.71	Pyruvate kinase OS=Ashbya gossypii (strain ATCC 10895 / CBS 109.51 / FGSC 9923 / NRRL Y-1056) OX=284811 GN=PYK1 PE=3 SV=1
74	SwissProt	RS28_ASHGO	39	7546	1	1	1	1	0.71	Small ribosomal subunit protein eS28 OS=Ashbya gossypii (strain ATCC 10895 / CBS 109.51 / FGSC 9923 / NRRL Y-1056) OX=284811 GN=RPS28A PE=3 SV=1
20	SwissProt	RS19A_YEAST	96	15907	3	3	2	2	0.69	Small ribosomal subunit protein eS19A OS=Saccharomyces cerevisiae (strain ATCC 204508 / S288c) OX=559292 GN=RPS19A PE=1 SV=2
33	SwissProt	SODC_CANGA	76	15854	3	3	2	2	0.69	Superoxide dismutase [Cu-Zn] OS=Candida glabrata (strain ATCC 2001 / BCRC 20586 / JCM 3761 / NBRC 0622 / NRRL Y-65 / CBS 138) OX=284593 GN=SOD1 PE=3 SV=3
9	SwissProt	ACTG_ACRCH	167	41809	6	6	5	5	0.65	Actin, gamma OS=Acremonium chrysogenum OX=5044 GN=ACT PE=3 SV=1
54	SwissProt	RS13_CANAL	49	16935	2	2	2	2	0.63	Small ribosomal subunit protein uS15 OS=Candida albicans (strain SC5314 / ATCC MYA-2876) OX=237561 GN=RPS13 PE=1 SV=1
1	SwissProt	PGK_ASHGO	812	44305	29	29	5	5	0.61	Phosphoglycerate kinase OS=Ashbya gossypii (strain ATCC 10895 / CBS 109.51 / FGSC 9923 / NRRL Y-1056) OX=284811 GN=PGK1 PE=3 SV=3
2	SwissProt	G3P1_KLULA	203	35416	7	7	4	4	0.61	Glyceraldehyde-3-phosphate dehydrogenase 1 OS=Kluyveromyces lactis (strain ATCC 8585 / CBS 2359 / DSM 70799 / NBRC 1267 / NRRL Y-1140 / WM37) OX=284590 GN=GAP1 PE=1 SV=1
123	SwissProt	UBIQ_COPCO	26	8536	1	1	1	1	0.61	Ubiquitin OS=Coprinellus congregatus OX=5347 PE=1 SV=1
11	SwissProt	RS6A_YEAST	159	27037	4	4	3	3	0.59	Small ribosomal subunit protein eS6A OS=Saccharomyces cerevisiae (strain ATCC 204508 / S288c) OX=559292 GN=RPS6A PE=1 SV=1
82	SwissProt	RL12A_YEAST	36	17869	2	2	2	2	0.59	Large ribosomal subunit protein uL11A OS=Saccharomyces cerevisiae (strain ATCC 204508 / S288c) OX=559292 GN=RPL12A PE=1 SV=1
98	SwissProt	RL21A_YEAST	32	18288	2	2	2	2	0.57	Large ribosomal subunit protein eL21A OS=Saccharomyces cerevisiae (strain ATCC 204508 / S288c) OX=559292 GN=RPL21A PE=1 SV=1
46	SwissProt	RS27A_YEAST	53	9159	2	2	1	1	0.56	Small ribosomal subunit protein eS27A OS=Saccharomyces cerevisiae (strain ATCC 204508 / S288c) OX=559292 GN=RPS27A PE=1 SV=1
6	SwissProt	HSP71_YEAST	186	69786	9	9	7	7	0.53	Heat shock protein SSA1 OS=Saccharomyces cerevisiae (strain ATCC 204508 / S288c) OX=559292 GN=SSA1 PE=1 SV=4
27	SwissProt	STM1_YEAST	83	29977	3	3	3	3	0.52	Suppressor protein STM1 OS=Saccharomyces cerevisiae (strain ATCC 204508 / S288c) OX=559292 GN=STM1 PE=1 SV=3
36	SwissProt	TSA1_YEAST	71	21690	3	3	2	2	0.47	Peroxiredoxin TSA1 OS=Saccharomyces cerevisiae (strain ATCC 204508 / S288c) OX=559292 GN=TSA1 PE=1 SV=3
59	SwissProt	RL19A_YEAST	46	21691	2	2	2	2	0.47	Large ribosomal subunit protein eL19A OS=Saccharomyces cerevisiae (strain ATCC 204508 / S288c) OX=559292 GN=RPL19A PE=1 SV=1
77	SwissProt	NHP6_ASHGO	37	10635	1	1	1	1	0.47	Non-histone chromosomal protein 6 OS=Ashbya gossypii (strain ATCC 10895 / CBS 109.51 / FGSC 9923 / NRRL Y-1056) OX=284811 GN=NHP6 PE=3 SV=1
55	SwissProt	RL16A_YEAST	48	22187	2	2	2	2	0.46	Large ribosomal subunit protein uL13A OS=Saccharomyces cerevisiae (strain ATCC 204508 / S288c) OX=559292 GN=RPL16A PE=1 SV=3
110	SwissProt	RS8A_YEAST	29	22590	2	2	2	2	0.45	Small ribosomal subunit protein eS8A OS=Saccharomyces cerevisiae (strain ATCC 204508 / S288c) OX=559292 GN=RPS8A PE=1 SV=1
6	SwissProt	HSP70_EMENI	274	70045	12	12	5	5	0.44	Heat shock 70 kDa protein OS=Emericella nidulans (strain FGSC A4 / ATCC 38163 / CBS 112.46 / NRRL 194 / M139) OX=227321 GN=hsp70 PE=1 SV=1
127	SwissProt	H4_AGABI	25	11359	1	1	1	1	0.44	Histone H4 OS=Agaricus bisporus OX=5341 GN=hhfA PE=3 SV=2
141	SwissProt	TRX1_YEAST	20	11342	1	1	1	1	0.44	Thioredoxin-1 OS=Saccharomyces cerevisiae (strain ATCC 204508 / S288c) OX=559292 GN=TRX1 PE=1 SV=3
159	SwissProt	CH10_YEAST	15	11365	1	1	1	1	0.44	10 kDa heat shock protein, mitochondrial OS=Saccharomyces cerevisiae (strain ATCC 204508 / S288c) OX=559292 GN=HSP10 PE=1 SV=1
6	SwissProt	HSP72_CANAL	242	70199	13	13	6	6	0.43	Heat shock protein SSA2 OS=Candida albicans (strain SC5314 / ATCC MYA-2876) OX=237561 GN=SSA2 PE=1 SV=4
6	SwissProt	HSP73_YEAST	203	70618	11	11	6	6	0.43	Heat shock protein SSA3 OS=Saccharomyces cerevisiae (strain ATCC 204508 / S288c) OX=559292 GN=SSA3 PE=1 SV=3
8	SwissProt	ENO_RHOMI	168	47111	7	7	4	4	0.43	Enolase OS=Rhodotorula mucilaginosa OX=5537 GN=ENO PE=1 SV=1
8	SwissProt	ENO1_YEAST	156	46844	7	7	4	4	0.43	Enolase 1 OS=Saccharomyces cerevisiae (strain ATCC 204508 / S288c) OX=559292 GN=ENO1 PE=1 SV=3
2	SwissProt	G3P_YARLI	207	35911	7	7	3	3	0.42	Glyceraldehyde-3-phosphate dehydrogenase OS=Yarrowia lipolytica (strain CLIB 122 / E 150) OX=284591 GN=GPD PE=3 SV=1
12	SwissProt	HS150_YEAS1	152	36969	5	5	2	2	0.41	Cell wall mannoprotein HSP150 OS=Saccharomyces cerevisiae (strain RM11-1a) OX=285006 GN=HSP150 PE=3 SV=1
109	SwissProt	SDO1L_YEAST	30	12002	1	1	1	1	0.41	Restriction of telomere capping protein 3 OS=Saccharomyces cerevisiae (strain ATCC 204508 / S288c) OX=559292 GN=RTC3 PE=1 SV=1
125	SwissProt	CYC_CANAL	25	12286	1	1	1	1	0.4	Cytochrome c OS=Candida albicans (strain SC5314 / ATCC MYA-2876) OX=237561 GN=CYC1 PE=3 SV=3
31	SwissProt	RL2_CANAL	80	27352	3	3	2	2	0.36	Large ribosomal subunit protein uL2 OS=Candida albicans (strain SC5314 / ATCC MYA-2876) OX=237561 GN=RPL2 PE=1 SV=1
31	SwissProt	RL2A_YEAST	46	27392	2	2	2	2	0.36	Large ribosomal subunit protein uL2A OS=Saccharomyces cerevisiae (strain ATCC 204508 / S288c) OX=559292 GN=RPL2A PE=1 SV=1
40	SwissProt	RL2A_SCHPO	66	27197	3	3	2	2	0.36	Large ribosomal subunit protein uL2A OS=Schizosaccharomyces pombe (strain 972 / ATCC 24843) OX=284812 GN=rpl801 PE=1 SV=1
62	SwissProt	RS20_CANAL	42	13336	1	1	1	1	0.36	Small ribosomal subunit protein uS10 OS=Candida albicans (strain SC5314 / ATCC MYA-2876) OX=237561 GN=RPS20 PE=1 SV=1
72	SwissProt	HSB1_PICST	39	14252	1	1	1	1	0.34	Histone H2B.1 OS=Scheffersomyces stipitis (strain ATCC 58785 / CBS 6054 / NBRC 10063 / NRRL Y-11545) OX=322104 GN=HTB1 PE=3 SV=1
34	SwissProt	CARP_YEAST	76	44699	5	5	3	3	0.33	Saccharopepsin OS=Saccharomyces cerevisiae (strain ATCC 204508 / S288c) OX=559292 GN=PEP4 PE=1 SV=1
66	SwissProt	DIF1_LACTC	41	14515	1	1	1	1	0.33	Damage-regulated import facilitator 1 OS=Lachancea thermotolerans (strain ATCC 56472 / CBS 6340 / NRRL Y-8284) OX=559295 GN=DIF1 PE=3 SV=1
92	SwissProt	RL23A_YEAST	33	14578	1	1	1	1	0.33	Large ribosomal subunit protein uL14A OS=Saccharomyces cerevisiae (strain ATCC 204508 / S288c) OX=559292 GN=RPL23A PE=1 SV=1
94	SwissProt	RL26_SCHPO	33	14332	1	1	1	1	0.33	Large ribosomal subunit protein uL24 OS=Schizosaccharomyces pombe (strain 972 / ATCC 24843) OX=284812 GN=rpl26 PE=1 SV=1
115	SwissProt	RS14A_YEAST	28	14585	1	1	1	1	0.33	Small ribosomal subunit protein uS11A OS=Saccharomyces cerevisiae (strain ATCC 204508 / S288c) OX=559292 GN=RPS14A PE=1 SV=5
3	SwissProt	PDC5_YEAST	352	62101	10	10	2	2	0.31	Pyruvate decarboxylase isozyme 2 OS=Saccharomyces cerevisiae (strain ATCC 204508 / S288c) OX=559292 GN=PDC5 PE=1 SV=4
8	SwissProt	ENO_ASHGO	80	46660	4	4	3	3	0.31	Enolase OS=Ashbya gossypii (strain ATCC 10895 / CBS 109.51 / FGSC 9923 / NRRL Y-1056) OX=284811 GN=ENO PE=3 SV=1
8	SwissProt	ENO2_DEBHA	79	47210	4	4	3	3	0.31	Enolase 2 OS=Debaryomyces hansenii (strain ATCC 36239 / CBS 767 / BCRC 21394 / JCM 1990 / NBRC 0083 / IGC 2968) OX=284592 GN=ENO2 PE=3 SV=1
35	SwissProt	RL27A_YEAST	72	15522	1	1	1	1	0.31	Large ribosomal subunit protein eL27A OS=Saccharomyces cerevisiae (strain ATCC 204508 / S288c) OX=559292 GN=RPL27A PE=1 SV=1
75	SwissProt	RS17A_SCHPO	38	15504	1	1	1	1	0.31	Small ribosomal subunit protein eS17A OS=Schizosaccharomyces pombe (strain 972 / ATCC 24843) OX=284812 GN=rps1701 PE=3 SV=1
90	SwissProt	RS24A_YEAST	34	15319	1	1	1	1	0.31	Small ribosomal subunit protein eS24A OS=Saccharomyces cerevisiae (strain ATCC 204508 / S288c) OX=559292 GN=RPS24A PE=1 SV=1
97	SwissProt	H3_AJECA	32	15351	1	1	1	1	0.31	Histone H3 OS=Ajellomyces capsulatus OX=5037 GN=HHT1 PE=3 SV=3
37	SwissProt	IPYR_ASHGO	70	32428	2	2	2	2	0.3	Inorganic pyrophosphatase OS=Ashbya gossypii (strain ATCC 10895 / CBS 109.51 / FGSC 9923 / NRRL Y-1056) OX=284811 GN=IPP1 PE=3 SV=1
87	SwissProt	RL25_KLULA	34	15707	1	1	1	1	0.3	Large ribosomal subunit protein uL23 OS=Kluyveromyces lactis (strain ATCC 8585 / CBS 2359 / DSM 70799 / NBRC 1267 / NRRL Y-1140 / WM37) OX=284590 GN=RPL25 PE=1 SV=1
79	SwissProt	RS23A_NAUCC	36	16142	1	1	1	1	0.29	Small ribosomal subunit protein uS12A OS=Naumovozyma castellii (strain ATCC 76901 / BCRC 22586 / CBS 4309 / NBRC 1992 / NRRL Y-12630) OX=1064592 GN=RPS23A PE=1 SV=1
6	SwissProt	HSP71_CRYNB	155	69538	8	8	4	4	0.28	Transcriptional coregulator SSA1 OS=Cryptococcus neoformans var. neoformans serotype D (strain B-3501A) OX=283643 GN=SSA1 PE=1 SV=1
16	SwissProt	YAB4_SCHPO	106	33621	12	12	1	1	0.28	Uncharacterized protein C2G11.04 OS=Schizosaccharomyces pombe (strain 972 / ATCC 24843) OX=284812 GN=SPAC2G11.04 PE=4 SV=1
106	SwissProt	CRH1_YEAST	30	52840	3	3	3	3	0.27	Probable glycosidase CRH1 OS=Saccharomyces cerevisiae (strain ATCC 204508 / S288c) OX=559292 GN=CRH1 PE=1 SV=1
107	SwissProt	RL24A_YEAST	30	17603	1	1	1	1	0.27	Large ribosomal subunit protein eL24A OS=Saccharomyces cerevisiae (strain ATCC 204508 / S288c) OX=559292 GN=RPL24A PE=1 SV=1
15	SwissProt	EF2_YEAST	119	93686	5	5	5	5	0.25	Elongation factor 2 OS=Saccharomyces cerevisiae (strain ATCC 204508 / S288c) OX=559292 GN=EFT1 PE=1 SV=1
15	SwissProt	EF2_LACK1	80	93816	5	5	5	5	0.25	Elongation factor 2 OS=Lachancea kluyveri (strain ATCC 58438 / CBS 3082 / BCRC 21498 / NBRC 1685 / JCM 7257 / NCYC 543 / NRRL Y-12651) OX=226302 GN=EFT2 PE=3 SV=1
29	SwissProt	ADH1_KLULA	83	37636	3	3	2	2	0.25	Alcohol dehydrogenase 1 OS=Kluyveromyces lactis (strain ATCC 8585 / CBS 2359 / DSM 70799 / NBRC 1267 / NRRL Y-1140 / WM37) OX=284590 GN=ADH1 PE=3 SV=1
29	SwissProt	ADH1_YEAST	61	37282	2	2	2	2	0.25	Alcohol dehydrogenase 1 OS=Saccharomyces cerevisiae (strain ATCC 204508 / S288c) OX=559292 GN=ADH1 PE=1 SV=5
78	SwissProt	NACA_YEAST	37	18698	1	1	1	1	0.25	Nascent polypeptide-associated complex subunit alpha OS=Saccharomyces cerevisiae (strain ATCC 204508 / S288c) OX=559292 GN=EGD2 PE=1 SV=3
10	SwissProt	PMA1_YEAST	165	100069	7	7	5	5	0.24	Plasma membrane ATPase 1 OS=Saccharomyces cerevisiae (strain ATCC 204508 / S288c) OX=559292 GN=PMA1 PE=1 SV=2
19	SwissProt	ALF_KLULA	97	39746	8	8	2	2	0.24	Fructose-bisphosphate aldolase OS=Kluyveromyces lactis (strain ATCC 8585 / CBS 2359 / DSM 70799 / NBRC 1267 / NRRL Y-1140 / WM37) OX=284590 GN=FBA1 PE=3 SV=2
21	SwissProt	ALF_YEAST	96	39881	5	5	2	2	0.23	Fructose-bisphosphate aldolase OS=Saccharomyces cerevisiae (strain ATCC 204508 / S288c) OX=559292 GN=FBA1 PE=1 SV=3
22	SwissProt	HSP82_ASHGO	90	80646	5	5	4	4	0.23	Heat shock protein HSP82 OS=Ashbya gossypii (strain ATCC 10895 / CBS 109.51 / FGSC 9923 / NRRL Y-1056) OX=284811 GN=HSP82 PE=3 SV=1
47	SwissProt	RL20B_CANAL	53	20325	1	1	1	1	0.23	Large ribosomal subunit protein eL20 OS=Candida albicans (strain SC5314 / ATCC MYA-2876) OX=237561 GN=RPL20B PE=1 SV=1
147	SwissProt	RL11_ASHGO	19	19847	1	1	1	1	0.23	Large ribosomal subunit protein uL5 OS=Ashbya gossypii (strain ATCC 10895 / CBS 109.51 / FGSC 9923 / NRRL Y-1056) OX=284811 GN=RPL11 PE=3 SV=1
18	SwissProt	PABP_CANGA	100	64854	3	3	3	3	0.22	Polyadenylate-binding protein, cytoplasmic and nuclear OS=Candida glabrata (strain ATCC 2001 / BCRC 20586 / JCM 3761 / NBRC 0622 / NRRL Y-65 / CBS 138) OX=284593 GN=PAB1 PE=3 SV=1
26	SwissProt	RL17A_YEAST	84	20537	1	1	1	1	0.22	Large ribosomal subunit protein uL22A OS=Saccharomyces cerevisiae (strain ATCC 204508 / S288c) OX=559292 GN=RPL17A PE=1 SV=4
18	SwissProt	PABP_ASHGO	91	65356	3	3	3	3	0.21	Polyadenylate-binding protein, cytoplasmic and nuclear OS=Ashbya gossypii (strain ATCC 10895 / CBS 109.51 / FGSC 9923 / NRRL Y-1056) OX=284811 GN=PAB1 PE=3 SV=1
50	SwissProt	SSB1_CANGA	52	66470	3	3	3	3	0.21	Ribosome-associated molecular chaperone SSB OS=Candida glabrata (strain ATCC 2001 / BCRC 20586 / JCM 3761 / NBRC 0622 / NRRL Y-65 / CBS 138) OX=284593 GN=SSB1 PE=3 SV=3
63	SwissProt	RL3_CANGA	42	43928	2	2	2	2	0.21	Large ribosomal subunit protein uL3 OS=Candida glabrata (strain ATCC 2001 / BCRC 20586 / JCM 3761 / NBRC 0622 / NRRL Y-65 / CBS 138) OX=284593 GN=RPL3 PE=3 SV=1
81	SwissProt	RS9B_CANAL	36	21707	1	1	1	1	0.21	Small ribosomal subunit protein uS4 OS=Candida albicans (strain SC5314 / ATCC MYA-2876) OX=237561 GN=RPS9B PE=1 SV=1
111	SwissProt	RS7A_YEAST	29	21609	1	1	1	1	0.21	Small ribosomal subunit protein eS7A OS=Saccharomyces cerevisiae (strain ATCC 204508 / S288c) OX=559292 GN=RPS7A PE=1 SV=4
57	SwissProt	ENO1_CANGA	47	47367	7	7	2	2	0.19	Enolase 1 OS=Candida glabrata (strain ATCC 2001 / BCRC 20586 / JCM 3761 / NBRC 0622 / NRRL Y-65 / CBS 138) OX=284593 GN=ENO1 PE=3 SV=1
76	SwissProt	RL15A_CANAL	38	24371	1	1	1	1	0.19	Large ribosomal subunit protein eL15 OS=Candida albicans (strain SC5314 / ATCC MYA-2876) OX=237561 GN=RPL15A PE=1 SV=1
140	SwissProt	RL15B_YEAST	21	24464	1	1	1	1	0.19	Large ribosomal subunit protein eL15B OS=Saccharomyces cerevisiae (strain ATCC 204508 / S288c) OX=559292 GN=RPL15B PE=1 SV=2
13	SwissProt	EIS1_LACTC	144	101456	4	4	4	4	0.18	Eisosome protein 1 OS=Lachancea thermotolerans (strain ATCC 56472 / CBS 6340 / NRRL Y-8284) OX=559295 GN=EIS1 PE=3 SV=1
32	SwissProt	IRC22_LACTC	79	24595	2	2	1	1	0.18	Increased recombination centers protein 22 OS=Lachancea thermotolerans (strain ATCC 56472 / CBS 6340 / NRRL Y-8284) OX=559295 GN=IRC22 PE=3 SV=1
113	SwissProt	ARTA_ASPFN	28	27024	1	1	1	1	0.17	14-3-3 family protein artA OS=Aspergillus flavus (strain ATCC 200026 / FGSC A1120 / IAM 13836 / NRRL 3357 / JCM 12722 / SRRC 167) OX=332952 GN=artA PE=3 SV=1
133	SwissProt	RS3_CANAL	23	27255	1	1	1	1	0.17	Small ribosomal subunit protein uS3 OS=Candida albicans (strain SC5314 / ATCC MYA-2876) OX=237561 GN=RPS3 PE=1 SV=1
143	SwissProt	VATE_YEAST	20	26455	1	1	1	1	0.17	V-type proton ATPase subunit E OS=Saccharomyces cerevisiae (strain ATCC 204508 / S288c) OX=559292 GN=VMA4 PE=1 SV=4
149	SwissProt	RRF1_CANGA	17	26159	1	1	1	1	0.17	Ribosome-recycling factor, mitochondrial OS=Candida glabrata (strain ATCC 2001 / BCRC 20586 / JCM 3761 / NBRC 0622 / NRRL Y-65 / CBS 138) OX=284593 GN=RRF1 PE=3 SV=1
24	SwissProt	VATB_CANAL	89	57245	2	2	2	2	0.16	V-type proton ATPase subunit B OS=Candida albicans (strain SC5314 / ATCC MYA-2876) OX=237561 GN=VMA2 PE=3 SV=1
24	SwissProt	VATB_YEAST	83	57770	2	2	2	2	0.16	V-type proton ATPase subunit B OS=Saccharomyces cerevisiae (strain ATCC 204508 / S288c) OX=559292 GN=VMA2 PE=1 SV=2
52	SwissProt	PMGY_CANAL	51	27437	1	1	1	1	0.16	Phosphoglycerate mutase OS=Candida albicans (strain SC5314 / ATCC MYA-2876) OX=237561 GN=GPM1 PE=1 SV=3
83	SwissProt	GPP2_YEAST	35	27967	1	1	1	1	0.16	Glycerol-1-phosphate phosphohydrolase 2 OS=Saccharomyces cerevisiae (strain ATCC 204508 / S288c) OX=559292 GN=GPP2 PE=1 SV=1
102	SwissProt	PMG1_YEAST	31	27592	1	1	1	1	0.16	Phosphoglycerate mutase 1 OS=Saccharomyces cerevisiae (strain ATCC 204508 / S288c) OX=559292 GN=GPM1 PE=1 SV=3
108	SwissProt	RL8A_YEAST	30	28164	1	1	1	1	0.16	Large ribosomal subunit protein eL8A OS=Saccharomyces cerevisiae (strain ATCC 204508 / S288c) OX=559292 GN=RPL8A PE=1 SV=4
120	SwissProt	GPP1_YEAST	27	28100	1	1	1	1	0.16	Glycerol-1-phosphate phosphohydrolase 1 OS=Saccharomyces cerevisiae (strain ATCC 204508 / S288c) OX=559292 GN=GPP1 PE=1 SV=3
158	SwissProt	RSSA_LACTC	16	27767	1	1	1	1	0.16	Small ribosomal subunit protein uS2 OS=Lachancea thermotolerans (strain ATCC 56472 / CBS 6340 / NRRL Y-8284) OX=559295 GN=RPS0 PE=3 SV=1
163	SwissProt	DCG1_YEAST	15	27581	1	1	1	1	0.16	Protein DCG1 OS=Saccharomyces cerevisiae (strain ATCC 204508 / S288c) OX=559292 GN=DCG1 PE=2 SV=1
49	SwissProt	ROT1_YEAS7	52	29051	1	1	1	1	0.15	Protein ROT1 OS=Saccharomyces cerevisiae (strain YJM789) OX=307796 GN=ROT1 PE=3 SV=1
67	SwissProt	RS4A_YEAST	40	29449	1	1	1	1	0.15	Small ribosomal subunit protein eS4A OS=Saccharomyces cerevisiae (strain ATCC 204508 / S288c) OX=559292 GN=RPS4A PE=1 SV=1
145	SwissProt	PSOC_ASPFU	20	29535	1	1	1	1	0.15	Methyltransferase psoC OS=Aspergillus fumigatus (strain ATCC MYA-4609 / CBS 101355 / FGSC A1100 / Af293) OX=330879 GN=psoC PE=1 SV=1
154	SwissProt	PYRF_SCHPO	16	29571	1	1	1	1	0.15	Orotidine 5'-phosphate decarboxylase OS=Schizosaccharomyces pombe (strain 972 / ATCC 24843) OX=284812 GN=ura4 PE=3 SV=1
6	SwissProt	HSP70_NEUCR	157	70738	6	6	2	2	0.13	Heat shock 70 kDa protein OS=Neurospora crassa (strain ATCC 24698 / 74-OR23-1A / CBS 708.71 / DSM 1257 / FGSC 987) OX=367110 GN=hsps-1 PE=2 SV=2
25	SwissProt	HSP77_YEAST	47	70585	2	2	2	2	0.13	Import motor subunit, mitochondrial OS=Saccharomyces cerevisiae (strain ATCC 204508 / S288c) OX=559292 GN=SSC1 PE=1 SV=1
80	SwissProt	MRS4_YEAST	36	33628	3	3	1	1	0.13	Mitochondrial RNA-splicing protein MRS4 OS=Saccharomyces cerevisiae (strain ATCC 204508 / S288c) OX=559292 GN=MRS4 PE=1 SV=1
104	SwissProt	TAL1_SCHPO	30	35330	1	1	1	1	0.13	Transaldolase OS=Schizosaccharomyces pombe (strain 972 / ATCC 24843) OX=284812 GN=tal1 PE=1 SV=2
144	SwissProt	FBRL_ASHGO	20	34306	1	1	1	1	0.13	rRNA 2'-O-methyltransferase fibrillarin OS=Ashbya gossypii (strain ATCC 10895 / CBS 109.51 / FGSC 9923 / NRRL Y-1056) OX=284811 GN=NOP1 PE=3 SV=1
25	SwissProt	HSP7M_EMENI	85	72328	3	3	2	2	0.12	Iron-sulfur cluster biogenesis chaperone, mitochondrial OS=Emericella nidulans (strain FGSC A4 / ATCC 38163 / CBS 112.46 / NRRL 194 / M139) OX=227321 GN=AN6010 PE=1 SV=1
58	SwissProt	THI4_ASHGO	47	35964	1	1	1	1	0.12	Thiamine thiazole synthase OS=Ashbya gossypii (strain ATCC 10895 / CBS 109.51 / FGSC 9923 / NRRL Y-1056) OX=284811 GN=THI4 PE=3 SV=1
60	SwissProt	G3P_ASPOR	45	36378	1	1	1	1	0.12	Glyceraldehyde-3-phosphate dehydrogenase OS=Aspergillus oryzae (strain ATCC 42149 / RIB 40) OX=510516 GN=gpdA PE=2 SV=1
86	SwissProt	NMT1_ASPPA	35	38515	1	1	1	1	0.12	4-amino-5-hydroxymethyl-2-methylpyrimidine phosphate synthase OS=Aspergillus parasiticus OX=5067 GN=nmt1 PE=2 SV=1
88	SwissProt	CWC26_ASPFU	34	37783	2	2	1	1	0.12	Pre-mRNA-splicing factor cwc26 OS=Aspergillus fumigatus (strain ATCC MYA-4609 / CBS 101355 / FGSC A1100 / Af293) OX=330879 GN=cwc26 PE=3 SV=1
103	SwissProt	YGP1_YEAST	31	37419	1	1	1	1	0.12	Protein YGP1 OS=Saccharomyces cerevisiae (strain ATCC 204508 / S288c) OX=559292 GN=YGP1 PE=1 SV=2
129	SwissProt	G3P_CRYNB	25	36554	2	2	1	1	0.12	Glyceraldehyde-3-phosphate dehydrogenase OS=Cryptococcus neoformans var. neoformans serotype D (strain B-3501A) OX=283643 GN=GPD PE=3 SV=1
132	SwissProt	ADH2_YARLI	23	37804	1	1	1	1	0.12	Alcohol dehydrogenase 2 OS=Yarrowia lipolytica (strain CLIB 122 / E 150) OX=284591 GN=ADH2 PE=1 SV=1
157	SwissProt	G3P_EMENI	16	36403	1	1	1	1	0.12	Glyceraldehyde-3-phosphate dehydrogenase OS=Emericella nidulans (strain FGSC A4 / ATCC 38163 / CBS 112.46 / NRRL 194 / M139) OX=227321 GN=gpdA PE=1 SV=2
42	SwissProt	ADH3_YEAST	63	40743	2	2	1	1	0.11	Alcohol dehydrogenase 3, mitochondrial OS=Saccharomyces cerevisiae (strain ATCC 204508 / S288c) OX=559292 GN=ADH3 PE=1 SV=2
45	SwissProt	RL4A_SCHPO	54	39800	1	1	1	1	0.11	Large ribosomal subunit protein uL4A OS=Schizosaccharomyces pombe (strain 972 / ATCC 24843) OX=284812 GN=rpl402 PE=1 SV=2
96	SwissProt	GET3_VANPO	32	39366	1	1	1	1	0.11	ATPase GET3 OS=Vanderwaltozyma polyspora (strain ATCC 22028 / DSM 70294 / BCRC 21397 / CBS 2163 / NBRC 10782 / NRRL Y-8283 / UCD 57-17) OX=436907 GN=GET3 PE=3 SV=1
100	SwissProt	ACLE_ASPOR	31	40491	2	2	1	1	0.11	Dehydrogenase aclE OS=Aspergillus oryzae (strain ATCC 42149 / RIB 40) OX=510516 GN=aclE PE=3 SV=1
119	SwissProt	DHAS_YEAST	28	40032	2	2	1	1	0.11	Aspartate-semialdehyde dehydrogenase OS=Saccharomyces cerevisiae (strain ATCC 204508 / S288c) OX=559292 GN=HOM2 PE=1 SV=1
68	SwissProt	AMPP2_TALMQ	40	42693	1	1	1	1	0.1	Probable Xaa-Pro aminopeptidase PMAA_074180 OS=Talaromyces marneffei (strain ATCC 18224 / CBS 334.59 / QM 7333) OX=441960 GN=PMAA_074180 PE=3 SV=1
70	SwissProt	ILV5_YEAST	39	44512	1	1	1	1	0.1	Ketol-acid reductoisomerase, mitochondrial OS=Saccharomyces cerevisiae (strain ATCC 204508 / S288c) OX=559292 GN=ILV5 PE=1 SV=1
71	SwissProt	YN59_SCHPO	39	44801	1	1	1	1	0.1	Uncharacterized protein C713.09 OS=Schizosaccharomyces pombe (strain 972 / ATCC 24843) OX=284812 GN=SPBC713.09 PE=4 SV=1
128	SwissProt	GPD_LACTH	25	45703	1	1	1	1	0.1	Glycerol-3-phosphate dehydrogenase [NAD(+)] OS=Lachancea thermotolerans OX=381046 GN=GPD PE=3 SV=1
146	SwissProt	LAP1_PARBA	19	43435	1	1	1	1	0.1	Leucine aminopeptidase 1 OS=Paracoccidioides lutzii (strain ATCC MYA-826 / Pb01) OX=502779 GN=LAP1 PE=3 SV=1
152	SwissProt	OYE1_SACPS	16	44987	1	1	1	1	0.1	NADPH dehydrogenase 1 OS=Saccharomyces pastorianus OX=27292 GN=OYE1 PE=1 SV=3
65	SwissProt	PEX3_DEBHA	41	48405	3	3	1	1	0.09	Peroxisomal biogenesis factor 3 OS=Debaryomyces hansenii (strain ATCC 36239 / CBS 767 / BCRC 21394 / JCM 1990 / NBRC 0083 / IGC 2968) OX=284592 GN=PEX3 PE=3 SV=1
69	SwissProt	PTPA2_NEUCR	39	50296	2	2	1	1	0.09	Serine/threonine-protein phosphatase 2A activator 2 OS=Neurospora crassa (strain ATCC 24698 / 74-OR23-1A / CBS 708.71 / DSM 1257 / FGSC 987) OX=367110 GN=rrd-2 PE=3 SV=1
135	SwissProt	SNX4_CANGA	22	49306	1	1	1	1	0.09	Sorting nexin-4 OS=Candida glabrata (strain ATCC 2001 / BCRC 20586 / JCM 3761 / NBRC 0622 / NRRL Y-65 / CBS 138) OX=284593 GN=SNX4 PE=3 SV=1
39	SwissProt	6PGD1_YEAST	68	53908	1	1	1	1	0.08	6-phosphogluconate dehydrogenase, decarboxylating 1 OS=Saccharomyces cerevisiae (strain ATCC 204508 / S288c) OX=559292 GN=GND1 PE=1 SV=1
56	SwissProt	ARLY_SCHPO	47	51990	1	1	1	1	0.08	Argininosuccinate lyase OS=Schizosaccharomyces pombe (strain 972 / ATCC 24843) OX=284812 GN=arg7 PE=1 SV=2
131	SwissProt	THI2_YEAST	23	52872	1	1	1	1	0.08	Thiamine biosynthesis regulatory protein OS=Saccharomyces cerevisiae (strain ATCC 204508 / S288c) OX=559292 GN=THI2 PE=4 SV=1
136	SwissProt	PFA5_EMENI	21	54941	1	1	1	1	0.08	Palmitoyltransferase pfa5 OS=Emericella nidulans (strain FGSC A4 / ATCC 38163 / CBS 112.46 / NRRL 194 / M139) OX=227321 GN=pfa5 PE=3 SV=2
148	SwissProt	HXK1_SCHPO	18	54248	1	1	1	1	0.08	Hexokinase-1 OS=Schizosaccharomyces pombe (strain 972 / ATCC 24843) OX=284812 GN=hxk1 PE=1 SV=1
155	SwissProt	MCE1_DEBHA	16	53431	1	1	1	1	0.08	mRNA-capping enzyme subunit alpha OS=Debaryomyces hansenii (strain ATCC 36239 / CBS 767 / BCRC 21394 / JCM 1990 / NBRC 0083 / IGC 2968) OX=284592 GN=CEG1 PE=3 SV=2
73	SwissProt	YI35_SCHPO	39	61203	2	2	1	1	0.07	Uncharacterized transcriptional regulatory protein C1399.05c OS=Schizosaccharomyces pombe (strain 972 / ATCC 24843) OX=284812 GN=SPAC1399.05c PE=3 SV=1
84	SwissProt	ATR4_STAC4	35	60620	1	1	1	1	0.07	Cytochrome P450 monooxygenase ATR4 OS=Stachybotrys chlorohalonata (strain IBT 40285) OX=1283841 GN=ATR4 PE=3 SV=1
114	SwissProt	GEP3_KOMPG	28	65828	1	1	1	1	0.07	Genetic interactor of prohibitins 3, mitochondrial OS=Komagataella phaffii (strain GS115 / ATCC 20864) OX=644223 GN=GEP3 PE=3 SV=1
117	SwissProt	AEP2_VANPO	28	66352	1	1	1	1	0.07	ATPase expression protein 2, mitochondrial OS=Vanderwaltozyma polyspora (strain ATCC 22028 / DSM 70294 / BCRC 21397 / CBS 2163 / NBRC 10782 / NRRL Y-8283 / UCD 57-17) OX=436907 GN=AEP2 PE=3 SV=1
118	SwissProt	NAR1_ASPTN	28	65141	1	1	1	1	0.07	Cytosolic Fe-S cluster assembly factor nar1 OS=Aspergillus terreus (strain NIH 2624 / FGSC A1156) OX=341663 GN=nar1 PE=3 SV=1
122	SwissProt	EI2BG_YEAST	26	66286	2	2	1	1	0.07	Translation initiation factor eIF-2B subunit gamma OS=Saccharomyces cerevisiae (strain ATCC 204508 / S288c) OX=559292 GN=GCD1 PE=1 SV=3
134	SwissProt	HSP60_AJECA	22	62079	1	1	1	1	0.07	Heat shock protein 60, mitochondrial OS=Ajellomyces capsulatus OX=5037 GN=HSP60 PE=3 SV=2
138	SwissProt	MCP2L_SCHPO	21	64643	1	1	1	1	0.07	ABC1 family protein MCP2 homolog OS=Schizosaccharomyces pombe (strain 972 / ATCC 24843) OX=284812 GN=SPBC15C4.02 PE=3 SV=2
161	SwissProt	ACEA_MAGOY	15	61332	1	1	1	1	0.07	Isocitrate lyase OS=Magnaporthe oryzae (strain Y34) OX=1143189 GN=ICL1 PE=2 SV=2
41	SwissProt	ACS2_ASHGO	64	75721	1	1	1	1	0.06	Acetyl-coenzyme A synthetase 2 OS=Ashbya gossypii (strain ATCC 10895 / CBS 109.51 / FGSC 9923 / NRRL Y-1056) OX=284811 GN=ACS2 PE=3 SV=1
95	SwissProt	HSP7F_NAUCC	32	76054	1	1	1	1	0.06	Heat shock protein homolog SSE1 OS=Naumovozyma castellii (strain ATCC 76901 / BCRC 22586 / CBS 4309 / NBRC 1992 / NRRL Y-12630) OX=1064592 GN=SSE1 PE=3 SV=1
101	SwissProt	COG6_CHAGB	31	76918	1	1	1	1	0.06	Conserved oligomeric Golgi complex subunit 6 OS=Chaetomium globosum (strain ATCC 6205 / CBS 148.51 / DSM 1962 / NBRC 6347 / NRRL 1970) OX=306901 GN=COG6 PE=3 SV=1
130	SwissProt	SHE10_VANPO	23	71160	2	2	1	1	0.06	Outer spore wall assembly protein SHE10 OS=Vanderwaltozyma polyspora (strain ATCC 22028 / DSM 70294 / BCRC 21397 / CBS 2163 / NBRC 10782 / NRRL Y-8283 / UCD 57-17) OX=436907 GN=SHE10 PE=3 SV=1
137	SwissProt	RFA1_SCHPO	21	68610	1	1	1	1	0.06	Replication factor A protein 1 OS=Schizosaccharomyces pombe (strain 972 / ATCC 24843) OX=284812 GN=ssb1 PE=1 SV=1
160	SwissProt	MAG2_YEAST	15	76954	1	1	1	1	0.06	E3 ubiquitin-protein ligase MAG2 OS=Saccharomyces cerevisiae (strain ATCC 204508 / S288c) OX=559292 GN=MAG2 PE=1 SV=1
64	SwissProt	DEF1_LACTC	41	80033	3	3	1	1	0.05	RNA polymerase II degradation factor 1 OS=Lachancea thermotolerans (strain ATCC 56472 / CBS 6340 / NRRL Y-8284) OX=559295 GN=DEF1 PE=3 SV=1
89	SwissProt	BGLD_ASPNC	34	81030	2	2	1	1	0.05	Probable beta-glucosidase D OS=Aspergillus niger (strain ATCC MYA-4892 / CBS 513.88 / FGSC A1513) OX=425011 GN=bglD PE=3 SV=2
93	SwissProt	HSP82_ENCCU	33	79545	3	3	1	1	0.05	Heat shock protein 90 OS=Encephalitozoon cuniculi (strain GB-M1) OX=284813 GN=HSP90 PE=1 SV=1
99	SwissProt	EFGM_DEBHA	32	85588	1	1	1	1	0.05	Elongation factor G, mitochondrial OS=Debaryomyces hansenii (strain ATCC 36239 / CBS 767 / BCRC 21394 / JCM 1990 / NBRC 0083 / IGC 2968) OX=284592 GN=MEF1 PE=3 SV=1
126	SwissProt	ACOX_PICPA	25	81210	1	1	1	1	0.05	Acyl-coenzyme A oxidase OS=Komagataella pastoris OX=4922 GN=POX1 PE=3 SV=1
153	SwissProt	ATH1_SCHPO	16	85528	1	1	1	1	0.05	Ataxin-2 homolog OS=Schizosaccharomyces pombe (strain 972 / ATCC 24843) OX=284812 GN=ath1 PE=1 SV=1
44	SwissProt	EF3A_YEAST	54	116727	1	1	1	1	0.04	Elongation factor 3A OS=Saccharomyces cerevisiae (strain ATCC 204508 / S288c) OX=559292 GN=YEF3 PE=1 SV=4
85	SwissProt	SPT5_ASHGO	35	103860	1	1	1	1	0.04	Transcription elongation factor SPT5 OS=Ashbya gossypii (strain ATCC 10895 / CBS 109.51 / FGSC 9923 / NRRL Y-1056) OX=284811 GN=SPT5 PE=3 SV=2
124	SwissProt	RIK1_SCHPO	26	119416	1	1	1	1	0.04	Chromatin modification-related protein rik1 OS=Schizosaccharomyces pombe (strain 972 / ATCC 24843) OX=284812 GN=rik1 PE=1 SV=2
150	SwissProt	LONM_ASHGO	17	116534	1	1	1	1	0.04	Lon protease homolog, mitochondrial OS=Ashbya gossypii (strain ATCC 10895 / CBS 109.51 / FGSC 9923 / NRRL Y-1056) OX=284811 GN=PIM1 PE=3 SV=2
156	SwissProt	HIR1_CANAL	16	103046	1	1	1	1	0.04	Protein HIR1 OS=Candida albicans (strain SC5314 / ATCC MYA-2876) OX=237561 GN=HIR1 PE=3 SV=2
162	SwissProt	ENV11_YEAST	15	98846	1	1	1	1	0.04	Late endosome and vacuole interface protein 11 OS=Saccharomyces cerevisiae (strain ATCC 204508 / S288c) OX=559292 GN=ENV11 PE=1 SV=1
43	SwissProt	DPOM_CLAPU	54	123148	1	1	1	1	0.03	Probable DNA polymerase OS=Claviceps purpurea OX=5111 PE=3 SV=1
51	SwissProt	SEC31_MAGO7	52	135735	3	3	1	1	0.03	Protein transport protein SEC31 OS=Magnaporthe oryzae (strain 70-15 / ATCC MYA-4617 / FGSC 8958) OX=242507 GN=SEC31 PE=3 SV=1
116	SwissProt	TOF1_ASPTN	28	133096	1	1	1	1	0.03	Topoisomerase 1-associated factor 1 OS=Aspergillus terreus (strain NIH 2624 / FGSC A1156) OX=341663 GN=tof1 PE=3 SV=1
151	SwissProt	STE20_CANAL	17	132977	1	1	1	1	0.03	Serine/threonine-protein kinase CST20 OS=Candida albicans (strain SC5314 / ATCC MYA-2876) OX=237561 GN=CST20 PE=3 SV=1
164	SwissProt	SSN2_CANGA	14	151855	1	1	1	1	0.03	Mediator of RNA polymerase II transcription subunit 13 OS=Candida glabrata (strain ATCC 2001 / BCRC 20586 / JCM 3761 / NBRC 0622 / NRRL Y-65 / CBS 138) OX=284593 GN=SSN2 PE=3 SV=1
61	SwissProt	FAS2_LACKL	44	206704	1	1	1	1	0.02	Fatty acid synthase subunit alpha OS=Lachancea kluyveri OX=4934 GN=FAS2 PE=3 SV=1
91	SwissProt	ALT5_ALTSO	34	279172	1	1	1	1	0.02	Highly reducing polyketide synthase alt5 OS=Alternaria solani OX=48100 GN=alt5 PE=1 SV=1
105	SwissProt	AURA_CALAK	30	273783	1	1	1	1	0.02	Highly reducing polyketide synthase aurA OS=Calcarisporium arbuscula OX=240499 GN=aurA PE=1 SV=1
121	SwissProt	LID2_SCHPO	27	174601	1	1	1	1	0.02	Lid2 complex component lid2 OS=Schizosaccharomyces pombe (strain 972 / ATCC 24843) OX=284812 GN=lid2 PE=1 SV=1
139	SwissProt	DYHC_YEAST	21	473843	1	1	1	1	0.01	Dynein heavy chain, cytoplasmic OS=Saccharomyces cerevisiae (strain ATCC 204508 / S288c) OX=559292 GN=DYN1 PE=1 SV=1
142	SwissProt	ECDA_ASPRU	20	804880	1	1	1	1	0.01	Nonribosomal peptide synthetase ecdA OS=Aspergillus rugulosus OX=41736 GN=ecdA PE=1 SV=1

## Sheet: MP_Mascot report
Family	Database	Member	Score	Mass	Num. of matches	Num. of significant matches	Num. of sequences	Num. of significant sequences	emPAI	Description
38	SwissProt	HSB1_PICST	259	14252	17	10	8	7	4.58	Histone H2B.1 OS=Scheffersomyces stipitis (strain ATCC 58785 / CBS 6054 / NBRC 10063 / NRRL Y-11545) OX=322104 GN=HTB1 PE=3 SV=1
34	SwissProt	CALM_CANAX	302	16482	17	17	6	6	3.48	Calmodulin OS=Candida albicans OX=5476 GN=CMD1 PE=3 SV=2
200	SwissProt	RL39_CANAX	48	6326	7	1	3	1	2.85	60S ribosomal protein L39 OS=Candida albicans OX=5476 GN=RPL39 PE=3 SV=1
111	SwissProt	RS29_ASHGO	90	6851	8	7	2	2	2.49	40S ribosomal protein S29 OS=Ashbya gossypii (strain ATCC 10895 / CBS 109.51 / FGSC 9923 / NRRL Y-1056) OX=284811 GN=RPS29 PE=3 SV=1
12	SwissProt	G3P_DEBHA	477	35926	52	42	10	8	2.44	Glyceraldehyde-3-phosphate dehydrogenase OS=Debaryomyces hansenii (strain ATCC 36239 / CBS 767 / JCM 1990 / NBRC 0083 / IGC 2968) OX=284592 GN=GPD PE=3 SV=1
97	SwissProt	CYC_SCHOC	101	12328	15	4	5	2	2.41	Cytochrome c OS=Schwanniomyces occidentalis OX=27300 GN=CYC1 PE=3 SV=2
26	SwissProt	G3P2_CANGA	333	35985	85	65	6	5	2.15	Glyceraldehyde-3-phosphate dehydrogenase 2 OS=Candida glabrata (strain ATCC 2001 / CBS 138 / JCM 3761 / NBRC 0622 / NRRL Y-65) OX=284593 GN=GPD2 PE=3 SV=1
17	SwissProt	ACT_OGAPD	411	41904	32	19	11	9	2.12	Actin OS=Ogataea parapolymorpha (strain ATCC 26012 / BCRC 20466 / JCM 22074 / NRRL Y-7560 / DL-1) OX=871575 GN=ACT PE=3 SV=2
14	SwissProt	IPYR_DEBHA	435	32348	31	21	10	8	1.93	Inorganic pyrophosphatase OS=Debaryomyces hansenii (strain ATCC 36239 / CBS 767 / JCM 1990 / NBRC 0083 / IGC 2968) OX=284592 GN=IPP1 PE=3 SV=1
66	SwissProt	IF5A_CANAL	152	17236	10	8	4	3	1.93	Eukaryotic translation initiation factor 5A OS=Candida albicans (strain SC5314 / ATCC MYA-2876) OX=237561 GN=ANB1 PE=3 SV=2
39	SwissProt	RS27A_KLULA	259	17291	22	8	6	4	1.92	Ubiquitin-40S ribosomal protein S27a OS=Kluyveromyces lactis (strain ATCC 8585 / CBS 2359 / DSM 70799 / NBRC 1267 / NRRL Y-1140 / WM37) OX=284590 GN=ubi3 PE=1 SV=2
78	SwissProt	RL23A_YEAST	127	14578	10	7	4	3	1.86	60S ribosomal protein L23-A OS=Saccharomyces cerevisiae (strain ATCC 204508 / S288c) OX=559292 GN=RPL23A PE=1 SV=1
28	SwissProt	KAD2_PICST	327	27744	15	11	10	7	1.78	Adenylate kinase OS=Scheffersomyces stipitis (strain ATCC 58785 / CBS 6054 / NBRC 10063 / NRRL Y-11545) OX=322104 GN=ADK1 PE=3 SV=1
18	SwissProt	ENO1_CANAL	410	47202	49	36	10	10	1.76	Enolase 1 OS=Candida albicans (strain SC5314 / ATCC MYA-2876) OX=237561 GN=ENO1 PE=2 SV=1
117	SwissProt	CYC_COCLU	85	12161	15	3	4	2	1.69	Cytochrome c OS=Cochliobolus lunatus OX=5503 PE=3 SV=1
22	SwissProt	G3P3_YEAST	371	35838	37	27	9	7	1.64	Glyceraldehyde-3-phosphate dehydrogenase 3 OS=Saccharomyces cerevisiae (strain ATCC 204508 / S288c) OX=559292 GN=TDH3 PE=1 SV=3
10	SwissProt	ENO_KLULA	494	46546	49	35	9	9	1.61	Enolase OS=Kluyveromyces lactis (strain ATCC 8585 / CBS 2359 / DSM 70799 / NBRC 1267 / NRRL Y-1140 / WM37) OX=284590 GN=ENO PE=3 SV=1
90	SwissProt	RS21_CANAX	108	9690	9	6	3	2	1.52	40S ribosomal protein S21 OS=Candida albicans OX=5476 GN=RPS21 PE=3 SV=1
1	SwissProt	HSP72_CANAL	957	70199	84	70	16	12	1.5	Heat shock protein SSA2 OS=Candida albicans (strain SC5314 / ATCC MYA-2876) OX=237561 GN=SSA2 PE=1 SV=4
3	SwissProt	HSP71_PICAN	799	70266	69	57	17	13	1.49	Heat shock protein 70 1 OS=Pichia angusta OX=870730 GN=HSA1 PE=1 SV=2
161	SwissProt	RS21_CANGA	61	9774	18	10	2	1	1.49	40S ribosomal protein S21 OS=Candida glabrata (strain ATCC 2001 / CBS 138 / JCM 3761 / NBRC 0622 / NRRL Y-65) OX=284593 GN=RPS21 PE=3 SV=1
45	SwissProt	RS27A_SCHPO	230	17475	21	6	6	3	1.43	Ubiquitin-40S ribosomal protein S27a OS=Schizosaccharomyces pombe (strain 972 / ATCC 24843) OX=284812 GN=ubi3 PE=1 SV=2
24	SwissProt	G3P1_YEAST	349	35842	33	26	8	6	1.42	Glyceraldehyde-3-phosphate dehydrogenase 1 OS=Saccharomyces cerevisiae (strain ATCC 204508 / S288c) OX=559292 GN=TDH1 PE=1 SV=3
77	SwissProt	RL37_CANAX	131	10110	6	5	3	3	1.42	60S ribosomal protein L37 (Fragment) OS=Candida albicans OX=5476 GN=RPL37 PE=2 SV=1
32	SwissProt	G3P_CANAW	308	35925	45	35	8	6	1.41	Glyceraldehyde-3-phosphate dehydrogenase OS=Candida albicans (strain WO-1) OX=294748 GN=TDH1 PE=3 SV=2
89	SwissProt	CYPH_SCHPO	110	17562	10	8	2	2	1.41	Peptidyl-prolyl cis-trans isomerase OS=Schizosaccharomyces pombe (strain 972 / ATCC 24843) OX=284812 GN=ppi1 PE=3 SV=1
2	SwissProt	HSP71_CANAL	803	70452	71	59	15	11	1.38	Heat shock protein SSA1 OS=Candida albicans (strain SC5314 / ATCC MYA-2876) OX=237561 GN=SSA1 PE=1 SV=2
71	SwissProt	RL43A_YEAST	139	10369	12	10	3	2	1.38	60S ribosomal protein L43-A OS=Saccharomyces cerevisiae (strain ATCC 204508 / S288c) OX=559292 GN=RPL43A PE=1 SV=1
54	SwissProt	RL19A_YEAST	191	21691	6	6	4	4	1.37	60S ribosomal protein L19-A OS=Saccharomyces cerevisiae (strain ATCC 204508 / S288c) OX=559292 GN=RPL19A PE=1 SV=1
19	SwissProt	PGK_DEBHA	396	44644	51	41	7	7	1.36	Phosphoglycerate kinase OS=Debaryomyces hansenii (strain ATCC 36239 / CBS 767 / JCM 1990 / NBRC 0083 / IGC 2968) OX=284592 GN=PGK1 PE=3 SV=1
144	SwissProt	NHP6_CANAL	70	10502	5	3	3	2	1.34	Non-histone chromosomal protein 6 OS=Candida albicans (strain SC5314 / ATCC MYA-2876) OX=237561 GN=NHP6 PE=3 SV=1
79	SwissProt	RS14_CANAX	124	14449	7	2	4	2	1.33	40S ribosomal protein S14 OS=Candida albicans OX=5476 GN=RPS14 PE=3 SV=1
119	SwissProt	RS29_MAGO7	84	6719	4	4	2	2	1.33	40S ribosomal protein S29 OS=Magnaporthe oryzae (strain 70-15 / ATCC MYA-4617 / FGSC 8958) OX=242507 GN=RPS29 PE=3 SV=1
4	SwissProt	HSP72_YEAST	692	69599	73	58	15	9	1.29	Heat shock protein SSA2 OS=Saccharomyces cerevisiae (strain ATCC 204508 / S288c) OX=559292 GN=SSA2 PE=1 SV=3
20	SwissProt	EF1A1_CANAL	377	50436	38	28	9	8	1.28	Elongation factor 1-alpha 1 OS=Candida albicans (strain SC5314 / ATCC MYA-2876) OX=237561 GN=TEF1 PE=3 SV=1
76	SwissProt	H2B_ASPFU	131	14946	11	6	5	4	1.27	Histone H2B OS=Neosartorya fumigata (strain ATCC MYA-4609 / Af293 / CBS 101355 / FGSC A1100) OX=330879 GN=htb1 PE=3 SV=3
13	SwissProt	ENO2_DEBHA	440	47210	25	22	10	9	1.1	Enolase 2 OS=Debaryomyces hansenii (strain ATCC 36239 / CBS 767 / JCM 1990 / NBRC 0083 / IGC 2968) OX=284592 GN=ENO2 PE=3 SV=1
15	SwissProt	KPYK_DEBHA	429	56078	27	25	10	10	1.1	Pyruvate kinase OS=Debaryomyces hansenii (strain ATCC 36239 / CBS 767 / JCM 1990 / NBRC 0083 / IGC 2968) OX=284592 GN=PYK1 PE=3 SV=1
162	SwissProt	RS17_NEUCR	59	16989	6	2	2	1	1.07	40S ribosomal protein S17 OS=Neurospora crassa (strain ATCC 24698 / 74-OR23-1A / CBS 708.71 / DSM 1257 / FGSC 987) OX=367110 GN=rps-17 PE=3 SV=1
42	SwissProt	G3P1_KLUMA	246	35345	42	24	7	4	1.05	Glyceraldehyde-3-phosphate dehydrogenase 1 OS=Kluyveromyces marxianus OX=4911 GN=GAP1 PE=1 SV=1
156	SwissProt	RL31A_YEAST	64	12945	6	1	2	1	1.02	60S ribosomal protein L31-A OS=Saccharomyces cerevisiae (strain ATCC 204508 / S288c) OX=559292 GN=RPL31A PE=1 SV=1
6	SwissProt	HSP71_YEAST	620	69786	56	43	14	8	0.99	Heat shock protein SSA1 OS=Saccharomyces cerevisiae (strain ATCC 204508 / S288c) OX=559292 GN=SSA1 PE=1 SV=4
8	SwissProt	HSP74_YEAST	561	69723	62	50	12	8	0.9	Heat shock protein SSA4 OS=Saccharomyces cerevisiae (strain ATCC 204508 / S288c) OX=559292 GN=SSA4 PE=1 SV=3
126	SwissProt	NACA_PICST	81	19297	11	7	2	2	0.9	Nascent polypeptide-associated complex subunit alpha OS=Scheffersomyces stipitis (strain ATCC 58785 / CBS 6054 / NBRC 10063 / NRRL Y-11545) OX=322104 GN=EGD2 PE=3 SV=1
143	SwissProt	RS27_NEUCR	70	9234	2	2	2	2	0.9	40S ribosomal protein S27 OS=Neurospora crassa (strain ATCC 24698 / 74-OR23-1A / CBS 708.71 / DSM 1257 / FGSC 987) OX=367110 GN=crp-6 PE=3 SV=1
5	SwissProt	HSP73_YEAST	676	70618	52	42	13	10	0.89	Heat shock protein SSA3 OS=Saccharomyces cerevisiae (strain ATCC 204508 / S288c) OX=559292 GN=SSA3 PE=1 SV=3
7	SwissProt	HSP60_CANAL	596	60374	20	15	12	9	0.89	Heat shock protein 60, mitochondrial OS=Candida albicans (strain SC5314 / ATCC MYA-2876) OX=237561 GN=HSP60 PE=3 SV=1
29	SwissProt	EF1A_PICGU	321	50472	24	14	8	7	0.88	Elongation factor 1-alpha OS=Meyerozyma guilliermondii (strain ATCC 6260 / CBS 566 / DSM 6381 / JCM 1539 / NBRC 10279 / NRRL Y-324) OX=294746 GN=TEF1 PE=3 SV=2
46	SwissProt	G3P_WICCF	227	36301	36	29	5	4	0.84	Glyceraldehyde-3-phosphate dehydrogenase OS=Wickerhamomyces ciferrii (strain F-60-10 / ATCC 14091 / CBS 111 / JCM 3599 / NBRC 0793 / NRRL Y-1031) OX=1206466 GN=GPD PE=3 SV=2
149	SwissProt	RS21A_YEAST	66	9797	3	1	2	1	0.84	40S ribosomal protein S21-A OS=Saccharomyces cerevisiae (strain ATCC 204508 / S288c) OX=559292 GN=RPS21A PE=1 SV=1
172	SwissProt	RS21B_YEAST	56	9811	3	1	2	1	0.84	40S ribosomal protein S21-B OS=Saccharomyces cerevisiae (strain ATCC 204508 / S288c) OX=559292 GN=RPS21B PE=1 SV=1
31	SwissProt	ACT_SCHPO	314	42023	20	15	7	7	0.83	Actin OS=Schizosaccharomyces pombe (strain 972 / ATCC 24843) OX=284812 GN=act1 PE=1 SV=1
87	SwissProt	RL27_CANAX	114	15505	7	4	3	2	0.81	60S ribosomal protein L27 OS=Candida albicans OX=5476 GN=RPL27 PE=2 SV=1
146	SwissProt	MMS2_SCHPO	68	15716	3	2	2	2	0.79	Ubiquitin-conjugating enzyme spm2 OS=Schizosaccharomyces pombe (strain 972 / ATCC 24843) OX=284812 GN=spm2 PE=1 SV=1
11	SwissProt	SSB1_CANAW	488	66610	21	16	10	8	0.78	Ribosome-associated molecular chaperone SSB1 OS=Candida albicans (strain WO-1) OX=294748 GN=SSB1 PE=3 SV=2
30	SwissProt	KPYK_CANAL	317	55752	23	21	7	7	0.78	Pyruvate kinase OS=Candida albicans (strain SC5314 / ATCC MYA-2876) OX=237561 GN=CDC19 PE=1 SV=3
33	SwissProt	EF1A_YARLI	308	50508	39	19	9	7	0.77	Elongation factor 1-alpha OS=Yarrowia lipolytica (strain CLIB 122 / E 150) OX=284591 GN=TEF PE=2 SV=2
35	SwissProt	EF1A_ABSGL	295	50139	27	11	8	6	0.77	Elongation factor 1-alpha OS=Absidia glauca OX=4829 GN=TEF-1 PE=3 SV=1
131	SwissProt	RS23A_NAUCC	76	16142	6	5	2	2	0.77	40S ribosomal protein S23-A OS=Naumovozyma castellii (strain ATCC 76901 / CBS 4309 / NBRC 1992 / NRRL Y-12630) OX=1064592 GN=RPS23A PE=1 SV=1
61	SwissProt	KAD2_PICGU	162	27775	8	6	6	4	0.76	Adenylate kinase OS=Meyerozyma guilliermondii (strain ATCC 6260 / CBS 566 / DSM 6381 / JCM 1539 / NBRC 10279 / NRRL Y-324) OX=294746 GN=ADK1 PE=3 SV=1
159	SwissProt	TIM10_YEAST	63	10526	2	2	1	1	0.76	Mitochondrial import inner membrane translocase subunit TIM10 OS=Saccharomyces cerevisiae (strain ATCC 204508 / S288c) OX=559292 GN=TIM10 PE=1 SV=1
189	SwissProt	RLA2_YEAST	51	10739	2	1	2	1	0.74	60S acidic ribosomal protein P2-alpha OS=Saccharomyces cerevisiae (strain ATCC 204508 / S288c) OX=559292 GN=RPP2A PE=1 SV=1
23	SwissProt	HSP72_SCHPO	365	70475	50	38	9	6	0.73	Probable heat shock protein ssa2 OS=Schizosaccharomyces pombe (strain 972 / ATCC 24843) OX=284812 GN=ssa2 PE=1 SV=3
9	SwissProt	HSP71_PUCGR	555	70709	33	26	12	9	0.72	Heat shock protein HSS1 OS=Puccinia graminis OX=5297 GN=HSS1 PE=3 SV=1
25	SwissProt	ENO1_YEAST	342	46844	15	10	8	7	0.72	Enolase 1 OS=Saccharomyces cerevisiae (strain ATCC 204508 / S288c) OX=559292 GN=ENO1 PE=1 SV=3
67	SwissProt	RL13_CANAL	144	23040	9	6	5	4	0.72	60S ribosomal protein L13 OS=Candida albicans (strain SC5314 / ATCC MYA-2876) OX=237561 GN=RPL13 PE=3 SV=1
169	SwissProt	RL36_CANAX	57	11060	4	2	2	2	0.72	60S ribosomal protein L36 OS=Candida albicans OX=5476 GN=RPL36 PE=3 SV=1
48	SwissProt	G3P_PICPA	220	35710	63	55	4	3	0.7	Glyceraldehyde-3-phosphate dehydrogenase OS=Komagataella pastoris OX=4922 GN=GPD PE=3 SV=1
84	SwissProt	CYPH_YEAST	116	17494	9	6	4	3	0.7	Peptidyl-prolyl cis-trans isomerase OS=Saccharomyces cerevisiae (strain ATCC 204508 / S288c) OX=559292 GN=CPR1 PE=1 SV=3
37	SwissProt	EF1A_YEAST	283	50400	26	16	8	6	0.66	Elongation factor 1-alpha OS=Saccharomyces cerevisiae (strain ATCC 204508 / S288c) OX=559292 GN=TEF1 PE=1 SV=1
41	SwissProt	EF1A_ASHGO	251	50236	20	11	7	6	0.66	Elongation factor 1-alpha OS=Ashbya gossypii (strain ATCC 10895 / CBS 109.51 / FGSC 9923 / NRRL Y-1056) OX=284811 GN=TEF PE=3 SV=1
43	SwissProt	RL3_DEBHA	239	43790	17	6	11	5	0.66	60S ribosomal protein L3 OS=Debaryomyces hansenii (strain ATCC 36239 / CBS 767 / JCM 1990 / NBRC 0083 / IGC 2968) OX=284592 GN=RPL3 PE=3 SV=1
69	SwissProt	THI4_CANAL	140	38373	13	12	3	3	0.64	Thiamine thiazole synthase OS=Candida albicans (strain SC5314 / ATCC MYA-2876) OX=237561 GN=THI4 PE=3 SV=1
121	SwissProt	VATE_CANAX	83	25372	7	2	3	2	0.64	V-type proton ATPase subunit E OS=Candida albicans OX=5476 GN=VMA4 PE=3 SV=1
185	SwissProt	RL44_DEBHA	53	12517	2	1	2	1	0.62	60S ribosomal protein L44 OS=Debaryomyces hansenii (strain ATCC 36239 / CBS 767 / JCM 1990 / NBRC 0083 / IGC 2968) OX=284592 GN=RPL44 PE=3 SV=3
88	SwissProt	THI4_YARLI	113	34305	13	11	3	2	0.59	Thiamine thiazole synthase OS=Yarrowia lipolytica (strain CLIB 122 / E 150) OX=284591 GN=THI4 PE=3 SV=1
16	SwissProt	HSP70_BLAEM	411	70961	33	14	12	6	0.57	Heat shock 70 kDa protein OS=Blastocladiella emersonii OX=4808 GN=HSP70 PE=3 SV=1
56	SwissProt	EF1A_HYPJE	188	50141	25	15	6	4	0.56	Elongation factor 1-alpha OS=Hypocrea jecorina OX=51453 GN=tef1 PE=3 SV=1
216	SwissProt	H2A1_LODEL	43	13797	2	2	2	2	0.56	Histone H2A.1 OS=Lodderomyces elongisporus (strain ATCC 11503 / CBS 2605 / JCM 1781 / NBRC 1676 / NRRL YB-4239) OX=379508 GN=HTA1 PE=3 SV=1
27	SwissProt	SSB1_KLULA	329	66318	12	11	8	7	0.55	Ribosome-associated molecular chaperone SSB1 OS=Kluyveromyces lactis (strain ATCC 8585 / CBS 2359 / DSM 70799 / NBRC 1267 / NRRL Y-1140 / WM37) OX=284590 GN=SSB1 PE=3 SV=3
110	SwissProt	RL9A_SCHPO	90	21671	3	3	2	2	0.54	60S ribosomal protein L9-A OS=Schizosaccharomyces pombe (strain 972 / ATCC 24843) OX=284812 GN=rpl901 PE=3 SV=1
21	SwissProt	PGK_YEAST	376	44768	38	33	8	5	0.53	Phosphoglycerate kinase OS=Saccharomyces cerevisiae (strain ATCC 204508 / S288c) OX=559292 GN=PGK1 PE=1 SV=2
47	SwissProt	PGK_FUNMO	220	45022	33	29	4	4	0.53	Phosphoglycerate kinase OS=Funneliformis mosseae OX=27381 GN=PGK PE=2 SV=1
141	SwissProt	RL26_SCHPO	72	14332	2	2	2	2	0.53	60S ribosomal protein L26 OS=Schizosaccharomyces pombe (strain 972 / ATCC 24843) OX=284812 GN=rpl26 PE=3 SV=1
154	SwissProt	H2AZ_DEBHA	64	14361	5	2	3	2	0.53	Histone H2A.Z OS=Debaryomyces hansenii (strain ATCC 36239 / CBS 767 / JCM 1990 / NBRC 0083 / IGC 2968) OX=284592 GN=HTZ1 PE=3 SV=3
222	SwissProt	RL35_SCHPO	41	14293	2	2	1	1	0.53	60S ribosomal protein L35 OS=Schizosaccharomyces pombe (strain 972 / ATCC 24843) OX=284812 GN=rpl35 PE=1 SV=1
183	SwissProt	RS14A_YEAST	54	14585	5	1	3	1	0.52	40S ribosomal protein S14-A OS=Saccharomyces cerevisiae (strain ATCC 204508 / S288c) OX=559292 GN=RPS14A PE=1 SV=5
51	SwissProt	ALF_YEAST	208	39881	9	4	6	3	0.49	Fructose-bisphosphate aldolase OS=Saccharomyces cerevisiae (strain ATCC 204508 / S288c) OX=559292 GN=FBA1 PE=1 SV=3
261	SwissProt	RPAB4_SCHPO	34	7427	1	1	1	1	0.48	DNA-directed RNA polymerases I, II, and III subunit RPABC4 OS=Schizosaccharomyces pombe (strain 972 / ATCC 24843) OX=284812 GN=rpc10 PE=1 SV=2
168	SwissProt	RS28A_YEAST	57	7587	3	2	2	1	0.47	40S ribosomal protein S28-A OS=Saccharomyces cerevisiae (strain ATCC 204508 / S288c) OX=559292 GN=RPS28A PE=1 SV=1
95	SwissProt	MBF1_CANAL	104	16282	8	6	3	2	0.46	Multiprotein-bridging factor 1 OS=Candida albicans (strain SC5314 / ATCC MYA-2876) OX=237561 GN=MBF1 PE=3 SV=1
135	SwissProt	RS13_CANMA	75	16931	2	2	2	2	0.44	40S ribosomal protein S13 OS=Candida maltosa OX=5479 GN=RPS13 PE=3 SV=2
218	SwissProt	NACB_DEBHA	42	16786	2	2	1	1	0.44	Nascent polypeptide-associated complex subunit beta OS=Debaryomyces hansenii (strain ATCC 36239 / CBS 767 / JCM 1990 / NBRC 0083 / IGC 2968) OX=284592 GN=EGD1 PE=3 SV=1
115	SwissProt	RS18A_YEAST	88	17084	3	3	2	2	0.43	40S ribosomal protein S18-A OS=Saccharomyces cerevisiae (strain ATCC 204508 / S288c) OX=559292 GN=RPS18A PE=1 SV=1
36	SwissProt	PGK_CANAL	291	45266	43	35	6	4	0.42	Phosphoglycerate kinase OS=Candida albicans (strain SC5314 / ATCC MYA-2876) OX=237561 GN=PGK1 PE=3 SV=1
83	SwissProt	RS6_DEBHA	116	27100	5	5	2	2	0.42	40S ribosomal protein S6 OS=Debaryomyces hansenii (strain ATCC 36239 / CBS 767 / JCM 1990 / NBRC 0083 / IGC 2968) OX=284592 GN=RPS6 PE=3 SV=1
127	SwissProt	PPIA_CANAL	80	17678	9	5	4	2	0.42	Peptidyl-prolyl cis-trans isomerase OS=Candida albicans (strain SC5314 / ATCC MYA-2876) OX=237561 GN=CYP1 PE=3 SV=1
139	SwissProt	ADH1_PICST	74	37010	9	3	2	2	0.41	Alcohol dehydrogenase 1 OS=Scheffersomyces stipitis (strain ATCC 58785 / CBS 6054 / NBRC 10063 / NRRL Y-11545) OX=322104 GN=ADH1 PE=3 SV=1
163	SwissProt	RL12A_YEAST	59	17869	2	1	2	1	0.41	60S ribosomal protein L12-A OS=Saccharomyces cerevisiae (strain ATCC 204508 / S288c) OX=559292 GN=RPL12A PE=1 SV=1
192	SwissProt	ADH2_CANAL	51	37183	9	1	2	1	0.41	Alcohol dehydrogenase 2 OS=Candida albicans (strain SC5314 / ATCC MYA-2876) OX=237561 GN=ADH2 PE=3 SV=1
133	SwissProt	ADH2_KLUMA	76	37458	12	6	2	2	0.4	Alcohol dehydrogenase 2 OS=Kluyveromyces marxianus OX=4911 GN=ADH2 PE=3 SV=3
240	SwissProt	RL11A_YEAST	37	19764	4	4	1	1	0.37	60S ribosomal protein L11-A OS=Saccharomyces cerevisiae (strain ATCC 204508 / S288c) OX=559292 GN=RPL11A PE=1 SV=2
63	SwissProt	ATPB_KLULA	156	54035	8	7	3	3	0.34	ATP synthase subunit beta, mitochondrial OS=Kluyveromyces lactis (strain ATCC 8585 / CBS 2359 / DSM 70799 / NBRC 1267 / NRRL Y-1140 / WM37) OX=284590 GN=ATP2 PE=3 SV=2
160	SwissProt	TPX1_SCHPO	63	21292	2	2	2	2	0.34	Peroxiredoxin tpx1 OS=Schizosaccharomyces pombe (strain 972 / ATCC 24843) OX=284812 GN=tpx1 PE=1 SV=1
195	SwissProt	TIM9_DEBHA	49	10711	4	2	2	1	0.32	Mitochondrial import inner membrane translocase subunit TIM9 OS=Debaryomyces hansenii (strain ATCC 36239 / CBS 767 / JCM 1990 / NBRC 0083 / IGC 2968) OX=284592 GN=TIM9 PE=3 SV=2
40	SwissProt	HSP77_YEAST	255	70585	8	8	5	5	0.31	Heat shock protein SSC1, mitochondrial OS=Saccharomyces cerevisiae (strain ATCC 204508 / S288c) OX=559292 GN=SSC1 PE=1 SV=1
55	SwissProt	ATPA_KLULA	189	59124	9	8	5	4	0.31	ATP synthase subunit alpha, mitochondrial OS=Kluyveromyces lactis (strain ATCC 8585 / CBS 2359 / DSM 70799 / NBRC 1267 / NRRL Y-1140 / WM37) OX=284590 GN=ATP1 PE=1 SV=1
179	SwissProt	EF1B_CANAW	55	23465	5	2	2	2	0.31	Elongation factor 1-beta OS=Candida albicans (strain WO-1) OX=294748 GN=EFB1 PE=3 SV=1
85	SwissProt	G3P_COCIM	116	36565	3	3	2	2	0.3	Glyceraldehyde-3-phosphate dehydrogenase OS=Coccidioides immitis (strain RS) OX=246410 GN=GPD PE=3 SV=1
96	SwissProt	HSP26_YEAST	103	23865	4	2	3	1	0.3	Heat shock protein 26 OS=Saccharomyces cerevisiae (strain ATCC 204508 / S288c) OX=559292 GN=HSP26 PE=1 SV=3
100	SwissProt	ENO_TUBBO	98	47959	9	7	3	2	0.3	Enolase OS=Tuber borchii OX=42251 GN=eno-1 PE=1 SV=1
140	SwissProt	G3P_CUTCU	72	36399	20	16	2	2	0.3	Glyceraldehyde-3-phosphate dehydrogenase OS=Cutaneotrichosporon curvatum OX=57679 GN=GPD PE=3 SV=1
221	SwissProt	H4_AGABI	41	11359	1	1	1	1	0.3	Histone H4 OS=Agaricus bisporus OX=5341 GN=hhfA PE=3 SV=2
68	SwissProt	PIL1_YEAST	142	38326	3	3	3	3	0.28	Sphingolipid long chain base-responsive protein PIL1 OS=Saccharomyces cerevisiae (strain ATCC 204508 / S288c) OX=559292 GN=PIL1 PE=1 SV=1
198	SwissProt	ALF_KLULA	49	39746	13	4	3	1	0.27	Fructose-bisphosphate aldolase OS=Kluyveromyces lactis (strain ATCC 8585 / CBS 2359 / DSM 70799 / NBRC 1267 / NRRL Y-1140 / WM37) OX=284590 GN=FBA1 PE=3 SV=2
50	SwissProt	HSP77_CANAL	210	69876	8	7	6	5	0.26	Heat shock protein SSC1, mitochondrial OS=Candida albicans (strain SC5314 / ATCC MYA-2876) OX=237561 GN=SSC1 PE=1 SV=2
59	SwissProt	KPYK1_CANGA	179	54975	8	6	5	4	0.26	Pyruvate kinase 1 OS=Candida glabrata (strain ATCC 2001 / CBS 138 / JCM 3761 / NBRC 0622 / NRRL Y-65) OX=284593 GN=PYK1 PE=3 SV=1
60	SwissProt	ATPA_PICAN	168	55087	10	9	5	4	0.26	ATP synthase subunit alpha, mitochondrial OS=Pichia angusta OX=870730 GN=ATP1 PE=1 SV=1
105	SwissProt	PMGY_CANAL	93	27437	8	2	5	2	0.26	Phosphoglycerate mutase OS=Candida albicans (strain SC5314 / ATCC MYA-2876) OX=237561 GN=GPM1 PE=1 SV=3
108	SwissProt	PPID_DEBHA	91	41008	9	5	3	2	0.26	Peptidyl-prolyl cis-trans isomerase D OS=Debaryomyces hansenii (strain ATCC 36239 / CBS 767 / JCM 1990 / NBRC 0083 / IGC 2968) OX=284592 GN=CPR6 PE=3 SV=1
153	SwissProt	RS6A_YEAST	64	27037	3	2	2	2	0.26	40S ribosomal protein S6-A OS=Saccharomyces cerevisiae (strain ATCC 204508 / S288c) OX=559292 GN=RPS6A PE=1 SV=1
224	SwissProt	PPIB_GIBZE	41	26866	7	6	1	1	0.26	Peptidyl-prolyl cis-trans isomerase B OS=Gibberella zeae (strain PH-1 / ATCC MYA-4620 / FGSC 9075 / NRRL 31084) OX=229533 GN=CPR2 PE=3 SV=2
226	SwissProt	TPIS_CANAL	40	26880	2	0	2	0	0.26	Triosephosphate isomerase OS=Candida albicans (strain SC5314 / ATCC MYA-2876) OX=237561 GN=TPI1 PE=1 SV=3
58	SwissProt	ATPB_SCHPO	181	56898	7	6	3	3	0.25	ATP synthase subunit beta, mitochondrial OS=Schizosaccharomyces pombe (strain 972 / ATCC 24843) OX=284812 GN=atp2 PE=1 SV=1
129	SwissProt	KAD2_LODEL	78	28424	5	3	3	2	0.25	Adenylate kinase OS=Lodderomyces elongisporus (strain ATCC 11503 / CBS 2605 / JCM 1781 / NBRC 1676 / NRRL YB-4239) OX=379508 GN=ADK1 PE=3 SV=1
151	SwissProt	KAD2_YARLI	65	27830	4	3	3	2	0.25	Adenylate kinase OS=Yarrowia lipolytica (strain CLIB 122 / E 150) OX=284591 GN=ADK1 PE=3 SV=2
196	SwissProt	RL34A_YEAST	49	13859	2	1	2	1	0.25	60S ribosomal protein L34-A OS=Saccharomyces cerevisiae (strain ATCC 204508 / S288c) OX=559292 GN=RPL34A PE=1 SV=1
326	SwissProt	RS20_YEAST	26	13899	1	1	1	1	0.25	40S ribosomal protein S20 OS=Saccharomyces cerevisiae (strain ATCC 204508 / S288c) OX=559292 GN=RPS20 PE=1 SV=3
343	SwissProt	H2A2_PICGU	25	13889	7	1	2	1	0.25	Histone H2A.2 OS=Meyerozyma guilliermondii (strain ATCC 6260 / CBS 566 / DSM 6381 / JCM 1539 / NBRC 10279 / NRRL Y-324) OX=294746 GN=HTA2 PE=3 SV=1
65	SwissProt	PGK_PICPA	152	44090	29	27	3	2	0.24	Phosphoglycerate kinase OS=Komagataella pastoris OX=4922 GN=PGK1 PE=3 SV=1
75	SwissProt	PGK_ASPOR	132	44413	26	22	3	1	0.24	Phosphoglycerate kinase OS=Aspergillus oryzae (strain ATCC 42149 / RIB 40) OX=510516 GN=pgkA PE=3 SV=1
101	SwissProt	PGK2_RHINI	97	44857	28	22	3	1	0.24	Phosphoglycerate kinase 2 OS=Rhizopus niveus OX=4844 GN=PGK2 PE=3 SV=1
175	SwissProt	RS4A_SCHPO	55	29784	2	1	2	1	0.24	40S ribosomal protein S4-A OS=Schizosaccharomyces pombe (strain 972 / ATCC 24843) OX=284812 GN=rps401 PE=2 SV=2
176	SwissProt	RS3A_YARLI	55	29047	2	2	2	2	0.24	40S ribosomal protein S1 OS=Yarrowia lipolytica (strain CLIB 122 / E 150) OX=284591 GN=RPS1 PE=3 SV=2
254	SwissProt	NTF2_ASHGO	35	14412	1	1	1	1	0.24	Nuclear transport factor 2 OS=Ashbya gossypii (strain ATCC 10895 / CBS 109.51 / FGSC 9923 / NRRL Y-1056) OX=284811 GN=NTF2 PE=3 SV=1
86	SwissProt	BMH2_YEAST	114	31099	3	2	3	2	0.23	Protein BMH2 OS=Saccharomyces cerevisiae (strain ATCC 204508 / S288c) OX=559292 GN=BMH2 PE=1 SV=3
302	SwissProt	RL32A_SCHPO	28	14563	1	1	1	1	0.23	60S ribosomal protein L32-A OS=Schizosaccharomyces pombe (strain 972 / ATCC 24843) OX=284812 GN=rpl3202 PE=1 SV=2
49	SwissProt	HSP90_ASPFU	212	80647	5	4	5	4	0.22	Heat shock protein 90 OS=Neosartorya fumigata (strain ATCC MYA-4609 / Af293 / CBS 101355 / FGSC A1100) OX=330879 GN=hsp90 PE=1 SV=3
53	SwissProt	HSP90_CANAL	195	80773	6	3	5	3	0.22	Heat shock protein 90 homolog OS=Candida albicans (strain SC5314 / ATCC MYA-2876) OX=237561 GN=HSP90 PE=1 SV=1
295	SwissProt	RPAB2_SCHPO	29	15719	1	1	1	1	0.22	DNA-directed RNA polymerases I, II, and III subunit RPABC2 OS=Schizosaccharomyces pombe (strain 972 / ATCC 24843) OX=284812 GN=rpb6 PE=1 SV=1
322	SwissProt	RS16_CANAX	27	15730	1	1	1	1	0.22	40S ribosomal protein S16 OS=Candida albicans OX=5476 GN=RPS16 PE=3 SV=1
64	SwissProt	METE_CANAL	156	85763	7	6	4	4	0.21	5-methyltetrahydropteroyltriglutamate--homocysteine methyltransferase OS=Candida albicans (strain SC5314 / ATCC MYA-2876) OX=237561 GN=MET6 PE=1 SV=2
174	SwissProt	RL5_YEAST	55	33751	4	0	4	0	0.21	60S ribosomal protein L5 OS=Saccharomyces cerevisiae (strain ATCC 204508 / S288c) OX=559292 GN=RPL5 PE=1 SV=4
181	SwissProt	CALM_KLULA	54	16110	2	2	1	1	0.21	Calmodulin OS=Kluyveromyces lactis (strain ATCC 8585 / CBS 2359 / DSM 70799 / NBRC 1267 / NRRL Y-1140 / WM37) OX=284590 GN=CMD1 PE=1 SV=1
209	SwissProt	SODC_CANGA	45	15854	1	1	1	1	0.21	Superoxide dismutase [Cu-Zn] OS=Candida glabrata (strain ATCC 2001 / CBS 138 / JCM 3761 / NBRC 0622 / NRRL Y-65) OX=284593 GN=SOD1 PE=3 SV=3
238	SwissProt	RS19A_YEAST	37	15907	3	3	1	1	0.21	40S ribosomal protein S19-A OS=Saccharomyces cerevisiae (strain ATCC 204508 / S288c) OX=559292 GN=RPS19A PE=1 SV=2
274	SwissProt	MBF1_DEBHA	32	16338	2	2	1	1	0.21	Multiprotein-bridging factor 1 OS=Debaryomyces hansenii (strain ATCC 36239 / CBS 767 / JCM 1990 / NBRC 0083 / IGC 2968) OX=284592 GN=MBF1 PE=3 SV=1
125	SwissProt	FBRL_DEBHA	81	34677	3	2	2	2	0.2	rRNA 2~-O-methyltransferase fibrillarin OS=Debaryomyces hansenii (strain ATCC 36239 / CBS 767 / JCM 1990 / NBRC 0083 / IGC 2968) OX=284592 GN=NOP1 PE=3 SV=1
215	SwissProt	THI4_YEAST	44	35311	2	1	2	1	0.2	Thiamine thiazole synthase OS=Saccharomyces cerevisiae (strain ATCC 204508 / S288c) OX=559292 GN=THI4 PE=1 SV=1
315	SwissProt	YJH2_SCHPO	27	16678	1	1	1	1	0.2	UPF0651 protein P31B10.02, mitochondrial OS=Schizosaccharomyces pombe (strain 972 / ATCC 24843) OX=284812 GN=SPCP31B10.02 PE=3 SV=1
344	SwissProt	MED10_ASHGO	25	17359	3	0	2	0	0.2	Mediator of RNA polymerase II transcription subunit 10 OS=Ashbya gossypii (strain ATCC 10895 / CBS 109.51 / FGSC 9923 / NRRL Y-1056) OX=284811 GN=NUT2 PE=3 SV=2
57	SwissProt	HSP7M_EMENI	184	72328	7	6	4	3	0.19	Heat shock 70 kDa protein OS=Emericella nidulans (strain FGSC A4 / ATCC 38163 / CBS 112.46 / NRRL 194 / M139) OX=227321 GN=AN6010 PE=1 SV=1
233	SwissProt	G3P_CRYNB	38	36554	20	15	2	1	0.19	Glyceraldehyde-3-phosphate dehydrogenase OS=Cryptococcus neoformans var. neoformans serotype D (strain B-3501A) OX=283643 GN=GPD PE=3 SV=1
52	SwissProt	PMA1_CANAX	207	98083	6	5	5	4	0.18	Plasma membrane ATPase 1 OS=Candida albicans OX=5476 GN=PMA1 PE=1 SV=1
74	SwissProt	ATPA_YEAST	133	58629	10	5	5	3	0.18	ATP synthase subunit alpha, mitochondrial OS=Saccharomyces cerevisiae (strain ATCC 204508 / S288c) OX=559292 GN=ATP1 PE=1 SV=5
191	SwissProt	CATA_CANBO	51	57401	12	2	2	2	0.18	Peroxisomal catalase OS=Candida boidinii OX=5477 GN=CTA1 PE=3 SV=1
225	SwissProt	IES6_YEAST	41	18579	1	1	1	1	0.18	Chromatin-remodeling complex subunit IES6 OS=Saccharomyces cerevisiae (strain ATCC 204508 / S288c) OX=559292 GN=IES6 PE=1 SV=1
70	SwissProt	GLNA_DEBHA	139	41591	4	2	4	2	0.17	Glutamine synthetase OS=Debaryomyces hansenii (strain ATCC 36239 / CBS 767 / JCM 1990 / NBRC 0083 / IGC 2968) OX=284592 GN=GLN1 PE=3 SV=1
123	SwissProt	MPG1_CANAL	82	40121	2	2	2	2	0.17	Mannose-1-phosphate guanyltransferase OS=Candida albicans (strain SC5314 / ATCC MYA-2876) OX=237561 GN=MPG1 PE=1 SV=1
128	SwissProt	ARF_CANAL	80	20303	1	1	1	1	0.17	ADP-ribosylation factor OS=Candida albicans (strain SC5314 / ATCC MYA-2876) OX=237561 GN=ARF1 PE=1 SV=5
142	SwissProt	G6PI_SCHPO	71	61017	9	5	2	2	0.17	Glucose-6-phosphate isomerase OS=Schizosaccharomyces pombe (strain 972 / ATCC 24843) OX=284812 GN=pgi1 PE=1 SV=2
190	SwissProt	3HAO_PICGU	51	19614	1	1	1	1	0.17	3-hydroxyanthranilate 3,4-dioxygenase OS=Meyerozyma guilliermondii (strain ATCC 6260 / CBS 566 / DSM 6381 / JCM 1539 / NBRC 10279 / NRRL Y-324) OX=294746 GN=BNA1 PE=3 SV=2
44	SwissProt	ACON_CANAL	234	84625	6	3	5	3	0.16	Aconitate hydratase, mitochondrial OS=Candida albicans (strain SC5314 / ATCC MYA-2876) OX=237561 GN=ACO1 PE=1 SV=2
104	SwissProt	RL3_YEAST	93	43844	10	3	6	2	0.16	60S ribosomal protein L3 OS=Saccharomyces cerevisiae (strain ATCC 204508 / S288c) OX=559292 GN=RPL3 PE=1 SV=4
112	SwissProt	PPID_USTMA	90	43838	4	4	2	2	0.16	Peptidyl-prolyl cis-trans isomerase D OS=Ustilago maydis (strain 521 / FGSC 9021) OX=237631 GN=CPR6 PE=3 SV=1
212	SwissProt	ARF_ASHGO	45	20572	1	1	1	1	0.16	ADP-ribosylation factor OS=Ashbya gossypii (strain ATCC 10895 / CBS 109.51 / FGSC 9923 / NRRL Y-1056) OX=284811 GN=ARF1 PE=3 SV=3
321	SwissProt	RS7A_YEAST	27	21609	1	1	1	1	0.16	40S ribosomal protein S7-A OS=Saccharomyces cerevisiae (strain ATCC 204508 / S288c) OX=559292 GN=RPS7A PE=1 SV=4
80	SwissProt	EF2_CANAL	120	93865	5	3	4	2	0.15	Elongation factor 2 OS=Candida albicans (strain SC5314 / ATCC MYA-2876) OX=237561 GN=EFT2 PE=1 SV=2
107	SwissProt	PGK_NEUCR	92	45257	24	22	2	1	0.15	Phosphoglycerate kinase OS=Neurospora crassa (strain ATCC 24698 / 74-OR23-1A / CBS 708.71 / DSM 1257 / FGSC 987) OX=367110 GN=pgk-1 PE=2 SV=2
165	SwissProt	PPIB_ASPFU	58	22946	7	3	3	1	0.15	Peptidyl-prolyl cis-trans isomerase B OS=Neosartorya fumigata (strain ATCC MYA-4609 / Af293 / CBS 101355 / FGSC A1100) OX=330879 GN=cpr2 PE=3 SV=1
166	SwissProt	AROC_NEUCR	58	46241	2	2	2	2	0.15	Chorismate synthase OS=Neurospora crassa (strain ATCC 24698 / 74-OR23-1A / CBS 708.71 / DSM 1257 / FGSC 987) OX=367110 GN=aro-2 PE=2 SV=2
288	SwissProt	ODPA_KLULA	30	45766	2	2	1	1	0.15	Pyruvate dehydrogenase E1 component subunit alpha, mitochondrial OS=Kluyveromyces lactis (strain ATCC 8585 / CBS 2359 / DSM 70799 / NBRC 1267 / NRRL Y-1140 / WM37) OX=284590 GN=PDA1 PE=3 SV=2
306	SwissProt	RL13A_YEAST	28	22540	1	1	1	1	0.15	60S ribosomal protein L13-A OS=Saccharomyces cerevisiae (strain ATCC 204508 / S288c) OX=559292 GN=RPL13A PE=1 SV=1
339	SwissProt	RS9A_YEAST	25	22429	1	1	1	1	0.15	40S ribosomal protein S9-A OS=Saccharomyces cerevisiae (strain ATCC 204508 / S288c) OX=559292 GN=RPS9A PE=1 SV=3
62	SwissProt	BIP_SCHPO	158	73239	6	6	3	3	0.14	Endoplasmic reticulum chaperone BiP OS=Schizosaccharomyces pombe (strain 972 / ATCC 24843) OX=284812 GN=bip1 PE=3 SV=2
72	SwissProt	BIP_DEBHA	139	74596	7	6	4	3	0.14	Endoplasmic reticulum chaperone BiP OS=Debaryomyces hansenii (strain ATCC 36239 / CBS 767 / JCM 1990 / NBRC 0083 / IGC 2968) OX=284592 GN=KAR2 PE=3 SV=1
73	SwissProt	DHE4_SCHOC	138	50141	4	2	4	2	0.14	NADP-specific glutamate dehydrogenase OS=Schwanniomyces occidentalis OX=27300 GN=GDHA PE=3 SV=1
120	SwissProt	MAP2_CLAL4	83	49152	2	2	2	2	0.14	Methionine aminopeptidase 2 OS=Clavispora lusitaniae (strain ATCC 42720) OX=306902 GN=MAP2 PE=3 SV=1
184	SwissProt	GSP1_ASHGO	53	24524	2	1	2	1	0.14	GTP-binding nuclear protein GSP1/Ran OS=Ashbya gossypii (strain ATCC 10895 / CBS 109.51 / FGSC 9923 / NRRL Y-1056) OX=284811 GN=GSP1 PE=3 SV=1
201	SwissProt	RL10A_ASHGO	47	24679	3	2	2	1	0.14	60S ribosomal protein L10a OS=Ashbya gossypii (strain ATCC 10895 / CBS 109.51 / FGSC 9923 / NRRL Y-1056) OX=284811 GN=RPL10A PE=3 SV=1
99	SwissProt	ATPB_PICAN	99	50829	5	4	3	2	0.13	ATP synthase subunit beta, mitochondrial OS=Pichia angusta OX=870730 GN=ATP2 PE=1 SV=1
150	SwissProt	SNF7_DEBHA	66	25659	1	1	1	1	0.13	Vacuolar-sorting protein SNF7 OS=Debaryomyces hansenii (strain ATCC 36239 / CBS 767 / JCM 1990 / NBRC 0083 / IGC 2968) OX=284592 GN=SNF7 PE=3 SV=2
232	SwissProt	PPIB_YARLI	39	24988	1	1	1	1	0.13	Peptidyl-prolyl cis-trans isomerase B OS=Yarrowia lipolytica (strain CLIB 122 / E 150) OX=284591 GN=CPR2 PE=3 SV=1
275	SwissProt	6PGD2_YEAST	32	54231	3	1	1	1	0.13	6-phosphogluconate dehydrogenase, decarboxylating 2 OS=Saccharomyces cerevisiae (strain ATCC 204508 / S288c) OX=559292 GN=GND2 PE=1 SV=1
305	SwissProt	RS5_YEAST	28	25080	1	1	1	1	0.13	40S ribosomal protein S5 OS=Saccharomyces cerevisiae (strain ATCC 204508 / S288c) OX=559292 GN=RPS5 PE=1 SV=3
81	SwissProt	6PGD_CANAX	118	57173	5	3	3	2	0.12	6-phosphogluconate dehydrogenase, decarboxylating OS=Candida albicans OX=5476 GN=DOR14 PE=3 SV=1
92	SwissProt	ACON_YEAST	106	85714	6	3	3	3	0.12	Aconitate hydratase, mitochondrial OS=Saccharomyces cerevisiae (strain ATCC 204508 / S288c) OX=559292 GN=ACO1 PE=1 SV=2
116	SwissProt	TUP1_CANAL	87	58081	2	2	2	2	0.12	Transcriptional repressor TUP1 OS=Candida albicans (strain SC5314 / ATCC MYA-2876) OX=237561 GN=TUP1 PE=2 SV=1
122	SwissProt	IF2G_YEAST	83	58400	2	2	2	2	0.12	Eukaryotic translation initiation factor 2 subunit gamma OS=Saccharomyces cerevisiae (strain ATCC 204508 / S288c) OX=559292 GN=GCD11 PE=1 SV=1
187	SwissProt	PSA4_YEAST	52	28650	1	1	1	1	0.12	Proteasome subunit alpha type-4 OS=Saccharomyces cerevisiae (strain ATCC 204508 / S288c) OX=559292 GN=PRE6 PE=1 SV=1
204	SwissProt	RS3A2_SCHPO	46	28675	3	1	3	1	0.12	40S ribosomal protein S1-B OS=Schizosaccharomyces pombe (strain 972 / ATCC 24843) OX=284812 GN=rps102 PE=1 SV=3
213	SwissProt	RL2A_YEAST	45	27392	4	1	2	1	0.12	60S ribosomal protein L2-A OS=Saccharomyces cerevisiae (strain ATCC 204508 / S288c) OX=559292 GN=RPL2A PE=1 SV=1
223	SwissProt	KAD2_ASPFC	41	28856	5	1	3	1	0.12	Adenylate kinase OS=Neosartorya fumigata (strain CEA10 / CBS 144.89 / FGSC A1163) OX=451804 GN=adk1 PE=3 SV=1
303	SwissProt	RS3A1_DEBHA	28	28896	1	1	1	1	0.12	40S ribosomal protein S1-A OS=Debaryomyces hansenii (strain ATCC 36239 / CBS 767 / JCM 1990 / NBRC 0083 / IGC 2968) OX=284592 GN=RPS1A PE=3 SV=1
91	SwissProt	EF2_PICPA	108	93867	7	3	6	2	0.11	Elongation factor 2 OS=Komagataella pastoris OX=4922 GN=EFT1 PE=3 SV=1
130	SwissProt	RS4_CANAX	77	29249	3	1	3	1	0.11	40S ribosomal protein S4 OS=Candida albicans OX=5476 GN=RPS4 PE=3 SV=1
138	SwissProt	G6PI_YEAST	74	61261	7	3	4	2	0.11	Glucose-6-phosphate isomerase OS=Saccharomyces cerevisiae (strain ATCC 204508 / S288c) OX=559292 GN=PGI1 PE=1 SV=3
152	SwissProt	MET3_CANAL	65	58880	2	1	2	1	0.11	Sulfate adenylyltransferase OS=Candida albicans (strain SC5314 / ATCC MYA-2876) OX=237561 GN=MET3 PE=3 SV=2
157	SwissProt	EFG1_CANAL	63	59632	2	1	2	1	0.11	Enhanced filamentous growth protein 1 OS=Candida albicans (strain SC5314 / ATCC MYA-2876) OX=237561 GN=EFG1 PE=1 SV=2
167	SwissProt	G6PI_KLULA	57	61530	3	3	2	2	0.11	Glucose-6-phosphate isomerase OS=Kluyveromyces lactis (strain ATCC 8585 / CBS 2359 / DSM 70799 / NBRC 1267 / NRRL Y-1140 / WM37) OX=284590 GN=RAG2 PE=1 SV=2
171	SwissProt	CDC48_YEAST	56	92167	3	1	2	1	0.11	Cell division control protein 48 OS=Saccharomyces cerevisiae (strain ATCC 204508 / S288c) OX=559292 GN=CDC48 PE=1 SV=3
210	SwissProt	PDC1_CANAL	45	62744	4	1	2	1	0.11	Pyruvate decarboxylase OS=Candida albicans (strain SC5314 / ATCC MYA-2876) OX=237561 GN=PDC11 PE=1 SV=2
217	SwissProt	BUD32_CANGA	42	30927	3	2	2	1	0.11	EKC/KEOPS complex subunit BUD32 OS=Candida glabrata (strain ATCC 2001 / CBS 138 / JCM 3761 / NBRC 0622 / NRRL Y-65) OX=284593 GN=BUD32 PE=3 SV=1
227	SwissProt	SDHB_YEAST	40	31066	1	1	1	1	0.11	Succinate dehydrogenase [ubiquinone] iron-sulfur subunit, mitochondrial OS=Saccharomyces cerevisiae (strain ATCC 204508 / S288c) OX=559292 GN=SDH2 PE=1 SV=1
277	SwissProt	MIS12_SCHPO	32	30176	2	2	1	1	0.11	Centromere protein mis12 OS=Schizosaccharomyces pombe (strain 972 / ATCC 24843) OX=284812 GN=mis12 PE=1 SV=1
313	SwissProt	SDHB_CANGA	28	29833	1	1	1	1	0.11	Succinate dehydrogenase [ubiquinone] iron-sulfur subunit, mitochondrial OS=Candida glabrata (strain ATCC 2001 / CBS 138 / JCM 3761 / NBRC 0622 / NRRL Y-65) OX=284593 GN=SDH2 PE=3 SV=1
93	SwissProt	SSB1_CHATD	105	67217	10	6	4	2	0.1	Ribosome-associated molecular chaperone SSB1 OS=Chaetomium thermophilum (strain DSM 1495 / CBS 144.50 / IMI 039719) OX=759272 GN=SSB1 PE=1 SV=2
134	SwissProt	TRXB_ASHGO	75	34323	2	2	1	1	0.1	Thioredoxin reductase OS=Ashbya gossypii (strain ATCC 10895 / CBS 109.51 / FGSC 9923 / NRRL Y-1056) OX=284811 GN=TRR1 PE=3 SV=2
136	SwissProt	PABP_DEBHA	74	70205	4	2	3	2	0.1	Polyadenylate-binding protein, cytoplasmic and nuclear OS=Debaryomyces hansenii (strain ATCC 36239 / CBS 767 / JCM 1990 / NBRC 0083 / IGC 2968) OX=284592 GN=PAB1 PE=3 SV=2
145	SwissProt	SNZ2_YEAST	69	32298	2	1	2	1	0.1	Probable pyridoxal 5~-phosphate synthase subunit SNZ2 OS=Saccharomyces cerevisiae (strain ATCC 204508 / S288c) OX=559292 GN=SNZ2 PE=1 SV=1
170	SwissProt	ADT_KLULA	57	33187	3	3	1	1	0.1	ADP,ATP carrier protein OS=Kluyveromyces lactis (strain ATCC 8585 / CBS 2359 / DSM 70799 / NBRC 1267 / NRRL Y-1140 / WM37) OX=284590 GN=AAC PE=3 SV=1
250	SwissProt	SFH5_VANPO	35	34745	8	2	3	1	0.1	Phosphatidylinositol transfer protein SFH5 OS=Vanderwaltozyma polyspora (strain ATCC 22028 / DSM 70294) OX=436907 GN=SFH5 PE=3 SV=1
253	SwissProt	PIR1_YEAS1	35	34845	1	1	1	1	0.1	Cell wall mannoprotein PIR1 OS=Saccharomyces cerevisiae (strain RM11-1a) OX=285006 GN=PIR1 PE=3 SV=1
82	SwissProt	BIP_NEUCR	116	72344	4	2	3	2	0.09	Endoplasmic reticulum chaperone BiP OS=Neurospora crassa (strain ATCC 24698 / 74-OR23-1A / CBS 708.71 / DSM 1257 / FGSC 987) OX=367110 GN=grp78 PE=3 SV=3
94	SwissProt	BIP_YARLI	105	73593	8	2	4	2	0.09	Endoplasmic reticulum chaperone BiP OS=Yarrowia lipolytica (strain CLIB 122 / E 150) OX=284591 GN=KAR2 PE=3 SV=1
147	SwissProt	ADK_YEAST	68	36521	2	2	1	1	0.09	Adenosine kinase OS=Saccharomyces cerevisiae (strain ATCC 204508 / S288c) OX=559292 GN=ADO1 PE=1 SV=1
148	SwissProt	LSP1_YEAST	67	38048	3	1	3	1	0.09	Sphingolipid long chain base-responsive protein LSP1 OS=Saccharomyces cerevisiae (strain ATCC 204508 / S288c) OX=559292 GN=LSP1 PE=1 SV=1
219	SwissProt	YDG7_SCHPO	42	36227	1	1	1	1	0.09	Uncharacterized oxidoreductase C26F1.07 OS=Schizosaccharomyces pombe (strain 972 / ATCC 24843) OX=284812 GN=SPAC26F1.07 PE=3 SV=1
239	SwissProt	GCY1_YEAST	37	35171	2	1	1	1	0.09	Glycerol 2-dehydrogenase (NADP(+)) OS=Saccharomyces cerevisiae (strain ATCC 204508 / S288c) OX=559292 GN=GCY1 PE=1 SV=1
268	SwissProt	DHSO1_YEAST	33	38484	1	1	1	1	0.09	Sorbitol dehydrogenase 1 OS=Saccharomyces cerevisiae (strain ATCC 204508 / S288c) OX=559292 GN=SOR1 PE=1 SV=1
292	SwissProt	RT09_NEUCR	29	35465	4	1	1	1	0.09	37S ribosomal protein S9, mitochondrial OS=Neurospora crassa (strain ATCC 24698 / 74-OR23-1A / CBS 708.71 / DSM 1257 / FGSC 987) OX=367110 GN=mrp-9 PE=3 SV=2
298	SwissProt	XYL2_ASPCL	29	38668	1	1	1	1	0.09	Probable D-xylulose reductase A OS=Aspergillus clavatus (strain ATCC 1007 / CBS 513.65 / DSM 816 / NCTC 3887 / NRRL 1) OX=344612 GN=xdhA PE=3 SV=2
299	SwissProt	GRP2_CANAL	28	37611	2	1	1	1	0.09	Putative NADPH-dependent methylglyoxal reductase GRP2 OS=Candida albicans (strain SC5314 / ATCC MYA-2876) OX=237561 GN=GRP2 PE=1 SV=2
211	SwissProt	RL4A_SCHPO	45	39800	3	2	1	1	0.08	60S ribosomal protein L4-A OS=Schizosaccharomyces pombe (strain 972 / ATCC 24843) OX=284812 GN=rpl402 PE=1 SV=2
214	SwissProt	GLNA_YEAST	44	42138	2	1	2	1	0.08	Glutamine synthetase OS=Saccharomyces cerevisiae (strain ATCC 204508 / S288c) OX=559292 GN=GLN1 PE=1 SV=4
220	SwissProt	GLNA_ASHGO	42	41836	8	1	2	1	0.08	Glutamine synthetase OS=Ashbya gossypii (strain ATCC 10895 / CBS 109.51 / FGSC 9923 / NRRL Y-1056) OX=284811 GN=GLN1 PE=3 SV=1
309	SwissProt	DHYS_NEUCR	28	39203	1	1	1	1	0.08	Deoxyhypusine synthase OS=Neurospora crassa (strain ATCC 24698 / 74-OR23-1A / CBS 708.71 / DSM 1257 / FGSC 987) OX=367110 GN=dys-1 PE=1 SV=2
311	SwissProt	ENP1_ENCIN	28	40500	2	1	1	1	0.08	Spore wall and anchoring disk complex protein EnP1 OS=Encephalitozoon intestinalis OX=58839 GN=EnP1 PE=3 SV=1
318	SwissProt	ADH3_YEAST	27	40743	4	2	1	1	0.08	Alcohol dehydrogenase 3, mitochondrial OS=Saccharomyces cerevisiae (strain ATCC 204508 / S288c) OX=559292 GN=ADH3 PE=1 SV=2
323	SwissProt	HAL21_CANAL	26	39458	1	1	1	1	0.08	3~(2~),5~-bisphosphate nucleotidase 1 OS=Candida albicans (strain SC5314 / ATCC MYA-2876) OX=237561 GN=HAL21 PE=3 SV=2
342	SwissProt	FADH_PICPA	25	41389	1	0	1	0	0.08	S-(hydroxymethyl)glutathione dehydrogenase OS=Komagataella pastoris OX=4922 GN=FLD1 PE=3 SV=1
98	SwissProt	EF2_NAUCC	100	93626	6	3	5	2	0.07	Elongation factor 2 OS=Naumovozyma castellii (strain ATCC 76901 / CBS 4309 / NBRC 1992 / NRRL Y-12630) OX=1064592 GN=EFT1 PE=3 SV=1
118	SwissProt	EF2_YEAST	84	93686	4	3	3	2	0.07	Elongation factor 2 OS=Saccharomyces cerevisiae (strain ATCC 204508 / S288c) OX=559292 GN=EFT1 PE=1 SV=1
124	SwissProt	PMA1_YEAST	82	100069	4	2	3	1	0.07	Plasma membrane ATPase 1 OS=Saccharomyces cerevisiae (strain ATCC 204508 / S288c) OX=559292 GN=PMA1 PE=1 SV=2
158	SwissProt	FAL1_ASHGO	63	44839	3	1	2	1	0.07	ATP-dependent RNA helicase FAL1 OS=Ashbya gossypii (strain ATCC 10895 / CBS 109.51 / FGSC 9923 / NRRL Y-1056) OX=284811 GN=FAL1 PE=3 SV=2
164	SwissProt	TBA_CANAX	59	50564	1	1	1	1	0.07	Tubulin alpha chain OS=Candida albicans OX=5476 GN=TUB1 PE=3 SV=1
177	SwissProt	CDC48_SCHPO	55	90354	6	3	3	1	0.07	Cell division cycle protein 48 OS=Schizosaccharomyces pombe (strain 972 / ATCC 24843) OX=284812 GN=cdc48 PE=1 SV=2
180	SwissProt	DDI1_PHANO	54	47754	11	0	3	0	0.07	DNA damage-inducible protein 1 OS=Phaeosphaeria nodorum (strain SN15 / ATCC MYA-4574 / FGSC 10173) OX=321614 GN=DDI1 PE=3 SV=2
203	SwissProt	FKBP3_DEBHA	47	48872	2	1	2	1	0.07	FK506-binding protein 3 OS=Debaryomyces hansenii (strain ATCC 36239 / CBS 767 / JCM 1990 / NBRC 0083 / IGC 2968) OX=284592 GN=FPR3 PE=3 SV=1
241	SwissProt	OAT_KLULA	37	48448	1	1	1	1	0.07	Ornithine aminotransferase OS=Kluyveromyces lactis (strain ATCC 8585 / CBS 2359 / DSM 70799 / NBRC 1267 / NRRL Y-1140 / WM37) OX=284590 GN=CAR2 PE=1 SV=1
256	SwissProt	P20D1_AJEDR	35	46314	2	1	2	1	0.07	Probable carboxypeptidase BDCG_03757 OS=Ajellomyces dermatitidis (strain ER-3 / ATCC MYA-2586) OX=559297 GN=BDCG_03757 PE=3 SV=1
266	SwissProt	CHL1_ASHGO	33	90802	6	1	1	1	0.07	ATP-dependent DNA helicase CHL1 OS=Ashbya gossypii (strain ATCC 10895 / CBS 109.51 / FGSC 9923 / NRRL Y-1056) OX=284811 GN=CHL1 PE=3 SV=1
284	SwissProt	EFTU_YEAST	30	48113	2	1	2	1	0.07	Elongation factor Tu, mitochondrial OS=Saccharomyces cerevisiae (strain ATCC 204508 / S288c) OX=559292 GN=TUF1 PE=1 SV=1
114	SwissProt	6PGD1_YEAST	88	53908	4	1	3	1	0.06	6-phosphogluconate dehydrogenase, decarboxylating 1 OS=Saccharomyces cerevisiae (strain ATCC 204508 / S288c) OX=559292 GN=GND1 PE=1 SV=1
173	SwissProt	GLYC_CANAL	55	52234	1	1	1	1	0.06	Serine hydroxymethyltransferase, cytosolic OS=Candida albicans (strain SC5314 / ATCC MYA-2876) OX=237561 GN=SHM2 PE=1 SV=4
202	SwissProt	SEC9_ASHGO	47	59249	7	0	2	0	0.06	Protein transport protein SEC9 OS=Ashbya gossypii (strain ATCC 10895 / CBS 109.51 / FGSC 9923 / NRRL Y-1056) OX=284811 GN=SEC9 PE=3 SV=1
249	SwissProt	GAR2_SCHPO	35	53184	1	1	1	1	0.06	Protein gar2 OS=Schizosaccharomyces pombe (strain 972 / ATCC 24843) OX=284812 GN=gar2 PE=1 SV=2
260	SwissProt	GLYM_CANAX	34	54588	3	1	2	1	0.06	Serine hydroxymethyltransferase, mitochondrial OS=Candida albicans OX=5476 GN=SHM1 PE=3 SV=1
265	SwissProt	TIM50_CANAL	34	54322	1	1	1	1	0.06	Mitochondrial import inner membrane translocase subunit TIM50 OS=Candida albicans (strain SC5314 / ATCC MYA-2876) OX=237561 GN=TIM50 PE=3 SV=1
291	SwissProt	GSHR_ASHGO	29	52958	1	1	1	1	0.06	Glutathione reductase OS=Ashbya gossypii (strain ATCC 10895 / CBS 109.51 / FGSC 9923 / NRRL Y-1056) OX=284811 GN=GLR1 PE=3 SV=1
314	SwissProt	ODP2_YEAST	27	51957	1	1	1	1	0.06	Dihydrolipoyllysine-residue acetyltransferase component of pyruvate dehydrogenase complex, mitochondrial OS=Saccharomyces cerevisiae (strain ATCC 204508 / S288c) OX=559292 GN=LAT1 PE=1 SV=1
102	SwissProt	INO80_EMENI	96	181774	11	9	4	2	0.05	Chromatin-remodeling ATPase INO80 OS=Emericella nidulans (strain FGSC A4 / ATCC 38163 / CBS 112.46 / NRRL 194 / M139) OX=227321 GN=ino80 PE=3 SV=1
103	SwissProt	INO80_COCIM	94	188247	11	9	4	2	0.05	Chromatin-remodeling ATPase INO80 OS=Coccidioides immitis (strain RS) OX=246410 GN=INO80 PE=3 SV=1
106	SwissProt	SDHA_SCHPO	92	71049	3	2	2	1	0.05	Probable succinate dehydrogenase [ubiquinone] flavoprotein subunit, mitochondrial OS=Schizosaccharomyces pombe (strain 972 / ATCC 24843) OX=284812 GN=sdh1 PE=2 SV=1
109	SwissProt	INO80_NEOFI	90	192373	11	9	4	2	0.05	Chromatin-remodeling ATPase INO80 OS=Neosartorya fischeri (strain ATCC 1020 / DSM 3700 / CBS 544.65 / FGSC A1164 / JCM 1740 / NRRL 181 / WB 181) OX=331117 GN=ino80 PE=3 SV=1
113	SwissProt	INO80_ASPTN	90	190047	10	9	3	2	0.05	Chromatin-remodeling ATPase INO80 OS=Aspergillus terreus (strain NIH 2624 / FGSC A1156) OX=341663 GN=ino80 PE=3 SV=1
228	SwissProt	ILV3_SCHPO	39	64513	1	1	1	1	0.05	Putative dihydroxy-acid dehydratase, mitochondrial OS=Schizosaccharomyces pombe (strain 972 / ATCC 24843) OX=284812 GN=SPAC17G8.06c PE=2 SV=1
243	SwissProt	Y609_ENCCU	37	71592	3	1	2	1	0.05	UPF0329 protein ECU06_0090 OS=Encephalitozoon cuniculi (strain GB-M1) OX=284813 GN=ECU06_0090 PE=3 SV=1
251	SwissProt	CYB2_WICAO	35	64333	2	1	2	1	0.05	Cytochrome b2, mitochondrial OS=Wickerhamomyces anomalus OX=4927 GN=CYB2 PE=1 SV=2
255	SwissProt	ART5_YEAST	35	65778	3	1	3	1	0.05	Arrestin-related trafficking adapter 5 OS=Saccharomyces cerevisiae (strain ATCC 204508 / S288c) OX=559292 GN=ART5 PE=1 SV=1
258	SwissProt	PESC_DEBHA	34	68586	3	1	2	1	0.05	Pescadillo homolog OS=Debaryomyces hansenii (strain ATCC 36239 / CBS 767 / JCM 1990 / NBRC 0083 / IGC 2968) OX=284592 GN=NOP7 PE=3 SV=1
259	SwissProt	PESC_PICST	34	69317	6	1	3	1	0.05	Pescadillo homolog OS=Scheffersomyces stipitis (strain ATCC 58785 / CBS 6054 / NBRC 10063 / NRRL Y-11545) OX=322104 GN=NOP7 PE=3 SV=2
132	SwissProt	BIP_ASPAW	76	73471	2	1	2	1	0.04	Endoplasmic reticulum chaperone BiP OS=Aspergillus awamori OX=105351 GN=bipA PE=2 SV=1
155	SwissProt	HSP7F_YEAST	64	77604	3	1	3	1	0.04	Heat shock protein homolog SSE1 OS=Saccharomyces cerevisiae (strain ATCC 204508 / S288c) OX=559292 GN=SSE1 PE=1 SV=4
186	SwissProt	HSP7F_LACK1	53	77141	1	1	1	1	0.04	Heat shock protein homolog SSE1 OS=Lachancea kluyveri (strain ATCC 58438 / CBS 3082 / CCRC 21498 / NBRC 1685 / JCM 7257 / NCYC 543 / NRRL Y-12651) OX=226302 GN=SSE1 PE=3 SV=1
206	SwissProt	VPS1_YEAST	46	78802	2	1	2	1	0.04	Vacuolar protein sorting-associated protein 1 OS=Saccharomyces cerevisiae (strain ATCC 204508 / S288c) OX=559292 GN=VPS1 PE=1 SV=2
208	SwissProt	PABP_LODEL	45	73329	3	1	3	1	0.04	Polyadenylate-binding protein, cytoplasmic and nuclear OS=Lodderomyces elongisporus (strain ATCC 11503 / CBS 2605 / JCM 1781 / NBRC 1676 / NRRL YB-4239) OX=379508 GN=PAB1 PE=3 SV=1
231	SwissProt	SHS1_CANAL	39	75921	2	1	2	1	0.04	Septation protein 7 OS=Candida albicans (strain SC5314 / ATCC MYA-2876) OX=237561 GN=SEP7 PE=1 SV=1
234	SwissProt	HSP7F_CANAL	38	78818	3	1	2	1	0.04	Heat shock protein homolog SSE1 OS=Candida albicans (strain SC5314 / ATCC MYA-2876) OX=237561 GN=MSI3 PE=1 SV=2
235	SwissProt	BIP_CANGA	37	73342	3	1	3	1	0.04	Endoplasmic reticulum chaperone BiP OS=Candida glabrata (strain ATCC 2001 / CBS 138 / JCM 3761 / NBRC 0622 / NRRL Y-65) OX=284593 GN=KAR2 PE=3 SV=1
242	SwissProt	SEC1_YEAST	37	83714	2	1	2	1	0.04	Protein transport protein SEC1 OS=Saccharomyces cerevisiae (strain ATCC 204508 / S288c) OX=559292 GN=SEC1 PE=1 SV=1
248	SwissProt	YTA12_YEAST	36	93503	6	1	2	1	0.04	Mitochondrial respiratory chain complexes assembly protein YTA12 OS=Saccharomyces cerevisiae (strain ATCC 204508 / S288c) OX=559292 GN=YTA12 PE=1 SV=2
271	SwissProt	CEF1_DEBHA	32	76368	5	3	2	1	0.04	Pre-mRNA-splicing factor CEF1 OS=Debaryomyces hansenii (strain ATCC 36239 / CBS 767 / JCM 1990 / NBRC 0083 / IGC 2968) OX=284592 GN=CEF1 PE=3 SV=2
278	SwissProt	SIZ2_YEAST	31	81812	2	0	2	0	0.04	E3 SUMO-protein ligase SIZ2 OS=Saccharomyces cerevisiae (strain ATCC 204508 / S288c) OX=559292 GN=NFI1 PE=1 SV=1
281	SwissProt	TKT1_CANAX	31	73843	1	1	1	1	0.04	Transketolase 1 OS=Candida albicans OX=5476 GN=TKT1 PE=3 SV=1
293	SwissProt	BUD27_YEAST	29	91366	3	1	2	1	0.04	Bud site selection protein 27 OS=Saccharomyces cerevisiae (strain ATCC 204508 / S288c) OX=559292 GN=BUD27 PE=1 SV=1
337	SwissProt	EF2_NEUCR	25	93545	2	1	2	1	0.04	Elongation factor 2 OS=Neurospora crassa (strain ATCC 24698 / 74-OR23-1A / CBS 708.71 / DSM 1257 / FGSC 987) OX=367110 GN=cot-3 PE=3 SV=3
137	SwissProt	PMA2_SCHPO	74	110743	4	2	2	1	0.03	Plasma membrane ATPase 2 OS=Schizosaccharomyces pombe (strain 972 / ATCC 24843) OX=284812 GN=pma2 PE=3 SV=1
193	SwissProt	EF2_ENCCU	50	95326	2	2	1	1	0.03	Elongation factor 2 OS=Encephalitozoon cuniculi (strain GB-M1) OX=284813 GN=EFT1 PE=1 SV=1
197	SwissProt	EIF3C_COCIM	49	97849	5	0	3	0	0.03	Eukaryotic translation initiation factor 3 subunit C OS=Coccidioides immitis (strain RS) OX=246410 GN=NIP1 PE=3 SV=1
205	SwissProt	UTP22_SCHPO	46	127085	3	3	1	1	0.03	U3 small nucleolar RNA-associated protein 22 OS=Schizosaccharomyces pombe (strain 972 / ATCC 24843) OX=284812 GN=utp22 PE=3 SV=1
229	SwissProt	EF3_CANGA	39	116678	6	1	5	1	0.03	Elongation factor 3 OS=Candida glabrata (strain ATCC 2001 / CBS 138 / JCM 3761 / NBRC 0622 / NRRL Y-65) OX=284593 GN=TEF3 PE=3 SV=2
236	SwissProt	SFC4_SCHPO	37	117012	2	2	1	1	0.03	Transcription factor tau subunit sfc4 OS=Schizosaccharomyces pombe (strain 972 / ATCC 24843) OX=284812 GN=sfc4 PE=1 SV=1
237	SwissProt	ATG1_KLUMD	37	94891	3	3	1	1	0.03	Serine/threonine-protein kinase ATG1 OS=Kluyveromyces marxianus (strain DMKU3-1042 / BCC 29191 / NBRC 104275) OX=1003335 GN=ATG1 PE=1 SV=1
257	SwissProt	BRO1_GIBZE	35	112272	2	1	2	1	0.03	Vacuolar protein-sorting protein BRO1 OS=Gibberella zeae (strain PH-1 / ATCC MYA-4620 / FGSC 9075 / NRRL 31084) OX=229533 GN=BRO1 PE=3 SV=1
263	SwissProt	CHO2_PODAN	34	108808	2	2	1	1	0.03	Phosphatidylethanolamine N-methyltransferase OS=Podospora anserina (strain S / ATCC MYA-4624 / DSM 980 / FGSC 10383) OX=515849 GN=CHO2 PE=3 SV=1
267	SwissProt	SYA_CANAL	33	108551	2	1	2	1	0.03	Alanine--tRNA ligase OS=Candida albicans (strain SC5314 / ATCC MYA-2876) OX=237561 GN=ALA1 PE=1 SV=1
294	SwissProt	NU116_YEAST	29	116392	1	1	1	1	0.03	Nucleoporin NUP116/NSP116 OS=Saccharomyces cerevisiae (strain ATCC 204508 / S288c) OX=559292 GN=NUP116 PE=1 SV=2
301	SwissProt	PHSG_YEAST	28	103496	3	2	2	1	0.03	Glycogen phosphorylase OS=Saccharomyces cerevisiae (strain ATCC 204508 / S288c) OX=559292 GN=GPH1 PE=1 SV=4
310	SwissProt	EIF3C_MAGO7	28	97352	4	0	2	0	0.03	Eukaryotic translation initiation factor 3 subunit C OS=Magnaporthe oryzae (strain 70-15 / ATCC MYA-4617 / FGSC 8958) OX=242507 GN=NIP1 PE=3 SV=1
316	SwissProt	MSH3_ASPOR	27	124036	2	0	2	0	0.03	DNA mismatch repair protein msh3 OS=Aspergillus oryzae (strain ATCC 42149 / RIB 40) OX=510516 GN=msh3 PE=3 SV=1
324	SwissProt	SEC24_ASPNC	26	101021	1	0	1	0	0.03	Protein transport protein sec24 OS=Aspergillus niger (strain CBS 513.88 / FGSC A1513) OX=425011 GN=sec24 PE=3 SV=1
340	SwissProt	DAPB_TALSN	25	101020	1	1	1	1	0.03	Probable dipeptidyl-aminopeptidase B OS=Talaromyces stipitatus (strain ATCC 10500 / CBS 375.48 / QM 6759 / NRRL 1006) OX=441959 GN=dapB PE=3 SV=1
199	SwissProt	LYS2_CANAX	49	155272	6	1	3	1	0.02	L-2-aminoadipate reductase large subunit OS=Candida albicans OX=5476 GN=LYS2 PE=3 SV=2
244	SwissProt	NST1_YEAS7	36	141716	2	1	2	1	0.02	Stress response protein NST1 OS=Saccharomyces cerevisiae (strain YJM789) OX=307796 GN=NST1 PE=3 SV=1
252	SwissProt	SEC7B_SCHPO	35	208437	3	1	3	1	0.02	Protein transport protein sec72 OS=Schizosaccharomyces pombe (strain 972 / ATCC 24843) OX=284812 GN=sec72 PE=1 SV=1
269	SwissProt	ARO1_CANDC	32	170395	3	0	2	0	0.02	Pentafunctional AROM polypeptide OS=Candida dubliniensis (strain CD36 / ATCC MYA-646 / CBS 7987 / NCPF 3949 / NRRL Y-17841) OX=573826 GN=ARO1 PE=3 SV=1
279	SwissProt	PAN2_CRYNB	31	131241	2	2	1	1	0.02	PAN2-PAN3 deadenylation complex catalytic subunit PAN2 OS=Cryptococcus neoformans var. neoformans serotype D (strain B-3501A) OX=283643 GN=PAN2 PE=3 SV=1
334	SwissProt	APC1_YEAST	26	197179	1	1	1	1	0.02	Anaphase-promoting complex subunit 1 OS=Saccharomyces cerevisiae (strain ATCC 204508 / S288c) OX=559292 GN=APC1 PE=1 SV=2
188	SwissProt	NPS2_COCH4	52	604750	6	1	4	1	0.01	Nonribosomal peptide synthetase 2 OS=Cochliobolus heterostrophus (strain C4 / ATCC 48331 / race T) OX=665024 GN=NPS2 PE=2 SV=2
194	SwissProt	ACAC_SCHPO	50	258108	3	0	2	0	0.01	Acetyl-CoA carboxylase OS=Schizosaccharomyces pombe (strain 972 / ATCC 24843) OX=284812 GN=cut6 PE=1 SV=2
264	SwissProt	TOM1_ASHGO	34	373992	6	1	3	1	0.01	Probable E3 ubiquitin-protein ligase TOM1 OS=Ashbya gossypii (strain ATCC 10895 / CBS 109.51 / FGSC 9923 / NRRL Y-1056) OX=284811 GN=TOM1 PE=3 SV=2
300	SwissProt	MLCA_PENCI	28	335656	1	1	1	1	0.01	Compactin nonaketide synthase, polyketide synthase component OS=Penicillium citrinum OX=5077 GN=mlcA PE=1 SV=1
336	SwissProt	MLP1_CHATD	26	230987	4	1	1	1	0.01	Protein MLP1 homolog OS=Chaetomium thermophilum (strain DSM 1495 / CBS 144.50 / IMI 039719) OX=759272 GN=MLP1 PE=3 SV=1

## Sheet: SC_Mascot report
Family	Database	Accession	Score	Mass	Num. of matches	Num. of significant matches	Num. of sequences	Num. of significant sequences	emPAI	Description
60	SwissProt	ZEO1_YEAST	671	12582	43	43	16	16	706.44	Protein ZEO1 OS=Saccharomyces cerevisiae (strain ATCC 204508 / S288c) OX=559292 GN=ZEO1 PE=1 SV=3
94	SwissProt	IPB2_YEAST	433	8585	27	27	12	12	477.45	Protease B inhibitor 2 OS=Saccharomyces cerevisiae (strain ATCC 204508 / S288c) OX=559292 GN=PBI2 PE=1 SV=1
2	SwissProt	G3P3_YEAST	8503	35838	296	296	33	33	348.19	Glyceraldehyde-3-phosphate dehydrogenase 3 OS=Saccharomyces cerevisiae (strain ATCC 204508 / S288c) OX=559292 GN=TDH3 PE=1 SV=3
65	SwissProt	CYC7_YEAST	635	12638	33	33	12	12	348.07	Cytochrome c isoform 2 OS=Saccharomyces cerevisiae (strain ATCC 204508 / S288c) OX=559292 GN=CYC7 PE=1 SV=1
12	SwissProt	TPM1_YEAST	1890	23527	78	78	26	26	291.15	Tropomyosin-1 OS=Saccharomyces cerevisiae (strain ATCC 204508 / S288c) OX=559292 GN=TPM1 PE=1 SV=1
57	SwissProt	ACBP_YEAST	711	10055	33	33	9	9	286.62	Acyl-CoA-binding protein OS=Saccharomyces cerevisiae (strain ATCC 204508 / S288c) OX=559292 GN=ACB1 PE=1 SV=3
63	SwissProt	RL38_YEAST	648	8821	37	37	9	9	258.28	Large ribosomal subunit protein eL38 OS=Saccharomyces cerevisiae (strain ATCC 204508 / S288c) OX=559292 GN=RPL38 PE=1 SV=1
1	SwissProt	ENO2_YEAST	10147	46942	321	321	36	36	197.31	Enolase 2 OS=Saccharomyces cerevisiae (strain ATCC 204508 / S288c) OX=559292 GN=ENO2 PE=1 SV=2
75	SwissProt	RL36B_YEAST	522	11128	19	19	7	7	174.86	Large ribosomal subunit protein eL36B OS=Saccharomyces cerevisiae (strain ATCC 204508 / S288c) OX=559292 GN=RPL36B PE=1 SV=3
2	SwissProt	G3P1_YEAST	7753	35842	253	253	27	27	152.83	Glyceraldehyde-3-phosphate dehydrogenase 1 OS=Saccharomyces cerevisiae (strain ATCC 204508 / S288c) OX=559292 GN=TDH1 PE=1 SV=3
13	SwissProt	SODC_YEAST	1829	15959	77	77	14	14	136.57	Superoxide dismutase [Cu-Zn] OS=Saccharomyces cerevisiae (strain ATCC 204508 / S288c) OX=559292 GN=SOD1 PE=1 SV=2
3	SwissProt	HSP72_YEAST	7874	69599	302	302	57	57	127.02	Heat shock protein SSA2 OS=Saccharomyces cerevisiae (strain ATCC 204508 / S288c) OX=559292 GN=SSA2 PE=1 SV=3
75	SwissProt	RL36A_YEAST	481	11117	17	17	7	7	120.56	Large ribosomal subunit protein eL36A OS=Saccharomyces cerevisiae (strain ATCC 204508 / S288c) OX=559292 GN=RPL36A PE=1 SV=3
61	SwissProt	SDO1L_YEAST	667	12002	34	34	11	11	120.39	Restriction of telomere capping protein 3 OS=Saccharomyces cerevisiae (strain ATCC 204508 / S288c) OX=559292 GN=RTC3 PE=1 SV=1
3	SwissProt	HSP71_YEAST	7929	69786	310	310	55	55	110.71	Heat shock protein SSA1 OS=Saccharomyces cerevisiae (strain ATCC 204508 / S288c) OX=559292 GN=SSA1 PE=1 SV=4
1	SwissProt	ENO1_YEAST	8020	46844	232	232	36	36	88.43	Enolase 1 OS=Saccharomyces cerevisiae (strain ATCC 204508 / S288c) OX=559292 GN=ENO1 PE=1 SV=3
33	SwissProt	RLA4_YEAST	1096	11043	32	32	9	9	86.74	Large ribosomal subunit protein P2B OS=Saccharomyces cerevisiae (strain ATCC 204508 / S288c) OX=559292 GN=RPP2B PE=1 SV=2
2	SwissProt	G3P2_YEAST	6592	35938	218	218	23	23	74.18	Glyceraldehyde-3-phosphate dehydrogenase 2 OS=Saccharomyces cerevisiae (strain ATCC 204508 / S288c) OX=559292 GN=TDH2 PE=1 SV=3
4	SwissProt	PGK_YEAST	5487	44768	178	178	37	37	67.93	Phosphoglycerate kinase OS=Saccharomyces cerevisiae (strain ATCC 204508 / S288c) OX=559292 GN=PGK1 PE=1 SV=2
11	SwissProt	HSP26_YEAST	2147	23865	97	97	16	16	65.65	Heat shock protein 26 OS=Saccharomyces cerevisiae (strain ATCC 204508 / S288c) OX=559292 GN=HSP26 PE=1 SV=3
20	SwissProt	RS21A_YEAST	1532	9797	63	63	9	9	64.14	Small ribosomal subunit protein eS21A OS=Saccharomyces cerevisiae (strain ATCC 204508 / S288c) OX=559292 GN=RPS21A PE=1 SV=1
20	SwissProt	RS21B_YEAST	1523	9811	64	64	9	9	64.14	Small ribosomal subunit protein eS21B OS=Saccharomyces cerevisiae (strain ATCC 204508 / S288c) OX=559292 GN=RPS21B PE=1 SV=1
136	SwissProt	RS29A_YEAST	241	6884	17	17	7	7	58.32	Small ribosomal subunit protein uS14A OS=Saccharomyces cerevisiae (strain ATCC 204508 / S288c) OX=559292 GN=RPS29A PE=1 SV=3
51	SwissProt	CH10_YEAST	800	11365	29	29	9	9	52.78	10 kDa heat shock protein, mitochondrial OS=Saccharomyces cerevisiae (strain ATCC 204508 / S288c) OX=559292 GN=HSP10 PE=1 SV=1
21	SwissProt	RS17A_YEAST	1435	15836	42	42	11	11	49.1	Small ribosomal subunit protein eS17A OS=Saccharomyces cerevisiae (strain ATCC 204508 / S288c) OX=559292 GN=RPS17A PE=1 SV=1
6	SwissProt	ALF_YEAST	4439	39881	156	156	25	25	48.55	Fructose-bisphosphate aldolase OS=Saccharomyces cerevisiae (strain ATCC 204508 / S288c) OX=559292 GN=FBA1 PE=1 SV=3
69	SwissProt	RL26A_YEAST	565	14225	38	38	13	13	42.77	Large ribosomal subunit protein uL24A OS=Saccharomyces cerevisiae (strain ATCC 204508 / S288c) OX=559292 GN=RPL26A PE=1 SV=3
14	SwissProt	TPIS_YEAST	1774	26893	54	54	16	16	41.00	Triosephosphate isomerase OS=Saccharomyces cerevisiae (strain ATCC 204508 / S288c) OX=559292 GN=TPI1 PE=1 SV=2
73	SwissProt	VATG_YEAST	535	12705	27	27	9	9	34.81	V-type proton ATPase subunit G OS=Saccharomyces cerevisiae (strain ATCC 204508 / S288c) OX=559292 GN=VMA10 PE=1 SV=1
88	SwissProt	RL43A_YEAST	459	10369	16	16	8	8	34.31	Large ribosomal subunit protein eL43A OS=Saccharomyces cerevisiae (strain ATCC 204508 / S288c) OX=559292 GN=RPL43A PE=1 SV=1
5	SwissProt	STM1_YEAST	4449	29977	139	139	18	18	31.95	Suppressor protein STM1 OS=Saccharomyces cerevisiae (strain ATCC 204508 / S288c) OX=559292 GN=STM1 PE=1 SV=3
31	SwissProt	PMG1_YEAST	1191	27592	55	55	20	20	26.98	Phosphoglycerate mutase 1 OS=Saccharomyces cerevisiae (strain ATCC 204508 / S288c) OX=559292 GN=GPM1 PE=1 SV=3
38	SwissProt	EF1B_YEAST	989	22670	37	37	11	11	26.56	Elongation factor 1-beta OS=Saccharomyces cerevisiae (strain ATCC 204508 / S288c) OX=559292 GN=EFB1 PE=1 SV=4
72	SwissProt	TRX1_YEAST	330	11342	12	12	9	9	25.06	Thioredoxin-1 OS=Saccharomyces cerevisiae (strain ATCC 204508 / S288c) OX=559292 GN=TRX1 PE=1 SV=3
87	SwissProt	RS24A_YEAST	463	15319	19	19	10	10	24.58	Small ribosomal subunit protein eS24A OS=Saccharomyces cerevisiae (strain ATCC 204508 / S288c) OX=559292 GN=RPS24A PE=1 SV=1
111	SwissProt	YN034_YEAST	330	10775	13	13	8	8	19.95	Uncharacterized protein YNR034W-A OS=Saccharomyces cerevisiae (strain ATCC 204508 / S288c) OX=559292 GN=YNR034W-A PE=1 SV=1
99	SwissProt	MBF1_YEAST	419	16394	22	22	8	8	19.65	Multiprotein-bridging factor 1 OS=Saccharomyces cerevisiae (strain ATCC 204508 / S288c) OX=559292 GN=MBF1 PE=1 SV=2
49	SwissProt	NACA_YEAST	823	18698	34	34	8	8	17.14	Nascent polypeptide-associated complex subunit alpha OS=Saccharomyces cerevisiae (strain ATCC 204508 / S288c) OX=559292 GN=EGD2 PE=1 SV=3
72	SwissProt	TRX2_YEAST	551	11311	16	16	7	7	17.14	Thioredoxin-2 OS=Saccharomyces cerevisiae (strain ATCC 204508 / S288c) OX=559292 GN=TRX2 PE=1 SV=3
136	SwissProt	RS29B_YEAST	261	6951	19	19	5	5	16.68	Small ribosomal subunit protein uS14B OS=Saccharomyces cerevisiae (strain ATCC 204508 / S288c) OX=559292 GN=RPS29B PE=1 SV=3
82	SwissProt	RS19A_YEAST	481	15907	21	21	9	9	16.64	Small ribosomal subunit protein eS19A OS=Saccharomyces cerevisiae (strain ATCC 204508 / S288c) OX=559292 GN=RPS19A PE=1 SV=2
37	SwissProt	RL17A_YEAST	991	20537	38	38	10	10	16.11	Large ribosomal subunit protein uL22A OS=Saccharomyces cerevisiae (strain ATCC 204508 / S288c) OX=559292 GN=RPL17A PE=1 SV=4
37	SwissProt	RL17B_YEAST	958	20539	37	37	10	10	16.11	Large ribosomal subunit protein uL22B OS=Saccharomyces cerevisiae (strain ATCC 204508 / S288c) OX=559292 GN=RPL17B PE=1 SV=2
68	SwissProt	RL37A_YEAST	589	10072	24	24	7	7	15.96	Large ribosomal subunit protein eL37A OS=Saccharomyces cerevisiae (strain ATCC 204508 / S288c) OX=559292 GN=RPL37A PE=1 SV=2
58	SwissProt	RS30A_YEAST	696	7114	23	23	5	5	15.95	Small ribosomal subunit protein eS30A OS=Saccharomyces cerevisiae (strain ATCC 204508 / S288c) OX=559292 GN=RPS30A PE=1 SV=1
119	SwissProt	MLC1_YEAST	308	16434	15	15	10	10	15.05	Myosin light chain 1 OS=Saccharomyces cerevisiae (strain ATCC 204508 / S288c) OX=559292 GN=MLC1 PE=1 SV=1
168	SwissProt	RS28A_YEAST	217	7587	11	11	5	5	13.47	Small ribosomal subunit protein eS28A OS=Saccharomyces cerevisiae (strain ATCC 204508 / S288c) OX=559292 GN=RPS28A PE=1 SV=1
65	SwissProt	CYC1_YEAST	473	12345	21	21	7	7	13.45	Cytochrome c isoform 1 OS=Saccharomyces cerevisiae (strain ATCC 204508 / S288c) OX=559292 GN=CYC1 PE=1 SV=2
76	SwissProt	IF5A1_YEAST	518	17217	28	28	8	8	13.2	Eukaryotic translation initiation factor 5A-1 OS=Saccharomyces cerevisiae (strain ATCC 204508 / S288c) OX=559292 GN=HYP2 PE=1 SV=3
42	SwissProt	RS31_YEAST	925	17433	36	36	11	11	12.74	Ubiquitin-ribosomal protein eS31 fusion protein OS=Saccharomyces cerevisiae (strain ATCC 204508 / S288c) OX=559292 GN=RPS31 PE=1 SV=3
9	SwissProt	KPYK1_YEAST	2159	54909	105	105	27	27	12.57	Pyruvate kinase 1 OS=Saccharomyces cerevisiae (strain ATCC 204508 / S288c) OX=559292 GN=CDC19 PE=1 SV=2
44	SwissProt	KAD2_YEAS1	919	24297	42	42	13	13	12.16	Adenylate kinase OS=Saccharomyces cerevisiae (strain RM11-1a) OX=285006 GN=ADK1 PE=3 SV=1
260	SwissProt	RL39_YEAST	123	6338	10	10	3	3	11.5	Large ribosomal subunit protein eL39 OS=Saccharomyces cerevisiae (strain ATCC 204508 / S288c) OX=559292 GN=RPL39 PE=1 SV=3
164	SwissProt	TMA10_YEAST	228	9828	15	15	4	4	10.93	Translation machinery-associated protein 10 OS=Saccharomyces cerevisiae (strain ATCC 204508 / S288c) OX=559292 GN=TMA10 PE=1 SV=3
22	SwissProt	MDHM_YEAST	1434	35685	52	52	13	13	10.88	Malate dehydrogenase, mitochondrial OS=Saccharomyces cerevisiae (strain ATCC 204508 / S288c) OX=559292 GN=MDH1 PE=1 SV=2
46	SwissProt	IPYR_YEAST	859	32337	50	50	17	17	10.79	Inorganic pyrophosphatase OS=Saccharomyces cerevisiae (strain ATCC 204508 / S288c) OX=559292 GN=IPP1 PE=1 SV=4
52	SwissProt	TMA17_YEAST	799	16818	20	20	6	6	10.69	Translation machinery-associated protein 17 OS=Saccharomyces cerevisiae (strain ATCC 204508 / S288c) OX=559292 GN=TMA17 PE=1 SV=1
76	SwissProt	IF5A2_YEAST	415	17234	25	25	9	9	10.15	Eukaryotic translation initiation factor 5A-2 OS=Saccharomyces cerevisiae (strain ATCC 204508 / S288c) OX=559292 GN=ANB1 PE=1 SV=3
25	SwissProt	RL13A_YEAST	1365	22540	42	42	12	12	10.1	Large ribosomal subunit protein eL13A OS=Saccharomyces cerevisiae (strain ATCC 204508 / S288c) OX=559292 GN=RPL13A PE=1 SV=1
23	SwissProt	CYPH_YEAST	1429	17494	49	49	8	8	9.67	Peptidyl-prolyl cis-trans isomerase OS=Saccharomyces cerevisiae (strain ATCC 204508 / S288c) OX=559292 GN=CPR1 PE=1 SV=3
36	SwissProt	ADH1_YEAST	1022	37282	55	55	18	18	9.65	Alcohol dehydrogenase 1 OS=Saccharomyces cerevisiae (strain ATCC 204508 / S288c) OX=559292 GN=ADH1 PE=1 SV=5
62	SwissProt	FKBP_YEAST	656	12207	26	26	7	7	9.56	FK506-binding protein 1 OS=Saccharomyces cerevisiae (strain ATCC 204508 / S288c) OX=559292 GN=FPR1 PE=1 SV=2
7	SwissProt	EF1A_YEAST	2389	50400	113	113	19	19	9.38	Elongation factor 1-alpha OS=Saccharomyces cerevisiae (strain ATCC 204508 / S288c) OX=559292 GN=TEF1 PE=1 SV=1
53	SwissProt	BFR1_YEAST	785	54606	43	43	27	27	9.13	Nuclear segregation protein BFR1 OS=Saccharomyces cerevisiae (strain ATCC 204508 / S288c) OX=559292 GN=BFR1 PE=1 SV=1
95	SwissProt	RLA2_YEAST	428	10739	12	12	5	5	8.79	Large ribosomal subunit protein P2A OS=Saccharomyces cerevisiae (strain ATCC 204508 / S288c) OX=559292 GN=RPP2A PE=1 SV=1
17	SwissProt	SSB2_YEAST	1607	66668	63	63	30	30	8.75	Ribosome-associated molecular chaperone SSB2 OS=Saccharomyces cerevisiae (strain ATCC 204508 / S288c) OX=559292 GN=SSB2 PE=1 SV=2
8	SwissProt	HSP77_YEASX	2176	70757	85	85	28	28	8.67	Import motor subunit, mitochondrial OS=Saccharomyces cerevisiae OX=4932 GN=SSC1 PE=1 SV=1
2	SwissProt	G3P2_CANGA	4889	35985	128	128	14	14	8.19	Glyceraldehyde-3-phosphate dehydrogenase 2 OS=Candida glabrata (strain ATCC 2001 / BCRC 20586 / JCM 3761 / NBRC 0622 / NRRL Y-65 / CBS 138) OX=284593 GN=GPD2 PE=3 SV=1
17	SwissProt	SSB1_YEAST	1495	66732	61	61	29	29	8.15	Ribosome-associated molecular chaperone SSB1 OS=Saccharomyces cerevisiae (strain ATCC 204508 / S288c) OX=559292 GN=SSB1 PE=1 SV=3
45	SwissProt	NACB1_YEAS7	919	17010	34	34	7	7	8.01	Nascent polypeptide-associated complex subunit beta-1 OS=Saccharomyces cerevisiae (strain YJM789) OX=307796 GN=EGD1 PE=3 SV=1
103	SwissProt	TPM2_YEAST	390	19138	16	16	9	9	7.83	Tropomyosin-2 OS=Saccharomyces cerevisiae (strain ATCC 204508 / S288c) OX=559292 GN=TPM2 PE=1 SV=1
50	SwissProt	COX4_YEAST	802	17360	26	26	6	6	7.65	Cytochrome c oxidase subunit 4, mitochondrial OS=Saccharomyces cerevisiae (strain ATCC 204508 / S288c) OX=559292 GN=COX4 PE=1 SV=1
130	SwissProt	NHP6B_YEAST	270	11469	10	10	5	5	7.61	Non-histone chromosomal protein 6B OS=Saccharomyces cerevisiae (strain ATCC 204508 / S288c) OX=559292 GN=NHP6B PE=1 SV=3
77	SwissProt	RL19A_YEAST	511	21691	17	17	10	10	7.32	Large ribosomal subunit protein eL19A OS=Saccharomyces cerevisiae (strain ATCC 204508 / S288c) OX=559292 GN=RPL19A PE=1 SV=1
67	SwissProt	HSP12_YEAST	610	11686	39	39	5	5	7.28	12 kDa heat shock protein OS=Saccharomyces cerevisiae (strain ATCC 204508 / S288c) OX=559292 GN=HSP12 PE=1 SV=1
64	SwissProt	RL12A_YEAST	642	17869	19	19	8	8	7.1	Large ribosomal subunit protein uL11A OS=Saccharomyces cerevisiae (strain ATCC 204508 / S288c) OX=559292 GN=RPL12A PE=1 SV=1
142	SwissProt	RL35A_YEAST	248	13958	10	10	7	7	6.89	Large ribosomal subunit protein uL29A OS=Saccharomyces cerevisiae (strain ATCC 204508 / S288c) OX=559292 GN=RPL35A PE=1 SV=1
92	SwissProt	VATE_YEAST	437	26455	22	22	11	11	6.83	V-type proton ATPase subunit E OS=Saccharomyces cerevisiae (strain ATCC 204508 / S288c) OX=559292 GN=VMA4 PE=1 SV=4
40	SwissProt	PABP_YEAST	964	64475	44	44	27	27	6.6	Polyadenylate-binding protein, cytoplasmic and nuclear OS=Saccharomyces cerevisiae (strain ATCC 204508 / S288c) OX=559292 GN=PAB1 PE=1 SV=4
68	SwissProt	RL37B_YEAST	282	10090	13	13	5	5	6.55	Large ribosomal subunit protein eL37B OS=Saccharomyces cerevisiae (strain ATCC 204508 / S288c) OX=559292 GN=RPL37B PE=1 SV=2
113	SwissProt	RL23A_YEAST	318	14578	15	15	6	6	6.31	Large ribosomal subunit protein uL14A OS=Saccharomyces cerevisiae (strain ATCC 204508 / S288c) OX=559292 GN=RPL23A PE=1 SV=1
182	SwissProt	RS14A_YEAST	206	14585	12	12	5	5	6.31	Small ribosomal subunit protein uS11A OS=Saccharomyces cerevisiae (strain ATCC 204508 / S288c) OX=559292 GN=RPS14A PE=1 SV=5
159	SwissProt	SUI1_YEAST	231	12418	7	7	6	6	6.28	Eukaryotic translation initiation factor eIF-1 OS=Saccharomyces cerevisiae (strain ATCC 204508 / S288c) OX=559292 GN=SUI1 PE=1 SV=1
34	SwissProt	STI1_YEAST	1091	66395	43	43	28	28	6.18	Heat shock protein STI1 OS=Saccharomyces cerevisiae (strain ATCC 204508 / S288c) OX=559292 GN=STI1 PE=1 SV=1
3	SwissProt	HSP74_YEAST	2981	69723	117	117	23	23	5.94	Heat shock protein SSA4 OS=Saccharomyces cerevisiae (strain ATCC 204508 / S288c) OX=559292 GN=SSA4 PE=1 SV=3
3	SwissProt	HSP71_CANAL	2677	70452	105	105	23	23	5.8	Heat shock protein SSA1 OS=Candida albicans (strain SC5314 / ATCC MYA-2876) OX=237561 GN=SSA1 PE=1 SV=2
55	SwissProt	SGT2_YEAST	724	37252	29	29	16	16	5.78	Small glutamine-rich tetratricopeptide repeat-containing protein 2 OS=Saccharomyces cerevisiae (strain ATCC 204508 / S288c) OX=559292 GN=SGT2 PE=1 SV=1
43	SwissProt	YL257_YEAST	921	36034	28	28	13	13	5.44	Uncharacterized protein YLR257W OS=Saccharomyces cerevisiae (strain ATCC 204508 / S288c) OX=559292 GN=YLR257W PE=1 SV=1
128	SwissProt	RL2A_YEAST	273	27392	19	19	11	11	5.24	Large ribosomal subunit protein uL2A OS=Saccharomyces cerevisiae (strain ATCC 204508 / S288c) OX=559292 GN=RPL2A PE=1 SV=1
56	SwissProt	ADH4_YEAS7	719	41400	28	28	15	15	5.22	Alcohol dehydrogenase 4 OS=Saccharomyces cerevisiae (strain YJM789) OX=307796 GN=ADH4 PE=3 SV=2
18	SwissProt	PPA3_YEAST	1545	53199	60	60	16	16	5.19	Constitutive acid phosphatase OS=Saccharomyces cerevisiae (strain ATCC 204508 / S288c) OX=559292 GN=PHO3 PE=1 SV=2
274	SwissProt	NOP10_YEAST	112	6632	6	6	3	3	5.08	H/ACA ribonucleoprotein complex subunit NOP10 OS=Saccharomyces cerevisiae (strain ATCC 204508 / S288c) OX=559292 GN=NOP10 PE=1 SV=1
249	SwissProt	SMT3_YEAST	131	11590	8	8	4	4	4.92	Ubiquitin-like protein SMT3 OS=Saccharomyces cerevisiae (strain ATCC 204508 / S288c) OX=559292 GN=SMT3 PE=1 SV=1
233	SwissProt	RS27A_YEAST	148	9159	7	7	4	4	4.85	Small ribosomal subunit protein eS27A OS=Saccharomyces cerevisiae (strain ATCC 204508 / S288c) OX=559292 GN=RPS27A PE=1 SV=1
122	SwissProt	H2B1_ASHGO	291	14276	10	10	4	4	4.65	Histone H2B.1 OS=Ashbya gossypii (strain ATCC 10895 / CBS 109.51 / FGSC 9923 / NRRL Y-1056) OX=284811 GN=HTB1 PE=3 SV=3
15	SwissProt	PDI_YEAST	1640	58533	62	62	20	20	4.64	Protein disulfide-isomerase OS=Saccharomyces cerevisiae (strain ATCC 204508 / S288c) OX=559292 GN=PDI1 PE=1 SV=2
232	SwissProt	LSM6_YEAS7	151	9392	4	4	4	4	4.62	U6 snRNA-associated Sm-like protein LSm6 OS=Saccharomyces cerevisiae (strain YJM789) OX=307796 GN=LSM6 PE=3 SV=1
160	SwissProt	RL15A_YEAST	231	24464	13	13	7	7	4.53	Large ribosomal subunit protein eL15A OS=Saccharomyces cerevisiae (strain ATCC 204508 / S288c) OX=559292 GN=RPL15A PE=1 SV=3
24	SwissProt	HSP7F_YEAST	1372	77604	53	53	27	27	4.41	Heat shock protein homolog SSE1 OS=Saccharomyces cerevisiae (strain ATCC 204508 / S288c) OX=559292 GN=SSE1 PE=1 SV=4
29	SwissProt	HSP60_YEAST	1213	60999	35	35	21	21	4.25	Heat shock protein 60, mitochondrial OS=Saccharomyces cerevisiae (strain ATCC 204508 / S288c) OX=559292 GN=HSP60 PE=1 SV=1
139	SwissProt	RIM1_YEAST	257	15377	8	8	5	5	4.00	Single-stranded DNA-binding protein RIM1, mitochondrial OS=Saccharomyces cerevisiae (strain ATCC 204508 / S288c) OX=559292 GN=RIM1 PE=1 SV=1
167	SwissProt	RDL1_YEAST	218	15461	10	10	6	6	4.00	Thiosulfate:glutathione sulfurtransferase OS=Saccharomyces cerevisiae (strain ATCC 204508 / S288c) OX=559292 GN=RDL1 PE=1 SV=1
144	SwissProt	GRPE_YEAST	245	26050	15	15	9	9	3.97	GrpE protein homolog, mitochondrial OS=Saccharomyces cerevisiae (strain ATCC 204508 / S288c) OX=559292 GN=MGE1 PE=1 SV=1
289	SwissProt	GIS2_YEAST	99	18289	7	7	5	5	3.89	Zinc finger protein GIS2 OS=Saccharomyces cerevisiae (strain ATCC 204508 / S288c) OX=559292 GN=GIS2 PE=1 SV=1
199	SwissProt	TIM9_YEAST	180	10423	4	4	4	4	3.8	Mitochondrial import inner membrane translocase subunit TIM9 OS=Saccharomyces cerevisiae (strain ATCC 204508 / S288c) OX=559292 GN=TIM9 PE=1 SV=1
186	SwissProt	TIM10_YEAST	200	10526	6	6	3	3	3.72	Mitochondrial import inner membrane translocase subunit TIM10 OS=Saccharomyces cerevisiae (strain ATCC 204508 / S288c) OX=559292 GN=TIM10 PE=1 SV=1
169	SwissProt	PFD6_YEAST	216	13333	5	5	5	5	3.7	Prefoldin subunit 6 OS=Saccharomyces cerevisiae (strain ATCC 204508 / S288c) OX=559292 GN=YKE2 PE=1 SV=1
27	SwissProt	GAS1_YEAST	1244	60343	38	38	13	13	3.65	1,3-beta-glucanosyltransferase GAS1 OS=Saccharomyces cerevisiae (strain ATCC 204508 / S288c) OX=559292 GN=GAS1 PE=1 SV=2
30	SwissProt	INV2_YEAST	1201	60715	36	36	17	17	3.61	Invertase 2 OS=Saccharomyces cerevisiae (strain ATCC 204508 / S288c) OX=559292 GN=SUC2 PE=1 SV=1
104	SwissProt	BMH1_YEAST	383	30187	16	16	11	11	3.6	Protein BMH1 OS=Saccharomyces cerevisiae (strain ATCC 204508 / S288c) OX=559292 GN=BMH1 PE=1 SV=4
150	SwissProt	NHP6A_YEAST	239	10796	7	7	4	4	3.58	Non-histone chromosomal protein 6A OS=Saccharomyces cerevisiae (strain ATCC 204508 / S288c) OX=559292 GN=NHP6A PE=1 SV=1
112	SwissProt	RL16B_YEAST	330	22235	17	17	8	8	3.5	Large ribosomal subunit protein uL13B OS=Saccharomyces cerevisiae (strain ATCC 204508 / S288c) OX=559292 GN=RPL16B PE=1 SV=3
101	SwissProt	IF4B_YEAST	410	48493	25	25	16	16	3.37	Eukaryotic translation initiation factor 4B OS=Saccharomyces cerevisiae (strain ATCC 204508 / S288c) OX=559292 GN=TIF3 PE=1 SV=1
211	SwissProt	ATP7_YEAST	170	19797	8	8	6	6	3.37	ATP synthase subunit d, mitochondrial OS=Saccharomyces cerevisiae (strain ATCC 204508 / S288c) OX=559292 GN=ATP7 PE=1 SV=2
161	SwissProt	IF1A_YEAST	230	17538	10	10	6	6	3.14	Eukaryotic translation initiation factor 1A OS=Saccharomyces cerevisiae (strain ATCC 204508 / S288c) OX=559292 GN=TIF11 PE=1 SV=1
79	SwissProt	RS6A_YEAST	498	27037	17	17	8	8	3.02	Small ribosomal subunit protein eS6A OS=Saccharomyces cerevisiae (strain ATCC 204508 / S288c) OX=559292 GN=RPS6A PE=1 SV=1
28	SwissProt	PDC1_YEAST	1226	61685	51	51	15	15	2.92	Pyruvate decarboxylase isozyme 1 OS=Saccharomyces cerevisiae (strain ATCC 204508 / S288c) OX=559292 GN=PDC1 PE=1 SV=7
394	SwissProt	RL21A_YEAST	64	18288	6	6	6	6	2.9	Large ribosomal subunit protein eL21A OS=Saccharomyces cerevisiae (strain ATCC 204508 / S288c) OX=559292 GN=RPL21A PE=1 SV=1
16	SwissProt	HSP82_YEAST	1615	81356	58	58	24	24	2.86	ATP-dependent molecular chaperone HSP82 OS=Saccharomyces cerevisiae (strain ATCC 204508 / S288c) OX=559292 GN=HSP82 PE=1 SV=1
104	SwissProt	BMH2_YEAST	356	31099	14	14	10	10	2.85	Protein BMH2 OS=Saccharomyces cerevisiae (strain ATCC 204508 / S288c) OX=559292 GN=BMH2 PE=1 SV=3
242	SwissProt	RS7A_YEAST	139	21609	7	7	5	5	2.85	Small ribosomal subunit protein eS7A OS=Saccharomyces cerevisiae (strain ATCC 204508 / S288c) OX=559292 GN=RPS7A PE=1 SV=4
102	SwissProt	RS5_YEAST	401	25080	10	10	6	6	2.79	Small ribosomal subunit protein uS7 OS=Saccharomyces cerevisiae (strain ATCC 204508 / S288c) OX=559292 GN=RPS5 PE=1 SV=3
188	SwissProt	RL27A_YEAST	199	15522	8	8	5	5	2.79	Large ribosomal subunit protein eL27A OS=Saccharomyces cerevisiae (strain ATCC 204508 / S288c) OX=559292 GN=RPL27A PE=1 SV=1
226	SwissProt	GLRX1_YEAST	159	12486	4	4	4	4	2.76	Glutaredoxin-1 OS=Saccharomyces cerevisiae (strain ATCC 204508 / S288c) OX=559292 GN=GRX1 PE=1 SV=1
80	SwissProt	OYE2_YEAST	486	44983	22	22	13	13	2.71	NADPH dehydrogenase 2 OS=Saccharomyces cerevisiae (strain ATCC 204508 / S288c) OX=559292 GN=OYE2 PE=1 SV=3
86	SwissProt	RL10_YEAST	466	25573	21	21	7	7	2.71	Large ribosomal subunit protein uL16 OS=Saccharomyces cerevisiae (strain ATCC 204508 / S288c) OX=559292 GN=RPL10 PE=1 SV=1
126	SwissProt	RS3A2_YEAS1	282	28852	13	13	9	9	2.69	Small ribosomal subunit protein eS1B OS=Saccharomyces cerevisiae (strain RM11-1a) OX=285006 GN=RPS1B PE=3 SV=1
236	SwissProt	YB085_YEAST	144	9399	4	4	3	3	2.65	Uncharacterized protein YBR085C-A OS=Saccharomyces cerevisiae (strain ATCC 204508 / S288c) OX=559292 GN=YBR085C-A PE=1 SV=1
28	SwissProt	PDC5_YEAST	911	62101	44	44	12	12	2.64	Pyruvate decarboxylase isozyme 2 OS=Saccharomyces cerevisiae (strain ATCC 204508 / S288c) OX=559292 GN=PDC5 PE=1 SV=4
100	SwissProt	RL4A_YEAST	413	39125	18	18	9	9	2.64	Large ribosomal subunit protein uL4A OS=Saccharomyces cerevisiae (strain ATCC 204508 / S288c) OX=559292 GN=RPL4A PE=1 SV=4
166	SwissProt	AHP1_YEAST	220	19274	7	7	6	6	2.64	Peroxiredoxin AHP1 OS=Saccharomyces cerevisiae (strain ATCC 204508 / S288c) OX=559292 GN=AHP1 PE=1 SV=4
238	SwissProt	RS23A_NAUCC	142	16142	9	9	4	4	2.62	Small ribosomal subunit protein uS12A OS=Naumovozyma castellii (strain ATCC 76901 / BCRC 22586 / CBS 4309 / NBRC 1992 / NRRL Y-12630) OX=1064592 GN=RPS23A PE=1 SV=1
108	SwissProt	RPAC2_YEAST	346	16255	11	11	5	5	2.59	DNA-directed RNA polymerases I and III subunit RPAC2 OS=Saccharomyces cerevisiae (strain ATCC 204508 / S288c) OX=559292 GN=RPC19 PE=1 SV=1
265	SwissProt	RL31A_YEAST	120	12945	6	6	3	3	2.56	Large ribosomal subunit protein eL31A OS=Saccharomyces cerevisiae (strain ATCC 204508 / S288c) OX=559292 GN=RPL31A PE=1 SV=1
16	SwissProt	HSC82_YEAST	1444	80850	50	50	22	22	2.51	ATP-dependent molecular chaperone HSC82 OS=Saccharomyces cerevisiae (strain ATCC 204508 / S288c) OX=559292 GN=HSC82 PE=1 SV=4
248	SwissProt	PBP4_YEAST	133	19926	6	6	6	6	2.49	Protein PBP4 OS=Saccharomyces cerevisiae (strain ATCC 204508 / S288c) OX=559292 GN=PBP4 PE=1 SV=1
10	SwissProt	ECM33_YEAS6	2155	44032	50	50	8	8	2.46	Cell wall protein ECM33 OS=Saccharomyces cerevisiae (strain AWRI1631) OX=545124 GN=ECM33 PE=3 SV=2
19	SwissProt	YGP1_YEAST	1539	37419	42	42	9	9	2.44	Protein YGP1 OS=Saccharomyces cerevisiae (strain ATCC 204508 / S288c) OX=559292 GN=YGP1 PE=1 SV=2
157	SwissProt	VDAC1_YEAST	233	30524	13	13	8	8	2.44	Mitochondrial outer membrane protein porin 1 OS=Saccharomyces cerevisiae (strain ATCC 204508 / S288c) OX=559292 GN=POR1 PE=1 SV=4
109	SwissProt	SIS1_YEAST	343	37567	17	17	9	9	2.43	Protein SIS1 OS=Saccharomyces cerevisiae (strain ATCC 204508 / S288c) OX=559292 GN=SIS1 PE=1 SV=1
330	SwissProt	TIM8_YEAST	83	9986	3	3	3	3	2.41	Mitochondrial import inner membrane translocase subunit TIM8 OS=Saccharomyces cerevisiae (strain ATCC 204508 / S288c) OX=559292 GN=TIM8 PE=1 SV=1
391	SwissProt	COX12_YEAST	65	10010	3	3	3	3	2.41	Cytochrome c oxidase subunit 12, mitochondrial OS=Saccharomyces cerevisiae (strain ATCC 204508 / S288c) OX=559292 GN=COX12 PE=1 SV=2
203	SwissProt	ATPD_YEAST	176	17067	8	8	4	4	2.37	ATP synthase subunit delta, mitochondrial OS=Saccharomyces cerevisiae (strain ATCC 204508 / S288c) OX=559292 GN=ATP16 PE=1 SV=1
47	SwissProt	CWP1_YEAST	846	24254	22	22	6	6	2.33	Cell wall protein CWP1 OS=Saccharomyces cerevisiae (strain ATCC 204508 / S288c) OX=559292 GN=CWP1 PE=1 SV=2
206	SwissProt	CPYI_YEAST	174	24456	9	9	7	7	2.31	Carboxypeptidase Y inhibitor OS=Saccharomyces cerevisiae (strain ATCC 204508 / S288c) OX=559292 GN=TFS1 PE=1 SV=2
35	SwissProt	THI4_YEAST	1024	35311	40	40	6	6	2.28	Thiamine thiazole synthase OS=Saccharomyces cerevisiae (strain ATCC 204508 / S288c) OX=559292 GN=THI4 PE=1 SV=1
152	SwissProt	RL24B_YEAST	211	17537	7	7	5	5	2.27	Large ribosomal subunit protein eL24B OS=Saccharomyces cerevisiae (strain ATCC 204508 / S288c) OX=559292 GN=RPL24B PE=1 SV=1
322	SwissProt	ATP5E_YEAST	88	6738	2	2	2	2	2.27	ATP synthase subunit epsilon, mitochondrial OS=Saccharomyces cerevisiae (strain ATCC 204508 / S288c) OX=559292 GN=ATP15 PE=1 SV=2
100	SwissProt	RL4B_YEAST	363	39095	16	16	8	8	2.26	Large ribosomal subunit protein uL4B OS=Saccharomyces cerevisiae (strain ATCC 204508 / S288c) OX=559292 GN=RPL4B PE=1 SV=2
152	SwissProt	RL24A_YEAST	237	17603	9	9	5	5	2.24	Large ribosomal subunit protein eL24A OS=Saccharomyces cerevisiae (strain ATCC 204508 / S288c) OX=559292 GN=RPL24A PE=1 SV=1
328	SwissProt	LSO2_YEAST	84	10489	3	3	3	3	2.24	Protein LSO2 OS=Saccharomyces cerevisiae (strain ATCC 204508 / S288c) OX=559292 GN=LSO2 PE=1 SV=1
148	SwissProt	TSA1_YEAST	242	21690	12	12	5	5	2.18	Peroxiredoxin TSA1 OS=Saccharomyces cerevisiae (strain ATCC 204508 / S288c) OX=559292 GN=TSA1 PE=1 SV=3
135	SwissProt	RL3_YEAST	263	43844	19	19	11	11	2.16	Large ribosomal subunit protein uL3 OS=Saccharomyces cerevisiae (strain ATCC 204508 / S288c) OX=559292 GN=RPL3 PE=1 SV=4
106	SwissProt	SSBP1_YEAST	376	33026	15	15	8	8	2.13	Single-stranded nucleic acid-binding protein OS=Saccharomyces cerevisiae (strain ATCC 204508 / S288c) OX=559292 GN=SBP1 PE=1 SV=2
112	SwissProt	RL16A_YEAST	197	22187	9	9	6	6	2.09	Large ribosomal subunit protein uL13A OS=Saccharomyces cerevisiae (strain ATCC 204508 / S288c) OX=559292 GN=RPL16A PE=1 SV=3
204	SwissProt	GCSH_YEAST	174	18781	6	6	5	5	2.03	Glycine cleavage system H protein, mitochondrial OS=Saccharomyces cerevisiae (strain ATCC 204508 / S288c) OX=559292 GN=GCV3 PE=1 SV=3
156	SwissProt	RS8A_YEAST	234	22590	9	9	4	4	2.02	Small ribosomal subunit protein eS8A OS=Saccharomyces cerevisiae (strain ATCC 204508 / S288c) OX=559292 GN=RPS8A PE=1 SV=1
78	SwissProt	BGL2_YEAST	502	34325	17	17	9	9	2.01	Glucan 1,3-beta-glucosidase OS=Saccharomyces cerevisiae (strain ATCC 204508 / S288c) OX=559292 GN=BGL2 PE=1 SV=1
105	SwissProt	CIS3_YEAS6	367	23356	11	11	5	5	1.93	Cell wall mannoprotein CIS3 OS=Saccharomyces cerevisiae (strain AWRI1631) OX=545124 GN=CIS3 PE=3 SV=1
141	SwissProt	RS12_YEAST	253	15462	9	9	3	3	1.92	Small ribosomal subunit protein eS12 OS=Saccharomyces cerevisiae (strain ATCC 204508 / S288c) OX=559292 GN=RPS12 PE=1 SV=1
39	SwissProt	YJR1_YEAST	986	43444	25	25	9	9	1.9	Cell wall protein YJL171C OS=Saccharomyces cerevisiae (strain ATCC 204508 / S288c) OX=559292 GN=YJL171C PE=1 SV=2
2	SwissProt	G3P2_KLULA	1003	35638	34	34	7	7	1.89	Glyceraldehyde-3-phosphate dehydrogenase 2 OS=Kluyveromyces lactis (strain ATCC 8585 / CBS 2359 / DSM 70799 / NBRC 1267 / NRRL Y-1140 / WM37) OX=284590 GN=GAP2 PE=3 SV=1
254	SwissProt	IPA3_YEAST	126	7703	3	3	2	2	1.87	Protease A inhibitor 3 OS=Saccharomyces cerevisiae (strain ATCC 204508 / S288c) OX=559292 GN=PAI3 PE=1 SV=1
2	SwissProt	G3P_DEBHA	3159	35926	77	77	4	4	1.86	Glyceraldehyde-3-phosphate dehydrogenase OS=Debaryomyces hansenii (strain ATCC 36239 / CBS 767 / BCRC 21394 / JCM 1990 / NBRC 0083 / IGC 2968) OX=284592 GN=GPD PE=3 SV=1
10	SwissProt	ECM33_YEAS2	1825	44044	43	43	8	8	1.86	Cell wall protein ECM33 OS=Saccharomyces cerevisiae (strain JAY291) OX=574961 GN=ECM33 PE=3 SV=1
366	SwissProt	RS16A_YEAST	72	15838	7	7	4	4	1.84	Small ribosomal subunit protein uS9A OS=Saccharomyces cerevisiae (strain ATCC 204508 / S288c) OX=559292 GN=RPS16A PE=1 SV=1
200	SwissProt	CYPC_YEAST	179	20020	7	7	5	5	1.83	Peptidyl-prolyl cis-trans isomerase C, mitochondrial OS=Saccharomyces cerevisiae (strain ATCC 204508 / S288c) OX=559292 GN=CPR3 PE=1 SV=1
115	SwissProt	RS15_YEAST	316	15992	9	9	2	2	1.82	Small ribosomal subunit protein uS19 OS=Saccharomyces cerevisiae (strain ATCC 204508 / S288c) OX=559292 GN=RPS15 PE=1 SV=1
192	SwissProt	GLRX2_YEAST	186	15965	6	6	4	4	1.82	Glutaredoxin-2 OS=Saccharomyces cerevisiae (strain ATCC 204508 / S288c) OX=559292 GN=GRX2 PE=1 SV=3
193	SwissProt	COFI_YEAST	186	15948	6	6	3	3	1.82	Cofilin OS=Saccharomyces cerevisiae (strain ATCC 204508 / S288c) OX=559292 GN=COF1 PE=1 SV=1
132	SwissProt	CALM_YEAST	266	16125	9	9	4	4	1.8	Calmodulin OS=Saccharomyces cerevisiae (strain ATCC 204508 / S288c) OX=559292 GN=CMD1 PE=1 SV=1
120	SwissProt	TAL1_YEAST	298	37127	10	10	9	9	1.77	Transaldolase OS=Saccharomyces cerevisiae (strain ATCC 204508 / S288c) OX=559292 GN=TAL1 PE=1 SV=4
91	SwissProt	RTN1_YEAST	438	33123	15	15	7	7	1.76	Reticulon-like protein 1 OS=Saccharomyces cerevisiae (strain ATCC 204508 / S288c) OX=559292 GN=RTN1 PE=1 SV=1
7	SwissProt	EF1A1_CANAL	723	50436	36	36	8	8	1.73	Elongation factor 1-alpha 1 OS=Candida albicans (strain SC5314 / ATCC MYA-2876) OX=237561 GN=TEF1 PE=3 SV=1
316	SwissProt	MRP8_YEAST	93	25082	8	8	6	6	1.72	Uncharacterized protein MRP8 OS=Saccharomyces cerevisiae (strain ATCC 204508 / S288c) OX=559292 GN=MRP8 PE=1 SV=1
197	SwissProt	RS4A_YEAST	181	29449	10	10	6	6	1.71	Small ribosomal subunit protein eS4A OS=Saccharomyces cerevisiae (strain ATCC 204508 / S288c) OX=559292 GN=RPS4A PE=1 SV=1
32	SwissProt	EF2_YEAST	1181	93686	42	42	17	17	1.7	Elongation factor 2 OS=Saccharomyces cerevisiae (strain ATCC 204508 / S288c) OX=559292 GN=EFT1 PE=1 SV=1
74	SwissProt	HSP31_YEAST	524	25711	12	12	6	6	1.65	Glutathione-independent glyoxalase HSP31 OS=Saccharomyces cerevisiae (strain ATCC 204508 / S288c) OX=559292 GN=HSP31 PE=1 SV=1
351	SwissProt	YHT8_YEAST	76	12801	3	3	3	3	1.63	Uncharacterized protein YHR138C OS=Saccharomyces cerevisiae (strain ATCC 204508 / S288c) OX=559292 GN=YHR138C PE=1 SV=1
242	SwissProt	RS7B_YEAST	140	21621	5	5	4	4	1.62	Small ribosomal subunit protein eS7B OS=Saccharomyces cerevisiae (strain ATCC 204508 / S288c) OX=559292 GN=RPS7B PE=1 SV=1
363	SwissProt	COX6_YEAST	73	17388	4	4	4	4	1.59	Cytochrome c oxidase subunit 6, mitochondrial OS=Saccharomyces cerevisiae (strain ATCC 204508 / S288c) OX=559292 GN=COX6 PE=1 SV=1
107	SwissProt	ACT_OGAPD	365	41904	18	18	9	9	1.46	Actin OS=Ogataea parapolymorpha (strain ATCC 26012 / BCRC 20466 / JCM 22074 / NRRL Y-7560 / DL-1) OX=871575 GN=ACT PE=3 SV=2
318	SwissProt	RS26A_YEAST	91	13724	4	4	3	3	1.46	Small ribosomal subunit protein eS26A OS=Saccharomyces cerevisiae (strain ATCC 204508 / S288c) OX=559292 GN=RPS26A PE=1 SV=1
90	SwissProt	GLNA_YEAST	438	42138	15	15	7	7	1.45	Glutamine synthetase OS=Saccharomyces cerevisiae (strain ATCC 204508 / S288c) OX=559292 GN=GLN1 PE=1 SV=4
89	SwissProt	CYS3_YEAST	445	42516	19	19	7	7	1.44	Cystathionine gamma-lyase OS=Saccharomyces cerevisiae (strain ATCC 204508 / S288c) OX=559292 GN=CYS3 PE=1 SV=2
219	SwissProt	RS20_YEAST	165	13899	6	6	3	3	1.44	Small ribosomal subunit protein uS10 OS=Saccharomyces cerevisiae (strain ATCC 204508 / S288c) OX=559292 GN=RPS20 PE=1 SV=3
287	SwissProt	RL34A_YEAST	100	13859	4	4	3	3	1.44	Large ribosomal subunit protein eL34A OS=Saccharomyces cerevisiae (strain ATCC 204508 / S288c) OX=559292 GN=RPL34A PE=1 SV=1
163	SwissProt	HEM6_YEAST	229	37859	10	10	8	8	1.43	Oxygen-dependent coproporphyrinogen-III oxidase OS=Saccharomyces cerevisiae (strain ATCC 204508 / S288c) OX=559292 GN=HEM13 PE=1 SV=2
26	SwissProt	RL5_YEAST	1306	33751	34	34	7	7	1.39	Large ribosomal subunit protein uL18 OS=Saccharomyces cerevisiae (strain ATCC 204508 / S288c) OX=559292 GN=RPL5 PE=1 SV=4
127	SwissProt	DHOM_YEAST	276	38478	13	13	8	8	1.39	Homoserine dehydrogenase OS=Saccharomyces cerevisiae (strain ATCC 204508 / S288c) OX=559292 GN=HOM6 PE=1 SV=1
250	SwissProt	THO1_YEAST	130	24123	6	6	5	5	1.38	Protein THO1 OS=Saccharomyces cerevisiae (strain ATCC 204508 / S288c) OX=559292 GN=THO1 PE=1 SV=1
96	SwissProt	ATPA_YEAST	427	58629	16	16	11	11	1.37	ATP synthase subunit alpha, mitochondrial OS=Saccharomyces cerevisiae (strain ATCC 204508 / S288c) OX=559292 GN=ATP1 PE=1 SV=5
243	SwissProt	RL11A_YEAST	138	19764	4	4	4	4	1.32	Large ribosomal subunit protein uL5A OS=Saccharomyces cerevisiae (strain ATCC 204508 / S288c) OX=559292 GN=RPL11A PE=1 SV=2
7	SwissProt	EF1A_CRYNB	497	50703	28	28	7	7	1.29	Elongation factor 1-alpha OS=Cryptococcus neoformans var. neoformans serotype D (strain B-3501A) OX=283643 GN=TEF1 PE=2 SV=1
356	SwissProt	ATIF_YEAST	74	9864	2	2	2	2	1.28	ATPase inhibitor, mitochondrial OS=Saccharomyces cerevisiae (strain ATCC 204508 / S288c) OX=559292 GN=INH1 PE=1 SV=2
81	SwissProt	EIS1_YEASV	485	93371	19	19	18	18	1.26	Eisosome protein 1 OS=Saccharomyces cerevisiae (strain VIN 13) OX=764099 GN=EIS1 PE=3 SV=1
237	SwissProt	RL18A_YEAST	143	20608	6	6	3	3	1.24	Large ribosomal subunit protein eL18A OS=Saccharomyces cerevisiae (strain ATCC 204508 / S288c) OX=559292 GN=RPL18A PE=1 SV=1
114	SwissProt	VATB_YEAST	318	57770	13	13	11	11	1.23	V-type proton ATPase subunit B OS=Saccharomyces cerevisiae (strain ATCC 204508 / S288c) OX=559292 GN=VMA2 PE=1 SV=2
165	SwissProt	GLYC_YEAST	225	52471	10	10	9	9	1.23	Serine hydroxymethyltransferase, cytosolic OS=Saccharomyces cerevisiae (strain ATCC 204508 / S288c) OX=559292 GN=SHM2 PE=1 SV=2
105	SwissProt	HS150_YEAS1	383	36969	18	18	4	4	1.22	Cell wall mannoprotein HSP150 OS=Saccharomyces cerevisiae (strain RM11-1a) OX=285006 GN=HSP150 PE=3 SV=1
349	SwissProt	MMS2_YEAST	76	15706	3	3	3	3	1.21	Ubiquitin-conjugating enzyme variant MMS2 OS=Saccharomyces cerevisiae (strain ATCC 204508 / S288c) OX=559292 GN=MMS2 PE=1 SV=1
48	SwissProt	PLB2_YEAST	824	75979	29	29	13	13	1.18	Lysophospholipase 2 OS=Saccharomyces cerevisiae (strain ATCC 204508 / S288c) OX=559292 GN=PLB2 PE=1 SV=1
30	SwissProt	INV1_YEASX	407	60646	18	18	11	11	1.15	Invertase 1 OS=Saccharomyces cerevisiae OX=4932 GN=SUC1 PE=1 SV=1
98	SwissProt	ACON_YEAST	421	85714	15	15	13	13	1.1	Aconitate hydratase, mitochondrial OS=Saccharomyces cerevisiae (strain ATCC 204508 / S288c) OX=559292 GN=ACO1 PE=1 SV=2
372	SwissProt	RL28_YEAST	70	16711	3	3	3	3	1.1	Large ribosomal subunit protein uL15 OS=Saccharomyces cerevisiae (strain ATCC 204508 / S288c) OX=559292 GN=RPL28 PE=1 SV=3
116	SwissProt	AROG_YEAST	314	40009	13	13	6	6	1.09	Phospho-2-dehydro-3-deoxyheptonate aldolase, tyrosine-inhibited OS=Saccharomyces cerevisiae (strain ATCC 204508 / S288c) OX=559292 GN=ARO4 PE=1 SV=2
600	SwissProt	YL361_YEAST	28	11101	2	2	2	2	1.09	Uncharacterized protein YLR361C-A OS=Saccharomyces cerevisiae (strain ATCC 204508 / S288c) OX=559292 GN=YLR361C-A PE=1 SV=1
282	SwissProt	GLRX5_YEAST	105	17035	4	4	3	3	1.08	Monothiol glutaredoxin-5, mitochondrial OS=Saccharomyces cerevisiae (strain ATCC 204508 / S288c) OX=559292 GN=GRX5 PE=1 SV=1
54	SwissProt	SCW4_YEAST	744	40434	19	19	6	6	1.07	Probable family 17 glucosidase SCW4 OS=Saccharomyces cerevisiae (strain ATCC 204508 / S288c) OX=559292 GN=SCW4 PE=1 SV=1
81	SwissProt	EIS1_YEAS8	417	93345	17	17	16	16	1.06	Eisosome protein 1 OS=Saccharomyces cerevisiae (strain Lalvin EC1118 / Prise de mousse) OX=643680 GN=EIS1 PE=3 SV=1
379	SwissProt	NDK_YEAST	68	17213	3	3	3	3	1.06	Nucleoside diphosphate kinase OS=Saccharomyces cerevisiae (strain ATCC 204508 / S288c) OX=559292 GN=YNK1 PE=1 SV=1
518	SwissProt	CBP4_YEAS1	39	17521	3	3	3	3	1.03	Assembly factor CBP4 OS=Saccharomyces cerevisiae (strain RM11-1a) OX=285006 GN=CBP4 PE=3 SV=2
123	SwissProt	ERG10_YEAST	291	42045	12	12	7	7	1.01	Acetyl-CoA acetyltransferase OS=Saccharomyces cerevisiae (strain ATCC 204508 / S288c) OX=559292 GN=ERG10 PE=1 SV=3
456	SwissProt	RS11A_YEAST	48	17852	3	3	3	3	1.01	Small ribosomal subunit protein uS17A OS=Saccharomyces cerevisiae (strain ATCC 204508 / S288c) OX=559292 GN=RPS11A PE=1 SV=1
158	SwissProt	WTM1_YEAST	232	48467	16	16	8	8	1.00	Transcriptional modulator WTM1 OS=Saccharomyces cerevisiae (strain ATCC 204508 / S288c) OX=559292 GN=WTM1 PE=1 SV=1
187	SwissProt	RAD23_YEAST	199	42569	8	8	7	7	1.00	UV excision repair protein RAD23 OS=Saccharomyces cerevisiae (strain ATCC 204508 / S288c) OX=559292 GN=RAD23 PE=1 SV=1
541	SwissProt	SML1_YEAST	37	11883	2	2	2	2	1.00	Ribonucleotide reductase inhibitor protein SML1 OS=Saccharomyces cerevisiae (strain ATCC 204508 / S288c) OX=559292 GN=SML1 PE=1 SV=1
83	SwissProt	CDC48_YEAST	480	92167	22	22	14	14	0.99	Cell division control protein 48 OS=Saccharomyces cerevisiae (strain ATCC 204508 / S288c) OX=559292 GN=CDC48 PE=1 SV=3
269	SwissProt	UBC1_YEAST	118	24220	6	6	4	4	0.99	Ubiquitin-conjugating enzyme E2 1 OS=Saccharomyces cerevisiae (strain ATCC 204508 / S288c) OX=559292 GN=UBC1 PE=1 SV=1
93	SwissProt	DHE4_YEAST	435	49881	11	11	8	8	0.97	NADP-specific glutamate dehydrogenase 1 OS=Saccharomyces cerevisiae (strain ATCC 204508 / S288c) OX=559292 GN=GDH1 PE=1 SV=2
222	SwissProt	RL1A_YEAST	161	24698	7	7	4	4	0.96	Large ribosomal subunit protein uL1A OS=Saccharomyces cerevisiae (strain ATCC 204508 / S288c) OX=559292 GN=RPL1A PE=1 SV=1
217	SwissProt	YRA1_YEAST	167	24940	5	5	4	4	0.95	RNA annealing protein YRA1 OS=Saccharomyces cerevisiae (strain ATCC 204508 / S288c) OX=559292 GN=YRA1 PE=1 SV=2
648	SwissProt	TBCA_YEAST	20	12371	2	2	2	2	0.95	Tubulin-specific chaperone A OS=Saccharomyces cerevisiae (strain ATCC 204508 / S288c) OX=559292 GN=RBL2 PE=1 SV=1
3	SwissProt	HSP70_EMENI	1247	70045	35	35	9	9	0.94	Heat shock 70 kDa protein OS=Emericella nidulans (strain FGSC A4 / ATCC 38163 / CBS 112.46 / NRRL 194 / M139) OX=227321 GN=hsp70 PE=1 SV=1
85	SwissProt	HS104_YEAST	471	102314	19	19	14	14	0.94	Heat shock protein 104 OS=Saccharomyces cerevisiae (strain ATCC 204508 / S288c) OX=559292 GN=HSP104 PE=1 SV=2
256	SwissProt	TCTP_YEAST	126	18786	4	4	3	3	0.94	Translationally-controlled tumor protein homolog OS=Saccharomyces cerevisiae (strain ATCC 204508 / S288c) OX=559292 GN=TMA19 PE=1 SV=1
333	SwissProt	MIC19_YEAST	81	18958	3	3	3	3	0.93	MICOS complex subunit MIC19 OS=Saccharomyces cerevisiae (strain ATCC 204508 / S288c) OX=559292 GN=MIC19 PE=1 SV=1
448	SwissProt	RL44A_YEAST	50	12489	2	2	2	2	0.93	Large ribosomal subunit protein eL42A OS=Saccharomyces cerevisiae (strain ATCC 204508 / S288c) OX=559292 GN=RPL42A PE=1 SV=1
201	SwissProt	SCD6_YEAST	178	39223	7	7	5	5	0.9	Protein SCD6 OS=Saccharomyces cerevisiae (strain ATCC 204508 / S288c) OX=559292 GN=SCD6 PE=1 SV=1
507	SwissProt	PFD1_YEAST	40	12831	2	2	2	2	0.9	Prefoldin subunit 1 OS=Saccharomyces cerevisiae (strain ATCC 204508 / S288c) OX=559292 GN=PFD1 PE=1 SV=2
288	SwissProt	ESS1_YEAST	99	19507	3	3	3	3	0.89	Peptidyl-prolyl cis-trans isomerase ESS1 OS=Saccharomyces cerevisiae (strain ATCC 204508 / S288c) OX=559292 GN=ESS1 PE=1 SV=3
59	SwissProt	PMA1_YEAST	693	100069	24	24	13	13	0.88	Plasma membrane ATPase 1 OS=Saccharomyces cerevisiae (strain ATCC 204508 / S288c) OX=559292 GN=PMA1 PE=1 SV=2
146	SwissProt	ODPA_YEAST	244	46712	15	15	6	6	0.88	Pyruvate dehydrogenase E1 component subunit alpha, mitochondrial OS=Saccharomyces cerevisiae (strain ATCC 204508 / S288c) OX=559292 GN=PDA1 PE=1 SV=2
174	SwissProt	RS3_YEAST	212	26543	7	7	4	4	0.88	Small ribosomal subunit protein uS3 OS=Saccharomyces cerevisiae (strain ATCC 204508 / S288c) OX=559292 GN=RPS3 PE=1 SV=5
209	SwissProt	CLC1_YEAST	173	26516	5	5	4	4	0.88	Clathrin light chain OS=Saccharomyces cerevisiae (strain ATCC 204508 / S288c) OX=559292 GN=CLC1 PE=1 SV=1
145	SwissProt	6PGD1_YEAST	245	53908	9	9	8	8	0.87	6-phosphogluconate dehydrogenase, decarboxylating 1 OS=Saccharomyces cerevisiae (strain ATCC 204508 / S288c) OX=559292 GN=GND1 PE=1 SV=1
308	SwissProt	SPG4_YEAS1	94	13172	2	2	2	2	0.87	Stationary phase protein 4 OS=Saccharomyces cerevisiae (strain RM11-1a) OX=285006 GN=SPG4 PE=3 SV=1
179	SwissProt	MCR1_YEAS7	209	34144	9	9	4	4	0.85	NADH-cytochrome b5 reductase 2 OS=Saccharomyces cerevisiae (strain YJM789) OX=307796 GN=MCR1 PE=3 SV=1
170	SwissProt	TRXB1_YEAST	215	34445	6	6	5	5	0.84	Thioredoxin reductase 1 OS=Saccharomyces cerevisiae (strain ATCC 204508 / S288c) OX=559292 GN=TRR1 PE=1 SV=3
253	SwissProt	ARF1_YEAST	127	20574	3	3	3	3	0.84	ADP-ribosylation factor 1 OS=Saccharomyces cerevisiae (strain ATCC 204508 / S288c) OX=559292 GN=ARF1 PE=1 SV=3
255	SwissProt	FSH1_YEAST	126	27379	5	5	4	4	0.84	Family of serine hydrolases 1 OS=Saccharomyces cerevisiae (strain ATCC 204508 / S288c) OX=559292 GN=FSH1 PE=1 SV=1
105	SwissProt	PIR1_YEAS1	194	34845	12	12	4	4	0.83	Cell wall mannoprotein PIR1 OS=Saccharomyces cerevisiae (strain RM11-1a) OX=285006 GN=PIR1 PE=3 SV=1
133	SwissProt	CBS_YEAST	265	56044	9	9	8	8	0.83	Cystathionine beta-synthase OS=Saccharomyces cerevisiae (strain ATCC 204508 / S288c) OX=559292 GN=CYS4 PE=1 SV=1
253	SwissProt	ARF2_YEAST	113	20702	3	3	3	3	0.83	ADP-ribosylation factor 2 OS=Saccharomyces cerevisiae (strain ATCC 204508 / S288c) OX=559292 GN=ARF2 PE=1 SV=3
292	SwissProt	FBRL_YEAST	98	34615	6	6	5	5	0.83	rRNA 2'-O-methyltransferase fibrillarin OS=Saccharomyces cerevisiae (strain ATCC 204508 / S288c) OX=559292 GN=NOP1 PE=1 SV=1
617	SwissProt	RS29_KLULA	26	6700	2	2	1	1	0.83	Small ribosomal subunit protein uS14 OS=Kluyveromyces lactis (strain ATCC 8585 / CBS 2359 / DSM 70799 / NBRC 1267 / NRRL Y-1140 / WM37) OX=284590 GN=RPS29 PE=1 SV=1
131	SwissProt	ARC1_YEAST	266	42229	9	9	6	6	0.82	tRNA-aminoacylation cofactor ARC1 OS=Saccharomyces cerevisiae (strain ATCC 204508 / S288c) OX=559292 GN=ARC1 PE=1 SV=2
66	SwissProt	SC160_YEAST	611	134955	21	21	18	18	0.81	Protein SCP160 OS=Saccharomyces cerevisiae (strain ATCC 204508 / S288c) OX=559292 GN=SCP160 PE=1 SV=3
280	SwissProt	RL8A_YEAST	106	28164	4	4	4	4	0.81	Large ribosomal subunit protein eL8A OS=Saccharomyces cerevisiae (strain ATCC 204508 / S288c) OX=559292 GN=RPL8A PE=1 SV=4
48	SwissProt	PLB1_YEAST	359	72136	17	17	10	10	0.8	Lysophospholipase 1 OS=Saccharomyces cerevisiae (strain ATCC 204508 / S288c) OX=559292 GN=PLB1 PE=1 SV=2
2	SwissProt	G3P_YARLI	655	35911	30	30	4	4	0.79	Glyceraldehyde-3-phosphate dehydrogenase OS=Yarrowia lipolytica (strain CLIB 122 / E 150) OX=284591 GN=GPD PE=3 SV=1
71	SwissProt	ADK_YEAST	551	36521	13	13	5	5	0.78	Adenosine kinase OS=Saccharomyces cerevisiae (strain ATCC 204508 / S288c) OX=559292 GN=ADO1 PE=1 SV=1
345	SwissProt	NTF2_ASHGO	77	14412	2	2	2	2	0.77	Nuclear transport factor 2 OS=Ashbya gossypii (strain ATCC 10895 / CBS 109.51 / FGSC 9923 / NRRL Y-1056) OX=284811 GN=NTF2 PE=3 SV=1
548	SwissProt	RPA14_YEAST	36	14576	2	2	2	2	0.77	DNA-directed RNA polymerase I subunit RPA14 OS=Saccharomyces cerevisiae (strain ATCC 204508 / S288c) OX=559292 GN=RPA14 PE=1 SV=1
121	SwissProt	GAS5_YEAST	294	52294	12	12	5	5	0.76	1,3-beta-glucanosyltransferase GAS5 OS=Saccharomyces cerevisiae (strain ATCC 204508 / S288c) OX=559292 GN=GAS5 PE=1 SV=1
138	SwissProt	NSR1_YEAST	260	44566	12	12	6	6	0.76	Nuclear localization sequence-binding protein OS=Saccharomyces cerevisiae (strain ATCC 204508 / S288c) OX=559292 GN=NSR1 PE=1 SV=1
180	SwissProt	OM45_YEAST	209	44553	7	7	6	6	0.76	Mitochondrial outer membrane protein OM45 OS=Saccharomyces cerevisiae (strain ATCC 204508 / S288c) OX=559292 GN=OM45 PE=1 SV=2
387	SwissProt	QCR7_YEAST	66	14613	3	3	2	2	0.76	Cytochrome b-c1 complex subunit 7, mitochondrial OS=Saccharomyces cerevisiae (strain ATCC 204508 / S288c) OX=559292 GN=QCR7 PE=1 SV=2
544	SwissProt	RL29_CANAL	37	7108	1	1	1	1	0.76	Large ribosomal subunit protein eL29 OS=Candida albicans (strain SC5314 / ATCC MYA-2876) OX=237561 GN=RPL29 PE=1 SV=1
405	SwissProt	RL32_ASHGO	60	14895	3	3	2	2	0.74	Large ribosomal subunit protein eL32 OS=Ashbya gossypii (strain ATCC 10895 / CBS 109.51 / FGSC 9923 / NRRL Y-1056) OX=284811 GN=RPL32 PE=3 SV=1
426	SwissProt	RIB3_YEAST	54	22895	3	3	3	3	0.73	3,4-dihydroxy-2-butanone 4-phosphate synthase OS=Saccharomyces cerevisiae (strain ATCC 204508 / S288c) OX=559292 GN=RIB3 PE=1 SV=1
176	SwissProt	NUP2_YEAST	211	77891	10	10	10	10	0.72	Nucleoporin NUP2 OS=Saccharomyces cerevisiae (strain ATCC 204508 / S288c) OX=559292 GN=NUP2 PE=1 SV=2
552	SwissProt	RL14A_YEAST	35	15215	2	2	1	1	0.72	Large ribosomal subunit protein eL14A OS=Saccharomyces cerevisiae (strain ATCC 204508 / S288c) OX=559292 GN=RPL14A PE=1 SV=1
207	SwissProt	UBX1_YEAST	174	47073	6	6	6	6	0.71	UBX domain-containing protein 1 OS=Saccharomyces cerevisiae (strain ATCC 204508 / S288c) OX=559292 GN=SHP1 PE=1 SV=1
183	SwissProt	PGM2_YEAST	202	63391	10	10	7	7	0.7	Phosphoglucomutase 2 OS=Saccharomyces cerevisiae (strain ATCC 204508 / S288c) OX=559292 GN=PGM2 PE=1 SV=1
296	SwissProt	RL25_YEAST	98	15748	2	2	2	2	0.69	Large ribosomal subunit protein uL23 OS=Saccharomyces cerevisiae (strain ATCC 204508 / S288c) OX=559292 GN=RPL25 PE=1 SV=4
143	SwissProt	CYSD_YEAST	246	48699	7	7	6	6	0.68	Homocysteine/cysteine synthase OS=Saccharomyces cerevisiae (strain ATCC 204508 / S288c) OX=559292 GN=MET17 PE=1 SV=3
137	SwissProt	LSB3_YEAS7	260	49371	8	8	6	6	0.67	LAS seventeen-binding protein 3 OS=Saccharomyces cerevisiae (strain YJM789) OX=307796 GN=LSB3 PE=3 SV=2
416	SwissProt	RM39_YEAST	57	7968	1	1	1	1	0.66	Large ribosomal subunit protein bL33m OS=Saccharomyces cerevisiae (strain ATCC 204508 / S288c) OX=559292 GN=MRPL39 PE=1 SV=3
488	SwissProt	RPAB4_YEAST	43	7939	1	1	1	1	0.66	DNA-directed RNA polymerases I, II, and III subunit RPABC4 OS=Saccharomyces cerevisiae (strain ATCC 204508 / S288c) OX=559292 GN=RPC10 PE=1 SV=1
682	SwissProt	YD85C_YEAST	14	7944	1	1	1	1	0.66	SERF-like protein YDL085C-A OS=Saccharomyces cerevisiae (strain ATCC 204508 / S288c) OX=559292 GN=YDL085C-A PE=1 SV=1
125	SwissProt	QCR1_YEAST	286	50254	11	11	6	6	0.65	Cytochrome b-c1 complex subunit 1, mitochondrial OS=Saccharomyces cerevisiae (strain ATCC 204508 / S288c) OX=559292 GN=COR1 PE=1 SV=1
155	SwissProt	CRH2_YEAST	234	50559	9	9	6	6	0.65	Probable glycosidase CRH2 OS=Saccharomyces cerevisiae (strain ATCC 204508 / S288c) OX=559292 GN=UTR2 PE=1 SV=3
215	SwissProt	BCA2_YEAST	168	41940	7	7	5	5	0.65	Branched-chain-amino-acid aminotransferase, cytosolic OS=Saccharomyces cerevisiae (strain ATCC 204508 / S288c) OX=559292 GN=BAT2 PE=1 SV=1
235	SwissProt	ACO1_YEAST	145	58594	8	8	7	7	0.65	Acyl-CoA desaturase 1 OS=Saccharomyces cerevisiae (strain ATCC 204508 / S288c) OX=559292 GN=OLE1 PE=1 SV=2
354	SwissProt	EGO2_YEAST	75	8092	2	2	1	1	0.65	Protein EGO2 OS=Saccharomyces cerevisiae (strain ATCC 204508 / S288c) OX=559292 GN=EGO2 PE=1 SV=1
392	SwissProt	TOM22_YEAST	65	16780	3	3	2	2	0.64	Mitochondrial import receptor subunit TOM22 OS=Saccharomyces cerevisiae (strain ATCC 204508 / S288c) OX=559292 GN=TOM22 PE=1 SV=3
41	SwissProt	FAS2_YEAST	960	207388	42	42	21	21	0.63	Fatty acid synthase subunit alpha OS=Saccharomyces cerevisiae (strain ATCC 204508 / S288c) OX=559292 GN=FAS2 PE=1 SV=2
70	SwissProt	APE3_YEAST	555	60328	15	15	7	7	0.63	Aminopeptidase Y OS=Saccharomyces cerevisiae (strain ATCC 204508 / S288c) OX=559292 GN=APE3 PE=1 SV=1
568	SwissProt	RS13_YEAST	32	17018	2	2	2	2	0.63	Small ribosomal subunit protein uS15 OS=Saccharomyces cerevisiae (strain ATCC 204508 / S288c) OX=559292 GN=RPS13 PE=1 SV=3
194	SwissProt	PUR7_YEAST	185	34639	5	5	3	3	0.62	Phosphoribosylaminoimidazole-succinocarboxamide synthase OS=Saccharomyces cerevisiae (strain ATCC 204508 / S288c) OX=559292 GN=ADE1 PE=1 SV=2
429	SwissProt	COX17_YEAST	53	8450	3	3	1	1	0.62	Cytochrome c oxidase copper chaperone OS=Saccharomyces cerevisiae (strain ATCC 204508 / S288c) OX=559292 GN=COX17 PE=1 SV=3
449	SwissProt	RS18A_YEAST	50	17084	2	2	2	2	0.62	Small ribosomal subunit protein uS13A OS=Saccharomyces cerevisiae (strain ATCC 204508 / S288c) OX=559292 GN=RPS18A PE=1 SV=1
538	SwissProt	NHP2_YEAST	37	17168	2	2	2	2	0.62	H/ACA ribonucleoprotein complex subunit NHP2 OS=Saccharomyces cerevisiae (strain ATCC 204508 / S288c) OX=559292 GN=NHP2 PE=1 SV=2
149	SwissProt	CRH1_YEAST	242	52840	9	9	6	6	0.61	Probable glycosidase CRH1 OS=Saccharomyces cerevisiae (strain ATCC 204508 / S288c) OX=559292 GN=CRH1 PE=1 SV=1
124	SwissProt	ILV5_YEAST	290	44512	8	8	4	4	0.6	Ketol-acid reductoisomerase, mitochondrial OS=Saccharomyces cerevisiae (strain ATCC 204508 / S288c) OX=559292 GN=ILV5 PE=1 SV=1
147	SwissProt	IF4A_YEAS7	243	44840	7	7	5	5	0.6	ATP-dependent RNA helicase eIF4A OS=Saccharomyces cerevisiae (strain YJM789) OX=307796 GN=TIF1 PE=3 SV=1
252	SwissProt	SYSC_YEAST	128	53732	7	7	6	6	0.6	Serine--tRNA ligase, cytoplasmic OS=Saccharomyces cerevisiae (strain ATCC 204508 / S288c) OX=559292 GN=SES1 PE=1 SV=2
129	SwissProt	VATA_YEAST	270	119246	17	17	12	12	0.59	V-type proton ATPase catalytic subunit A OS=Saccharomyces cerevisiae (strain ATCC 204508 / S288c) OX=559292 GN=VMA1 PE=1 SV=3
191	SwissProt	DLDH_YEAST	195	54261	6	6	6	6	0.59	Dihydrolipoyl dehydrogenase, mitochondrial OS=Saccharomyces cerevisiae (strain ATCC 204508 / S288c) OX=559292 GN=LPD1 PE=1 SV=1
171	SwissProt	PST1_YEAS7	214	46007	6	6	4	4	0.58	Cell wall mannoprotein PST1 OS=Saccharomyces cerevisiae (strain YJM789) OX=307796 GN=PST1 PE=3 SV=1
185	SwissProt	RL7A_YEAST	200	27621	7	7	3	3	0.58	Large ribosomal subunit protein uL30A OS=Saccharomyces cerevisiae (strain ATCC 204508 / S288c) OX=559292 GN=RPL7A PE=1 SV=3
198	SwissProt	YG3A_YEAST	181	92700	12	12	10	10	0.58	Uncharacterized protein YGR130C OS=Saccharomyces cerevisiae (strain ATCC 204508 / S288c) OX=559292 GN=YGR130C PE=1 SV=1
310	SwissProt	HMO1_YEAST	94	27527	4	4	3	3	0.58	High mobility group protein 1 OS=Saccharomyces cerevisiae (strain ATCC 204508 / S288c) OX=559292 GN=HMO1 PE=1 SV=1
3	SwissProt	BIP_YEAST	212	74479	10	10	7	7	0.57	Endoplasmic reticulum chaperone BiP OS=Saccharomyces cerevisiae (strain ATCC 204508 / S288c) OX=559292 GN=KAR2 PE=1 SV=1
251	SwissProt	TAL2_YEAST	128	37344	4	4	4	4	0.57	Transaldolase NQM1 OS=Saccharomyces cerevisiae (strain ATCC 204508 / S288c) OX=559292 GN=NQM1 PE=1 SV=1
184	SwissProt	ASSY_YEAST	201	47411	7	7	5	5	0.56	Argininosuccinate synthase OS=Saccharomyces cerevisiae (strain ATCC 204508 / S288c) OX=559292 GN=ARG1 PE=1 SV=3
385	SwissProt	GPP1_YEAST	67	28100	3	3	3	3	0.56	Glycerol-1-phosphate phosphohydrolase 1 OS=Saccharomyces cerevisiae (strain ATCC 204508 / S288c) OX=559292 GN=GPP1 PE=1 SV=3
181	SwissProt	GRE1_YEAST	207	19014	4	4	2	2	0.55	Protein GRE1 OS=Saccharomyces cerevisiae (strain ATCC 204508 / S288c) OX=559292 GN=GRE1 PE=1 SV=1
258	SwissProt	PRS6A_YEAST	125	48283	7	7	5	5	0.55	26S proteasome regulatory subunit 6A OS=Saccharomyces cerevisiae (strain ATCC 204508 / S288c) OX=559292 GN=RPT5 PE=1 SV=3
259	SwissProt	PSA3_YEAST	124	28697	5	5	3	3	0.55	Proteasome subunit alpha type-3 OS=Saccharomyces cerevisiae (strain ATCC 204508 / S288c) OX=559292 GN=PRE9 PE=1 SV=1
24	SwissProt	HSP79_YEAST	287	77801	10	10	8	8	0.54	Heat shock protein homolog SSE2 OS=Saccharomyces cerevisiae (strain ATCC 204508 / S288c) OX=559292 GN=SSE2 PE=1 SV=3
134	SwissProt	IF2G_YEAST	264	58400	7	7	5	5	0.54	Eukaryotic translation initiation factor 2 subunit gamma OS=Saccharomyces cerevisiae (strain ATCC 204508 / S288c) OX=559292 GN=GCD11 PE=1 SV=1
220	SwissProt	SSZ1_YEAST	164	58316	6	6	6	6	0.54	Ribosome-associated complex subunit SSZ1 OS=Saccharomyces cerevisiae (strain ATCC 204508 / S288c) OX=559292 GN=SSZ1 PE=1 SV=2
230	SwissProt	GCS1_YEAST	155	39614	4	4	4	4	0.53	ADP-ribosylation factor GTPase-activating protein GCS1 OS=Saccharomyces cerevisiae (strain ATCC 204508 / S288c) OX=559292 GN=GCS1 PE=1 SV=1
276	SwissProt	MET22_YEAST	109	39467	4	4	4	4	0.53	3'(2'),5'-bisphosphate nucleotidase OS=Saccharomyces cerevisiae (strain ATCC 204508 / S288c) OX=559292 GN=MET22 PE=1 SV=1
271	SwissProt	MAM33_YEAST	117	30171	3	3	3	3	0.52	Mitochondrial acidic protein MAM33 OS=Saccharomyces cerevisiae (strain ATCC 204508 / S288c) OX=559292 GN=MAM33 PE=1 SV=1
327	SwissProt	RL6A_YEAST	85	19949	3	3	2	2	0.52	Large ribosomal subunit protein eL6A OS=Saccharomyces cerevisiae (strain ATCC 204508 / S288c) OX=559292 GN=RPL6A PE=1 SV=2
586	SwissProt	YL363_YEAST	30	9732	1	1	1	1	0.52	Uncharacterized protein YLR363W-A OS=Saccharomyces cerevisiae (strain ATCC 204508 / S288c) OX=559292 GN=YLR363W-A PE=1 SV=1
208	SwissProt	ERG20_YEAST	173	40800	5	5	4	4	0.51	Farnesyl pyrophosphate synthase OS=Saccharomyces cerevisiae (strain ATCC 204508 / S288c) OX=559292 GN=ERG20 PE=1 SV=2
381	SwissProt	YGZ2_YEAST	68	20176	2	2	2	2	0.51	Ankyrin repeat-containing protein YGL242C OS=Saccharomyces cerevisiae (strain ATCC 204508 / S288c) OX=559292 GN=YGL242C PE=1 SV=1
173	SwissProt	PET10_YEAST	212	31227	5	5	2	2	0.5	Protein PET10 OS=Saccharomyces cerevisiae (strain ATCC 204508 / S288c) OX=559292 GN=PET10 PE=1 SV=3
189	SwissProt	DEF1_YEAS2	196	83924	11	11	8	8	0.5	RNA polymerase II degradation factor 1 OS=Saccharomyces cerevisiae (strain JAY291) OX=574961 GN=DEF1 PE=3 SV=1
476	SwissProt	KGUA_YEAST	45	20682	2	2	2	2	0.5	Guanylate kinase OS=Saccharomyces cerevisiae (strain ATCC 204508 / S288c) OX=559292 GN=GUK1 PE=1 SV=2
374	SwissProt	PST2_YEAST	70	21010	2	2	2	2	0.49	Protoplast secreted protein 2 OS=Saccharomyces cerevisiae (strain ATCC 204508 / S288c) OX=559292 GN=PST2 PE=1 SV=1
284	SwissProt	ASNS1_YEAST	103	64942	6	6	6	6	0.48	Asparagine synthetase [glutamine-hydrolyzing] 1 OS=Saccharomyces cerevisiae (strain ATCC 204508 / S288c) OX=559292 GN=ASN1 PE=1 SV=2
110	SwissProt	RLA3_YEAST	330	10661	5	5	1	1	0.47	Large ribosomal subunit protein P1B OS=Saccharomyces cerevisiae (strain ATCC 204508 / S288c) OX=559292 GN=RPP1B PE=1 SV=3
218	SwissProt	ABP1_YEAST	166	65593	7	7	6	6	0.47	Actin-binding protein OS=Saccharomyces cerevisiae (strain ATCC 204508 / S288c) OX=559292 GN=ABP1 PE=1 SV=4
270	SwissProt	PUR92_YEAST	117	65565	7	7	6	6	0.47	Bifunctional purine biosynthesis protein ADE17 OS=Saccharomyces cerevisiae (strain ATCC 204508 / S288c) OX=559292 GN=ADE17 PE=1 SV=2
278	SwissProt	RL9A_YEAST	108	21613	7	7	2	2	0.47	Large ribosomal subunit protein uL6A OS=Saccharomyces cerevisiae (strain ATCC 204508 / S288c) OX=559292 GN=RPL9A PE=1 SV=2
281	SwissProt	VATH_YEAST	105	54781	5	5	5	5	0.47	V-type proton ATPase subunit H OS=Saccharomyces cerevisiae (strain ATCC 204508 / S288c) OX=559292 GN=VMA13 PE=1 SV=1
195	SwissProt	RTN2_YEAST	184	44332	4	4	4	4	0.46	Reticulon-like protein 2 OS=Saccharomyces cerevisiae (strain ATCC 204508 / S288c) OX=559292 GN=RTN2 PE=1 SV=1
375	SwissProt	YL179_YEAST	69	22251	2	2	2	2	0.46	Uncharacterized protein YLR179C OS=Saccharomyces cerevisiae (strain ATCC 204508 / S288c) OX=559292 GN=YLR179C PE=1 SV=1
491	SwissProt	IGD1_YEAST	43	21883	3	3	2	2	0.46	Inhibitor of glycogen debranching 1 OS=Saccharomyces cerevisiae (strain ATCC 204508 / S288c) OX=559292 GN=IGD1 PE=1 SV=1
531	SwissProt	ATPJ_YEAST	38	10926	1	1	1	1	0.46	ATP synthase subunit e, mitochondrial OS=Saccharomyces cerevisiae (strain ATCC 204508 / S288c) OX=559292 GN=TIM11 PE=1 SV=2
649	SwissProt	RLA1_YEAST	20	10901	1	1	1	1	0.46	Large ribosomal subunit protein P1A OS=Saccharomyces cerevisiae (strain ATCC 204508 / S288c) OX=559292 GN=RPP1A PE=1 SV=4
140	SwissProt	ALDH4_YEAST	255	56973	8	8	5	5	0.45	Potassium-activated aldehyde dehydrogenase, mitochondrial OS=Saccharomyces cerevisiae (strain ATCC 204508 / S288c) OX=559292 GN=ALD4 PE=1 SV=2
177	SwissProt	MIA40_YEAST	211	44966	5	5	4	4	0.45	Mitochondrial intermembrane space import and assembly protein 40 OS=Saccharomyces cerevisiae (strain ATCC 204508 / S288c) OX=559292 GN=MIA40 PE=1 SV=2
332	SwissProt	VEL1_YEAS7	81	22535	2	2	2	2	0.45	Protein VEL1 OS=Saccharomyces cerevisiae (strain YJM789) OX=307796 GN=VEL1 PE=3 SV=1
404	SwissProt	RS9B_YEAST	60	22285	2	2	2	2	0.45	Small ribosomal subunit protein uS4B OS=Saccharomyces cerevisiae (strain ATCC 204508 / S288c) OX=559292 GN=RPS9B PE=1 SV=4
84	SwissProt	EDE1_YEAST	475	150863	16	16	11	11	0.44	EH domain-containing and endocytosis protein 1 OS=Saccharomyces cerevisiae (strain ATCC 204508 / S288c) OX=559292 GN=EDE1 PE=1 SV=2
216	SwissProt	PRTB_YEAST	167	69807	6	6	6	6	0.44	Cerevisin OS=Saccharomyces cerevisiae (strain ATCC 204508 / S288c) OX=559292 GN=PRB1 PE=1 SV=1
221	SwissProt	THRC_YEAST	163	57553	6	6	5	5	0.44	Threonine synthase OS=Saccharomyces cerevisiae (strain ATCC 204508 / S288c) OX=559292 GN=THR4 PE=1 SV=1
241	SwissProt	GBLP_YEAST	141	34898	4	4	3	3	0.44	Small ribosomal subunit protein RACK1 OS=Saccharomyces cerevisiae (strain ATCC 204508 / S288c) OX=559292 GN=ASC1 PE=1 SV=4
262	SwissProt	ATPO_YEAST	122	22857	3	3	2	2	0.44	ATP synthase subunit 5, mitochondrial OS=Saccharomyces cerevisiae (strain ATCC 204508 / S288c) OX=559292 GN=ATP5 PE=1 SV=1
263	SwissProt	RAS2_YEAST	121	34798	3	3	3	3	0.44	Ras-like protein 2 OS=Saccharomyces cerevisiae (strain ATCC 204508 / S288c) OX=559292 GN=RAS2 PE=1 SV=4
272	SwissProt	YRB1_YEAST	115	23110	3	3	2	2	0.44	Ran-specific GTPase-activating protein 1 OS=Saccharomyces cerevisiae (strain ATCC 204508 / S288c) OX=559292 GN=YRB1 PE=1 SV=1
414	SwissProt	CUE1_YEAST	58	22806	2	2	2	2	0.44	Coupling of ubiquitin conjugation to ER degradation protein 1 OS=Saccharomyces cerevisiae (strain ATCC 204508 / S288c) OX=559292 GN=CUE1 PE=1 SV=2
612	SwissProt	H4_ASPFU	26	11363	1	1	1	1	0.44	Histone H4 OS=Aspergillus fumigatus (strain ATCC MYA-4609 / CBS 101355 / FGSC A1100 / Af293) OX=330879 GN=hhfA PE=3 SV=3
656	SwissProt	ISD11_YEAST	19	11259	1	1	1	1	0.44	Protein ISD11 OS=Saccharomyces cerevisiae (strain ATCC 204508 / S288c) OX=559292 GN=ISD11 PE=1 SV=1
3	SwissProt	HSP70_TRIRU	440	70861	14	14	5	5	0.43	Heat shock 70 kDa protein OS=Trichophyton rubrum OX=5551 GN=HSP70 PE=2 SV=1
118	SwissProt	SRO9_YEAST	308	48031	7	7	4	4	0.42	RNA-binding protein SRO9 OS=Saccharomyces cerevisiae (strain ATCC 204508 / S288c) OX=559292 GN=SRO9 PE=1 SV=2
196	SwissProt	CORO_YEAST	181	72509	8	8	6	6	0.42	Coronin-like protein OS=Saccharomyces cerevisiae (strain ATCC 204508 / S288c) OX=559292 GN=CRN1 PE=1 SV=1
295	SwissProt	CCW14_YEAST	98	23710	3	3	2	2	0.42	Covalently-linked cell wall protein 14 OS=Saccharomyces cerevisiae (strain ATCC 204508 / S288c) OX=559292 GN=CCW14 PE=1 SV=1
234	SwissProt	G6PI_YEAST	147	61261	7	7	5	5	0.41	Glucose-6-phosphate isomerase OS=Saccharomyces cerevisiae (strain ATCC 204508 / S288c) OX=559292 GN=PGI1 PE=1 SV=3
309	SwissProt	GVP36_YEAST	94	36818	3	3	3	3	0.41	Protein GVP36 OS=Saccharomyces cerevisiae (strain ATCC 204508 / S288c) OX=559292 GN=GVP36 PE=1 SV=1
373	SwissProt	ZUO1_YEAST	70	49047	7	7	4	4	0.41	Zuotin OS=Saccharomyces cerevisiae (strain ATCC 204508 / S288c) OX=559292 GN=ZUO1 PE=1 SV=1
509	SwissProt	DOHH_YEAST	40	36313	3	3	3	3	0.41	Deoxyhypusine hydroxylase OS=Saccharomyces cerevisiae (strain ATCC 204508 / S288c) OX=559292 GN=LIA1 PE=1 SV=1
268	SwissProt	SAHH_YEAST	118	49721	4	4	4	4	0.4	Adenosylhomocysteinase OS=Saccharomyces cerevisiae (strain ATCC 204508 / S288c) OX=559292 GN=SAH1 PE=1 SV=1
406	SwissProt	RL33A_YEAST	59	12147	1	1	1	1	0.4	Large ribosomal subunit protein eL33A OS=Saccharomyces cerevisiae (strain ATCC 204508 / S288c) OX=559292 GN=RPL33A PE=1 SV=3
117	SwissProt	PHSG_YEAST	310	103496	10	10	8	8	0.39	Glycogen phosphorylase OS=Saccharomyces cerevisiae (strain ATCC 204508 / S288c) OX=559292 GN=GPH1 PE=1 SV=4
202	SwissProt	SYDC_YEAST	177	63647	8	8	5	5	0.39	Aspartate--tRNA ligase, cytoplasmic OS=Saccharomyces cerevisiae (strain ATCC 204508 / S288c) OX=559292 GN=DPS1 PE=1 SV=3
436	SwissProt	NOP6_YEAST	52	25201	2	2	2	2	0.39	Nucleolar protein 6 OS=Saccharomyces cerevisiae (strain ATCC 204508 / S288c) OX=559292 GN=NOP6 PE=1 SV=1
438	SwissProt	CYPD_YEAST	52	25425	3	3	2	2	0.39	Peptidyl-prolyl cis-trans isomerase D OS=Saccharomyces cerevisiae (strain ATCC 204508 / S288c) OX=559292 GN=CPR5 PE=1 SV=1
440	SwissProt	CRP1_YEAS1	51	51189	4	4	4	4	0.39	Cruciform DNA-recognizing protein 1 OS=Saccharomyces cerevisiae (strain RM11-1a) OX=285006 GN=CRP1 PE=3 SV=1
154	SwissProt	PFKA2_YEAST	235	105179	8	8	8	8	0.38	ATP-dependent 6-phosphofructokinase subunit beta OS=Saccharomyces cerevisiae (strain ATCC 204508 / S288c) OX=559292 GN=PFK2 PE=1 SV=4
190	SwissProt	TUP1_YEAST	196	78659	7	7	6	6	0.38	General transcriptional corepressor TUP1 OS=Saccharomyces cerevisiae (strain ATCC 204508 / S288c) OX=559292 GN=TUP1 PE=1 SV=2
264	SwissProt	EIF3I_YEAS7	120	39073	4	4	3	3	0.38	Eukaryotic translation initiation factor 3 subunit I OS=Saccharomyces cerevisiae (strain YJM789) OX=307796 GN=TIF34 PE=3 SV=1
283	SwissProt	PRS7_YEAST	104	52293	5	5	4	4	0.38	26S proteasome regulatory subunit 7 homolog OS=Saccharomyces cerevisiae (strain ATCC 204508 / S288c) OX=559292 GN=RPT1 PE=1 SV=1
290	SwissProt	GOR1_YEAST	99	39035	3	3	3	3	0.38	Glyoxylate reductase 1 OS=Saccharomyces cerevisiae (strain ATCC 204508 / S288c) OX=559292 GN=GOR1 PE=1 SV=1
291	SwissProt	MDM38_YEAST	99	65136	5	5	5	5	0.38	Mitochondrial distribution and morphology protein 38 OS=Saccharomyces cerevisiae (strain ATCC 204508 / S288c) OX=559292 GN=MDM38 PE=1 SV=1
659	SwissProt	EAF6_YEAST	18	12887	1	1	1	1	0.38	Chromatin modification-related protein EAF6 OS=Saccharomyces cerevisiae (strain ATCC 204508 / S288c) OX=559292 GN=EAF6 PE=1 SV=1
178	SwissProt	CISY1_YEAST	211	53384	6	6	3	3	0.37	Citrate synthase, mitochondrial OS=Saccharomyces cerevisiae (strain ATCC 204508 / S288c) OX=559292 GN=CIT1 PE=1 SV=2
205	SwissProt	IF4F1_YEAST	174	107264	12	12	7	7	0.37	Eukaryotic initiation factor 4F subunit p150 OS=Saccharomyces cerevisiae (strain ATCC 204508 / S288c) OX=559292 GN=TIF4631 PE=1 SV=2
210	SwissProt	HXKA_YEAST	173	53933	6	6	4	4	0.37	Hexokinase-1 OS=Saccharomyces cerevisiae (strain ATCC 204508 / S288c) OX=559292 GN=HXK1 PE=1 SV=2
227	SwissProt	SYEC_YEAST	157	81191	8	8	6	6	0.37	Glutamate--tRNA ligase, cytoplasmic OS=Saccharomyces cerevisiae (strain ATCC 204508 / S288c) OX=559292 GN=GUS1 PE=1 SV=3
246	SwissProt	ADPP_YEAST	134	26299	5	5	2	2	0.37	ADP-ribose pyrophosphatase OS=Saccharomyces cerevisiae (strain ATCC 204508 / S288c) OX=559292 GN=YSA1 PE=1 SV=2
299	SwissProt	DUG1_YEAST	97	53123	4	4	4	4	0.37	Cys-Gly metallodipeptidase DUG1 OS=Saccharomyces cerevisiae (strain ATCC 204508 / S288c) OX=559292 GN=DUG1 PE=1 SV=1
352	SwissProt	YPT52_YEAST	76	26287	2	2	2	2	0.37	GTP-binding protein YPT52 OS=Saccharomyces cerevisiae (strain ATCC 204508 / S288c) OX=559292 GN=YPT52 PE=1 SV=1
457	SwissProt	RPA34_YEAST	48	26916	2	2	2	2	0.37	DNA-directed RNA polymerase I subunit RPA34 OS=Saccharomyces cerevisiae (strain ATCC 204508 / S288c) OX=559292 GN=RPA34 PE=1 SV=1
636	SwissProt	PFD2_YEAST	22	13043	1	1	1	1	0.37	Prefoldin subunit 2 OS=Saccharomyces cerevisiae (strain ATCC 204508 / S288c) OX=559292 GN=GIM4 PE=1 SV=2
642	SwissProt	COXM2_YEAST	21	13167	1	1	1	1	0.37	COX assembly mitochondrial protein 2 OS=Saccharomyces cerevisiae (strain ATCC 204508 / S288c) OX=559292 GN=CMC2 PE=1 SV=1
224	SwissProt	SYKC_YEAST	160	68428	6	6	5	5	0.36	Lysine--tRNA ligase, cytoplasmic OS=Saccharomyces cerevisiae (strain ATCC 204508 / S288c) OX=559292 GN=KRS1 PE=1 SV=2
247	SwissProt	GLO3_YEAST	133	55288	6	6	4	4	0.36	ADP-ribosylation factor GTPase-activating protein GLO3 OS=Saccharomyces cerevisiae (strain ATCC 204508 / S288c) OX=559292 GN=GLO3 PE=1 SV=1
377	SwissProt	NOP16_YEAS7	69	27057	2	2	2	2	0.36	Nucleolar protein 16 OS=Saccharomyces cerevisiae (strain YJM789) OX=307796 GN=NOP16 PE=3 SV=1
402	SwissProt	HRI1_YEAS1	61	27569	2	2	2	2	0.36	Protein HRI1 OS=Saccharomyces cerevisiae (strain RM11-1a) OX=285006 GN=HRI1 PE=3 SV=1
550	SwissProt	COXM1_YEAS1	35	13311	1	1	1	1	0.36	COX assembly mitochondrial protein OS=Saccharomyces cerevisiae (strain RM11-1a) OX=285006 GN=CMC1 PE=3 SV=2
631	SwissProt	VATF_YEAST	23	13453	1	1	1	1	0.36	V-type proton ATPase subunit F OS=Saccharomyces cerevisiae (strain ATCC 204508 / S288c) OX=559292 GN=VMA7 PE=1 SV=1
223	SwissProt	BBC1_YEAST	160	128218	10	10	9	9	0.35	Myosin tail region-interacting protein MTI1 OS=Saccharomyces cerevisiae (strain ATCC 204508 / S288c) OX=559292 GN=BBC1 PE=1 SV=2
245	SwissProt	UGPA1_YEAST	136	56181	4	4	4	4	0.35	UTP--glucose-1-phosphate uridylyltransferase OS=Saccharomyces cerevisiae (strain ATCC 204508 / S288c) OX=559292 GN=UGP1 PE=1 SV=1
261	SwissProt	RNQ1_YEAST	123	42554	3	3	3	3	0.35	[PIN+] prion protein RNQ1 OS=Saccharomyces cerevisiae (strain ATCC 204508 / S288c) OX=559292 GN=RNQ1 PE=1 SV=2
428	SwissProt	RT31_YEAST	53	13794	1	1	1	1	0.35	37S ribosomal protein YMR-31, mitochondrial OS=Saccharomyces cerevisiae (strain ATCC 204508 / S288c) OX=559292 GN=YMR31 PE=1 SV=1
433	SwissProt	ARO8_YEAST	53	56371	4	4	4	4	0.35	Aromatic/aminoadipate aminotransferase 1 OS=Saccharomyces cerevisiae (strain ATCC 204508 / S288c) OX=559292 GN=ARO8 PE=1 SV=1
606	SwissProt	H2A1_ASHGO	28	13857	1	1	1	1	0.35	Histone H2A.1 OS=Ashbya gossypii (strain ATCC 10895 / CBS 109.51 / FGSC 9923 / NRRL Y-1056) OX=284811 GN=HTA1 PE=3 SV=3
653	SwissProt	PROF_YEAST	19	13726	1	1	1	1	0.35	Profilin OS=Saccharomyces cerevisiae (strain ATCC 204508 / S288c) OX=559292 GN=PFY1 PE=1 SV=2
305	SwissProt	IMDH3_YEAST	97	56948	4	4	4	4	0.34	Inosine-5'-monophosphate dehydrogenase 3 OS=Saccharomyces cerevisiae (strain ATCC 204508 / S288c) OX=559292 GN=IMD3 PE=1 SV=1
401	SwissProt	SERC_YEAST	62	43560	3	3	3	3	0.34	Phosphoserine aminotransferase OS=Saccharomyces cerevisiae (strain ATCC 204508 / S288c) OX=559292 GN=SER1 PE=1 SV=1
454	SwissProt	ETFB_YEAST	49	28912	2	2	2	2	0.34	Probable electron transfer flavoprotein subunit beta OS=Saccharomyces cerevisiae (strain ATCC 204508 / S288c) OX=559292 GN=CIR1 PE=1 SV=1
502	SwissProt	YO014_YEAST	41	14193	1	1	1	1	0.34	Putative uncharacterized protein YOL014W OS=Saccharomyces cerevisiae (strain ATCC 204508 / S288c) OX=559292 GN=YOL014W PE=4 SV=1
590	SwissProt	ATP14_YEAST	30	14176	2	2	1	1	0.34	ATP synthase subunit H, mitochondrial OS=Saccharomyces cerevisiae (strain ATCC 204508 / S288c) OX=559292 GN=ATP14 PE=1 SV=1
626	SwissProt	RPA12_YEAST	24	14108	1	1	1	1	0.34	DNA-directed RNA polymerase I subunit RPA12 OS=Saccharomyces cerevisiae (strain ATCC 204508 / S288c) OX=559292 GN=RPA12 PE=1 SV=1
153	SwissProt	HRP1_YEAST	235	59727	7	7	4	4	0.33	Nuclear polyadenylated RNA-binding protein 4 OS=Saccharomyces cerevisiae (strain ATCC 204508 / S288c) OX=559292 GN=HRP1 PE=1 SV=1
239	SwissProt	FHP_YEAST	142	44846	5	5	3	3	0.33	Flavohemoprotein OS=Saccharomyces cerevisiae (strain ATCC 204508 / S288c) OX=559292 GN=YHB1 PE=1 SV=2
297	SwissProt	OLA1_YEAST	98	44488	4	4	3	3	0.33	Obg-like ATPase 1 OS=Saccharomyces cerevisiae (strain ATCC 204508 / S288c) OX=559292 GN=OLA1 PE=1 SV=1
359	SwissProt	RCN2_YEAST	74	29352	2	2	2	2	0.33	Regulator of calcineurin 2 OS=Saccharomyces cerevisiae (strain ATCC 204508 / S288c) OX=559292 GN=RCN2 PE=1 SV=1
424	SwissProt	FKBP2_YEAST	55	14592	1	1	1	1	0.33	Peptidyl-prolyl cis-trans isomerase FPR2 OS=Saccharomyces cerevisiae (strain ATCC 204508 / S288c) OX=559292 GN=FPR2 PE=1 SV=1
478	SwissProt	SYYC_YEAST	44	44220	3	3	3	3	0.33	Tyrosine--tRNA ligase, cytoplasmic OS=Saccharomyces cerevisiae (strain ATCC 204508 / S288c) OX=559292 GN=TYS1 PE=1 SV=3
506	SwissProt	MIX14_YEAST	41	14313	1	1	1	1	0.33	Mitochondrial intermembrane space cysteine motif-containing protein MIX14 OS=Saccharomyces cerevisiae (strain ATCC 204508 / S288c) OX=559292 GN=MIX14 PE=1 SV=1
97	SwissProt	TSL1_YEAST	423	123341	13	13	7	7	0.32	Trehalose synthase complex regulatory subunit TSL1 OS=Saccharomyces cerevisiae (strain ATCC 204508 / S288c) OX=559292 GN=TSL1 PE=1 SV=1
277	SwissProt	RIR2_YEAST	109	46232	3	3	3	3	0.31	Ribonucleoside-diphosphate reductase small chain 1 OS=Saccharomyces cerevisiae (strain ATCC 204508 / S288c) OX=559292 GN=RNR2 PE=1 SV=2
304	SwissProt	KAPR_YEAST	97	47304	3	3	3	3	0.31	cAMP-dependent protein kinase regulatory subunit OS=Saccharomyces cerevisiae (strain ATCC 204508 / S288c) OX=559292 GN=BCY1 PE=1 SV=4
319	SwissProt	CUE5_YEAST	90	46842	3	3	3	3	0.31	Ubiquitin-binding protein CUE5 OS=Saccharomyces cerevisiae (strain ATCC 204508 / S288c) OX=559292 GN=CUE5 PE=1 SV=1
370	SwissProt	PHB1_YEAST	71	31408	2	2	2	2	0.31	Prohibitin-1 OS=Saccharomyces cerevisiae (strain ATCC 204508 / S288c) OX=559292 GN=PHB1 PE=1 SV=2
371	SwissProt	EIF3G_YEAS7	70	30684	2	2	2	2	0.31	Eukaryotic translation initiation factor 3 subunit G OS=Saccharomyces cerevisiae (strain YJM789) OX=307796 GN=TIF35 PE=3 SV=1
397	SwissProt	DDR48_YEAST	63	46207	4	4	2	2	0.31	Stress protein DDR48 OS=Saccharomyces cerevisiae (strain ATCC 204508 / S288c) OX=559292 GN=DDR48 PE=1 SV=4
522	SwissProt	H3_ASHGO	39	15347	1	1	1	1	0.31	Histone H3 OS=Ashbya gossypii (strain ATCC 10895 / CBS 109.51 / FGSC 9923 / NRRL Y-1056) OX=284811 GN=HHT1 PE=3 SV=3
525	SwissProt	CAPZA_YEAST	38	30795	2	2	2	2	0.31	F-actin-capping protein subunit alpha OS=Saccharomyces cerevisiae (strain ATCC 204508 / S288c) OX=559292 GN=CAP1 PE=1 SV=1
532	SwissProt	PFD4_YEAST	38	15171	1	1	1	1	0.31	Prefoldin subunit 4 OS=Saccharomyces cerevisiae (strain ATCC 204508 / S288c) OX=559292 GN=GIM3 PE=1 SV=1
321	SwissProt	IDHP_YEAST	88	48331	4	4	3	3	0.3	Isocitrate dehydrogenase [NADP], mitochondrial OS=Saccharomyces cerevisiae (strain ATCC 204508 / S288c) OX=559292 GN=IDP1 PE=1 SV=1
329	SwissProt	YMW4_YEAST	83	15968	1	1	1	1	0.3	Uncharacterized protein YMR074C OS=Saccharomyces cerevisiae (strain ATCC 204508 / S288c) OX=559292 GN=YMR074C PE=1 SV=1
357	SwissProt	ARGJ_YEAST	74	48218	3	3	3	3	0.3	Arginine biosynthesis bifunctional protein ArgJ, mitochondrial OS=Saccharomyces cerevisiae (strain ATCC 204508 / S288c) OX=559292 GN=ARG7 PE=1 SV=1
543	SwissProt	MMF1_YEAST	37	15955	1	1	1	1	0.3	Protein MMF1, mitochondrial OS=Saccharomyces cerevisiae (strain ATCC 204508 / S288c) OX=559292 GN=MMF1 PE=1 SV=1
213	SwissProt	EF3A_YEAST	169	116727	9	9	6	6	0.29	Elongation factor 3A OS=Saccharomyces cerevisiae (strain ATCC 204508 / S288c) OX=559292 GN=YEF3 PE=1 SV=4
443	SwissProt	KES1_YEAST	51	49632	3	3	3	3	0.29	Oxysterol-binding protein homolog 4 OS=Saccharomyces cerevisiae (strain ATCC 204508 / S288c) OX=559292 GN=KES1 PE=1 SV=1
480	SwissProt	SUB1_YEAST	44	33083	2	2	2	2	0.29	RNA polymerase II transcriptional coactivator SUB1 OS=Saccharomyces cerevisiae (strain ATCC 204508 / S288c) OX=559292 GN=SUB1 PE=1 SV=1
244	SwissProt	ILV6_YEAST	138	34308	2	2	2	2	0.28	Acetolactate synthase small subunit, mitochondrial OS=Saccharomyces cerevisiae (strain ATCC 204508 / S288c) OX=559292 GN=ILV6 PE=1 SV=2
313	SwissProt	NDK_ASPFU	94	17036	1	1	1	1	0.28	Nucleoside diphosphate kinase OS=Aspergillus fumigatus (strain ATCC MYA-4609 / CBS 101355 / FGSC A1100 / Af293) OX=330879 GN=ndk1 PE=1 SV=1
314	SwissProt	METE_YEAST	94	85978	5	5	5	5	0.28	5-methyltetrahydropteroyltriglutamate--homocysteine methyltransferase OS=Saccharomyces cerevisiae (strain ATCC 204508 / S288c) OX=559292 GN=MET6 PE=1 SV=4
382	SwissProt	ODP2_YEAST	67	51957	3	3	3	3	0.28	Dihydrolipoyllysine-residue acetyltransferase component of pyruvate dehydrogenase complex, mitochondrial OS=Saccharomyces cerevisiae (strain ATCC 204508 / S288c) OX=559292 GN=LAT1 PE=1 SV=1
395	SwissProt	PUB1_YEAST	64	50902	3	3	3	3	0.28	Nuclear and cytoplasmic polyadenylated RNA-binding protein PUB1 OS=Saccharomyces cerevisiae (strain ATCC 204508 / S288c) OX=559292 GN=PUB1 PE=1 SV=4
396	SwissProt	RM40_YEAST	63	33787	2	2	2	2	0.28	Large ribosomal subunit protein uL24m OS=Saccharomyces cerevisiae (strain ATCC 204508 / S288c) OX=559292 GN=MRPL40 PE=1 SV=2
445	SwissProt	PHB2_YEAST	51	34442	2	2	2	2	0.28	Prohibitin-2 OS=Saccharomyces cerevisiae (strain ATCC 204508 / S288c) OX=559292 GN=PHB2 PE=1 SV=2
470	SwissProt	ATPG_YEAST	46	34443	2	2	2	2	0.28	ATP synthase subunit gamma, mitochondrial OS=Saccharomyces cerevisiae (strain ATCC 204508 / S288c) OX=559292 GN=ATP3 PE=1 SV=1
665	SwissProt	RDL2_YEAST	16	16744	1	1	1	1	0.28	Thiosulfate sulfurtransferase RDL2, mitochondrial OS=Saccharomyces cerevisiae (strain ATCC 204508 / S288c) OX=559292 GN=RDL2 PE=1 SV=1
302	SwissProt	SEC14_YEAST	97	35107	2	2	2	2	0.27	SEC14 cytosolic factor OS=Saccharomyces cerevisiae (strain ATCC 204508 / S288c) OX=559292 GN=SEC14 PE=1 SV=3
339	SwissProt	QCR6_YEAST	79	17361	5	5	1	1	0.27	Cytochrome b-c1 complex subunit 6, mitochondrial OS=Saccharomyces cerevisiae (strain ATCC 204508 / S288c) OX=559292 GN=QCR6 PE=1 SV=2
346	SwissProt	DBP5_YEAS7	77	54011	3	3	3	3	0.26	ATP-dependent RNA helicase DBP5 OS=Saccharomyces cerevisiae (strain YJM789) OX=307796 GN=DBP5 PE=3 SV=1
353	SwissProt	APA1_YEAST	76	36811	4	4	2	2	0.26	Protein APA1 OS=Saccharomyces cerevisiae (strain ATCC 204508 / S288c) OX=559292 GN=APA1 PE=1 SV=4
415	SwissProt	TIM14_YEAST	57	17899	1	1	1	1	0.26	Mitochondrial import inner membrane translocase subunit TIM14 OS=Saccharomyces cerevisiae (strain ATCC 204508 / S288c) OX=559292 GN=PAM18 PE=1 SV=1
465	SwissProt	FCY1_YEAST	47	17838	1	1	1	1	0.26	Cytosine deaminase OS=Saccharomyces cerevisiae (strain ATCC 204508 / S288c) OX=559292 GN=FCY1 PE=1 SV=1
481	SwissProt	YC16_YEAST	44	18069	1	1	1	1	0.26	UPF0743 protein YCR087C-A OS=Saccharomyces cerevisiae (strain ATCC 204508 / S288c) OX=559292 GN=YCR087C-A PE=1 SV=1
231	SwissProt	GAS3_YEAST	153	57101	4	4	3	3	0.25	Probable 1,3-beta-glucanosyltransferase GAS3 OS=Saccharomyces cerevisiae (strain ATCC 204508 / S288c) OX=559292 GN=GAS3 PE=1 SV=1
279	SwissProt	HXKG_YEAST	106	55742	3	3	3	3	0.25	Glucokinase-1 OS=Saccharomyces cerevisiae (strain ATCC 204508 / S288c) OX=559292 GN=GLK1 PE=1 SV=1
300	SwissProt	YM94_YEAST	97	38306	4	4	2	2	0.25	Uncharacterized protein YMR315W OS=Saccharomyces cerevisiae (strain ATCC 204508 / S288c) OX=559292 GN=YMR315W PE=1 SV=1
348	SwissProt	SYFA_YEAST	77	57532	3	3	3	3	0.25	Phenylalanine--tRNA ligase alpha subunit OS=Saccharomyces cerevisiae (strain ATCC 204508 / S288c) OX=559292 GN=FRS2 PE=1 SV=3
672	SwissProt	PFD5_YEAST	15	18402	1	1	1	1	0.25	Prefoldin subunit 5 OS=Saccharomyces cerevisiae (strain ATCC 204508 / S288c) OX=559292 GN=GIM5 PE=1 SV=1
257	SwissProt	PBP1_YEAST	126	78789	4	4	4	4	0.24	PAB1-binding protein 1 OS=Saccharomyces cerevisiae (strain ATCC 204508 / S288c) OX=559292 GN=PBP1 PE=1 SV=1
273	SwissProt	RGI1_YEAS1	113	19091	3	3	1	1	0.24	Respiratory growth induced protein 1 OS=Saccharomyces cerevisiae (strain RM11-1a) OX=285006 GN=RGI1 PE=3 SV=1
303	SwissProt	PEX30_YEAST	97	59482	3	3	3	3	0.24	Peroxisomal membrane protein PEX30 OS=Saccharomyces cerevisiae (strain ATCC 204508 / S288c) OX=559292 GN=PEX30 PE=1 SV=1
344	SwissProt	DSK2_YEAST	78	39321	4	4	2	2	0.24	Ubiquitin domain-containing protein DSK2 OS=Saccharomyces cerevisiae (strain ATCC 204508 / S288c) OX=559292 GN=DSK2 PE=1 SV=2
407	SwissProt	FRDA_YEAST	59	19592	1	1	1	1	0.24	Frataxin homolog, mitochondrial OS=Saccharomyces cerevisiae (strain ATCC 204508 / S288c) OX=559292 GN=YFH1 PE=1 SV=1
505	SwissProt	NACA_CANAL	41	19498	1	1	1	1	0.24	Nascent polypeptide-associated complex subunit alpha OS=Candida albicans (strain SC5314 / ATCC MYA-2876) OX=237561 GN=EGD2 PE=3 SV=1
641	SwissProt	CANB_YEAST	21	19627	1	1	1	1	0.24	Calcineurin subunit B OS=Saccharomyces cerevisiae (strain ATCC 204508 / S288c) OX=559292 GN=CNB1 PE=1 SV=3
663	SwissProt	SEC11_LEPMJ	17	19022	1	1	1	1	0.24	Signal peptidase complex catalytic subunit SEC11 OS=Leptosphaeria maculans (strain JN3 / isolate v23.1.3 / race Av1-4-5-6-7-8) OX=985895 GN=SEC11 PE=3 SV=1
228	SwissProt	IDH2_YEAST	156	39886	3	3	2	2	0.23	Isocitrate dehydrogenase [NAD] subunit 2, mitochondrial OS=Saccharomyces cerevisiae (strain ATCC 204508 / S288c) OX=559292 GN=IDH2 PE=1 SV=1
229	SwissProt	YNU8_YEAST	156	20139	3	3	1	1	0.23	Uncharacterized protein YNL208W OS=Saccharomyces cerevisiae (strain ATCC 204508 / S288c) OX=559292 GN=YNL208W PE=1 SV=2
307	SwissProt	LYS12_YEAST	95	40329	2	2	2	2	0.23	Homoisocitrate dehydrogenase, mitochondrial OS=Saccharomyces cerevisiae (strain ATCC 204508 / S288c) OX=559292 GN=LYS12 PE=1 SV=1
338	SwissProt	AROC_YEAST	80	41098	2	2	2	2	0.23	Chorismate synthase OS=Saccharomyces cerevisiae (strain ATCC 204508 / S288c) OX=559292 GN=ARO2 PE=1 SV=1
423	SwissProt	SCW10_YEAST	55	40730	2	2	2	2	0.23	Probable family 17 glucosidase SCW10 OS=Saccharomyces cerevisiae (strain ATCC 204508 / S288c) OX=559292 GN=SCW10 PE=1 SV=1
477	SwissProt	YCZ2_YEAST	44	40267	2	2	2	2	0.23	Uncharacterized protein YCR102C OS=Saccharomyces cerevisiae (strain ATCC 204508 / S288c) OX=559292 GN=YCR102C PE=3 SV=1
537	SwissProt	MDG1_YEAS1	37	40254	2	2	2	2	0.23	Signal transduction protein MDG1 OS=Saccharomyces cerevisiae (strain RM11-1a) OX=285006 GN=MDG1 PE=3 SV=1
573	SwissProt	DHAS_YEAST	32	40032	2	2	2	2	0.23	Aspartate-semialdehyde dehydrogenase OS=Saccharomyces cerevisiae (strain ATCC 204508 / S288c) OX=559292 GN=HOM2 PE=1 SV=1
267	SwissProt	SEC23_YEAST	119	85958	8	8	4	4	0.22	Protein transport protein SEC23 OS=Saccharomyces cerevisiae (strain ATCC 204508 / S288c) OX=559292 GN=SEC23 PE=1 SV=1
317	SwissProt	NSP1_YEAST	92	86464	4	4	4	4	0.22	Nucleoporin NSP1 OS=Saccharomyces cerevisiae (strain ATCC 204508 / S288c) OX=559292 GN=NSP1 PE=1 SV=1
472	SwissProt	METK1_YEAST	45	42077	2	2	2	2	0.22	S-adenosylmethionine synthase 1 OS=Saccharomyces cerevisiae (strain ATCC 204508 / S288c) OX=559292 GN=SAM1 PE=1 SV=2
526	SwissProt	MNP1_YEAST	38	20637	1	1	1	1	0.22	Large ribosomal subunit protein bL12m OS=Saccharomyces cerevisiae (strain ATCC 204508 / S288c) OX=559292 GN=MNP1 PE=1 SV=1
162	SwissProt	HIS2_YEAST	229	88293	6	6	4	4	0.21	Histidine biosynthesis trifunctional protein OS=Saccharomyces cerevisiae (strain ATCC 204508 / S288c) OX=559292 GN=HIS4 PE=1 SV=3
214	SwissProt	SYA_YEAST	169	110390	5	5	5	5	0.21	Alanine--tRNA ligase, mitochondrial OS=Saccharomyces cerevisiae (strain ATCC 204508 / S288c) OX=559292 GN=ALA1 PE=1 SV=3
275	SwissProt	MVD1_YEAST	111	44373	2	2	2	2	0.21	Diphosphomevalonate decarboxylase OS=Saccharomyces cerevisiae (strain ATCC 204508 / S288c) OX=559292 GN=MVD1 PE=1 SV=2
342	SwissProt	DED1_YEAS7	78	65741	3	3	3	3	0.21	ATP-dependent RNA helicase DED1 OS=Saccharomyces cerevisiae (strain YJM789) OX=307796 GN=DED1 PE=3 SV=1
343	SwissProt	ABF2_YEAST	78	21548	2	2	1	1	0.21	ARS-binding factor 2, mitochondrial OS=Saccharomyces cerevisiae (strain ATCC 204508 / S288c) OX=559292 GN=ABF2 PE=1 SV=1
467	SwissProt	PSP2_YEAST	47	65544	3	3	3	3	0.21	Protein PSP2 OS=Saccharomyces cerevisiae (strain ATCC 204508 / S288c) OX=559292 GN=PSP2 PE=1 SV=2
479	SwissProt	BUD32_ENCCU	44	21948	1	1	1	1	0.21	EKC/KEOPS complex subunit BUD32 OS=Encephalitozoon cuniculi (strain GB-M1) OX=284813 GN=BUD32 PE=3 SV=1
551	SwissProt	DDP1_YEAST	35	21787	1	1	1	1	0.21	Diphosphoinositol polyphosphate phosphohydrolase DDP1 OS=Saccharomyces cerevisiae (strain ATCC 204508 / S288c) OX=559292 GN=DDP1 PE=1 SV=3
3	SwissProt	HSP71_PARBA	316	70632	6	6	3	3	0.2	Heat shock 70 kDa protein 1 OS=Paracoccidioides lutzii (strain ATCC MYA-826 / Pb01) OX=502779 GN=HSP70-1 PE=1 SV=1
298	SwissProt	SDHA_YEAST	98	70812	3	3	3	3	0.2	Succinate dehydrogenase [ubiquinone] flavoprotein subunit, mitochondrial OS=Saccharomyces cerevisiae (strain ATCC 204508 / S288c) OX=559292 GN=SDH1 PE=1 SV=1
452	SwissProt	YEQ9_YEAST	49	23240	1	1	1	1	0.2	Uncharacterized protein YER079W OS=Saccharomyces cerevisiae (strain ATCC 204508 / S288c) OX=559292 GN=YER079W PE=1 SV=1
463	SwissProt	MIX23_YEAST	47	23294	1	1	1	1	0.2	Mitochondrial intermembrane space cysteine motif-containing protein MIX23 OS=Saccharomyces cerevisiae (strain ATCC 204508 / S288c) OX=559292 GN=MIX23 PE=1 SV=1
574	SwissProt	YAR1_YEAST	32	22456	1	1	1	1	0.2	Ankyrin repeat-containing protein YAR1 OS=Saccharomyces cerevisiae (strain ATCC 204508 / S288c) OX=559292 GN=YAR1 PE=1 SV=1
609	SwissProt	DID2_YEAST	27	23134	1	1	1	1	0.2	Vacuolar protein-sorting-associated protein 46 OS=Saccharomyces cerevisiae (strain ATCC 204508 / S288c) OX=559292 GN=DID2 PE=1 SV=1
324	SwissProt	PRS4_YEAST	86	49026	2	2	2	2	0.19	26S proteasome regulatory subunit 4 homolog OS=Saccharomyces cerevisiae (strain ATCC 204508 / S288c) OX=559292 GN=RPT2 PE=1 SV=3
326	SwissProt	EIF2A_YEAST	86	71774	4	4	3	3	0.19	Eukaryotic translation initiation factor 2A OS=Saccharomyces cerevisiae (strain ATCC 204508 / S288c) OX=559292 GN=YGR054W PE=1 SV=1
350	SwissProt	EFTU_YEAST	76	48113	3	3	2	2	0.19	Elongation factor Tu, mitochondrial OS=Saccharomyces cerevisiae (strain ATCC 204508 / S288c) OX=559292 GN=TUF1 PE=1 SV=1
378	SwissProt	FIMB_YEAST	68	71957	4	4	3	3	0.19	Fimbrin OS=Saccharomyces cerevisiae (strain ATCC 204508 / S288c) OX=559292 GN=SAC6 PE=1 SV=1
437	SwissProt	SHE3_YEAS1	52	47544	2	2	2	2	0.19	SWI5-dependent HO expression protein 3 OS=Saccharomyces cerevisiae (strain RM11-1a) OX=285006 GN=SHE3 PE=3 SV=1
499	SwissProt	IF4E_YEAST	42	24239	1	1	1	1	0.19	Eukaryotic translation initiation factor 4E OS=Saccharomyces cerevisiae (strain ATCC 204508 / S288c) OX=559292 GN=CDC33 PE=1 SV=1
512	SwissProt	ECM1_YEAST	40	23877	1	1	1	1	0.19	Shuttling pre-60S factor ECM1 OS=Saccharomyces cerevisiae (strain ATCC 204508 / S288c) OX=559292 GN=ECM1 PE=1 SV=2
534	SwissProt	BUD21_YEAST	38	24370	1	1	1	1	0.19	Bud site selection protein 21 OS=Saccharomyces cerevisiae (strain ATCC 204508 / S288c) OX=559292 GN=BUD21 PE=1 SV=1
545	SwissProt	RPN7_YEAST	36	49213	2	2	2	2	0.19	26S proteasome regulatory subunit RPN7 OS=Saccharomyces cerevisiae (strain ATCC 204508 / S288c) OX=559292 GN=RPN7 PE=1 SV=3
629	SwissProt	GSP1_ASHGO	24	24524	1	1	1	1	0.19	GTP-binding nuclear protein GSP1/Ran OS=Ashbya gossypii (strain ATCC 10895 / CBS 109.51 / FGSC 9923 / NRRL Y-1056) OX=284811 GN=GSP1 PE=3 SV=1
286	SwissProt	MAOM_YEAST	100	74843	4	4	3	3	0.18	NAD-dependent malic enzyme, mitochondrial OS=Saccharomyces cerevisiae (strain ATCC 204508 / S288c) OX=559292 GN=MAE1 PE=1 SV=1
293	SwissProt	GOSR1_YEAST	98	25493	1	1	1	1	0.18	Golgi SNAP receptor complex member 1 OS=Saccharomyces cerevisiae (strain ATCC 204508 / S288c) OX=559292 GN=GOS1 PE=1 SV=1
312	SwissProt	ERF3_YEAST	94	76788	5	5	3	3	0.18	Eukaryotic peptide chain release factor GTP-binding subunit OS=Saccharomyces cerevisiae (strain ATCC 204508 / S288c) OX=559292 GN=SUP35 PE=1 SV=1
315	SwissProt	TRP_YEAST	93	76977	3	3	3	3	0.18	Tryptophan synthase OS=Saccharomyces cerevisiae (strain ATCC 204508 / S288c) OX=559292 GN=TRP5 PE=1 SV=1
367	SwissProt	ACS2_YEAST	72	75787	4	4	3	3	0.18	Acetyl-coenzyme A synthetase 2 OS=Saccharomyces cerevisiae (strain ATCC 204508 / S288c) OX=559292 GN=ACS2 PE=1 SV=1
376	SwissProt	TBB_YEAST	69	51233	2	2	2	2	0.18	Tubulin beta chain OS=Saccharomyces cerevisiae (strain ATCC 204508 / S288c) OX=559292 GN=TUB2 PE=1 SV=2
567	SwissProt	ARLY_YEAST	32	52184	2	2	2	2	0.18	Argininosuccinate lyase OS=Saccharomyces cerevisiae (strain ATCC 204508 / S288c) OX=559292 GN=ARG4 PE=1 SV=2
645	SwissProt	HPRT_YEAST	20	25289	1	1	1	1	0.18	Hypoxanthine-guanine phosphoribosyltransferase OS=Saccharomyces cerevisiae (strain ATCC 204508 / S288c) OX=559292 GN=HPT1 PE=1 SV=1
210	SwissProt	HXKB_YEAST	86	54136	2	2	2	2	0.17	Hexokinase-2 OS=Saccharomyces cerevisiae (strain ATCC 204508 / S288c) OX=559292 GN=HXK2 PE=1 SV=4
325	SwissProt	COQ1_YEAST	86	52812	2	2	1	1	0.17	Hexaprenyl pyrophosphate synthase, mitochondrial OS=Saccharomyces cerevisiae (strain ATCC 204508 / S288c) OX=559292 GN=COQ1 PE=1 SV=1
365	SwissProt	HRB1_YEAST	73	52338	2	2	2	2	0.17	Serine/arginine (SR)-type shuttling mRNA binding protein HRB1 OS=Saccharomyces cerevisiae (strain ATCC 204508 / S288c) OX=559292 GN=HRB1 PE=1 SV=2
403	SwissProt	VRP1_YEAST	61	82543	3	3	2	2	0.17	Verprolin OS=Saccharomyces cerevisiae (strain ATCC 204508 / S288c) OX=559292 GN=VRP1 PE=1 SV=2
459	SwissProt	SOP4_YEAS7	48	26609	1	1	1	1	0.17	Protein SOP4 OS=Saccharomyces cerevisiae (strain YJM789) OX=307796 GN=SOP4 PE=3 SV=1
483	SwissProt	SS120_YEAST	44	27273	2	2	1	1	0.17	Protein SSP120 OS=Saccharomyces cerevisiae (strain ATCC 204508 / S288c) OX=559292 GN=SSP120 PE=1 SV=1
524	SwissProt	LSB1_YEAST	39	26123	1	1	1	1	0.17	LAS seventeen-binding protein 1 OS=Saccharomyces cerevisiae (strain ATCC 204508 / S288c) OX=559292 GN=LSB1 PE=1 SV=1
560	SwissProt	ATPB_KLULA	34	54035	2	2	2	2	0.17	ATP synthase subunit beta, mitochondrial OS=Kluyveromyces lactis (strain ATCC 8585 / CBS 2359 / DSM 70799 / NBRC 1267 / NRRL Y-1140 / WM37) OX=284590 GN=ATP2 PE=3 SV=2
593	SwissProt	SCS2_YEAST	29	27023	1	1	1	1	0.17	Vesicle-associated membrane protein-associated protein SCS2 OS=Saccharomyces cerevisiae (strain ATCC 204508 / S288c) OX=559292 GN=SCS2 PE=1 SV=3
643	SwissProt	SNF7_YEAST	21	26970	1	1	1	1	0.17	Vacuolar-sorting protein SNF7 OS=Saccharomyces cerevisiae (strain ATCC 204508 / S288c) OX=559292 GN=SNF7 PE=1 SV=1
668	SwissProt	GST1_YEAST	16	26778	1	1	1	1	0.17	Glutathione S-transferase 1 OS=Saccharomyces cerevisiae (strain ATCC 204508 / S288c) OX=559292 GN=GTT1 PE=1 SV=1
212	SwissProt	PUR2_YEAST	169	86356	3	3	3	3	0.16	Bifunctional purine biosynthetic protein ADE5,7 OS=Saccharomyces cerevisiae (strain ATCC 204508 / S288c) OX=559292 GN=ADE57 PE=1 SV=1
225	SwissProt	MPM1_YEAS7	159	28580	2	2	1	1	0.16	Mitochondrial peculiar membrane protein 1 OS=Saccharomyces cerevisiae (strain YJM789) OX=307796 GN=MPM1 PE=3 SV=1
358	SwissProt	SYTC_YEAST	74	85151	3	3	3	3	0.16	Threonine--tRNA ligase, cytoplasmic OS=Saccharomyces cerevisiae (strain ATCC 204508 / S288c) OX=559292 GN=THS1 PE=1 SV=2
368	SwissProt	ERG13_YEAST	72	55435	2	2	2	2	0.16	Hydroxymethylglutaryl-CoA synthase OS=Saccharomyces cerevisiae (strain ATCC 204508 / S288c) OX=559292 GN=ERG13 PE=1 SV=1
393	SwissProt	TAF14_YEAST	64	27423	1	1	1	1	0.16	Transcription initiation factor TFIID subunit 14 OS=Saccharomyces cerevisiae (strain ATCC 204508 / S288c) OX=559292 GN=TAF14 PE=1 SV=1
425	SwissProt	CCS1_YEAST	54	27712	1	1	1	1	0.16	Superoxide dismutase 1 copper chaperone OS=Saccharomyces cerevisiae (strain ATCC 204508 / S288c) OX=559292 GN=CCS1 PE=1 SV=1
434	SwissProt	PUR1_YEAST	52	57482	2	2	2	2	0.16	Amidophosphoribosyltransferase OS=Saccharomyces cerevisiae (strain ATCC 204508 / S288c) OX=559292 GN=ADE4 PE=1 SV=2
441	SwissProt	SGN1_YEAST	51	28993	1	1	1	1	0.16	RNA-binding protein SGN1 OS=Saccharomyces cerevisiae (strain ATCC 204508 / S288c) OX=559292 GN=SGN1 PE=1 SV=1
484	SwissProt	PSA4_YEAST	44	28650	1	1	1	1	0.16	Proteasome subunit alpha type-4 OS=Saccharomyces cerevisiae (strain ATCC 204508 / S288c) OX=559292 GN=PRE6 PE=1 SV=1
487	SwissProt	YNT5_YEAST	43	28531	1	1	1	1	0.16	Uncharacterized protein YNL195C OS=Saccharomyces cerevisiae (strain ATCC 204508 / S288c) OX=559292 GN=YNL195C PE=4 SV=2
490	SwissProt	PMT2_YEAST	43	87441	4	4	3	3	0.16	Dolichyl-phosphate-mannose--protein mannosyltransferase 2 OS=Saccharomyces cerevisiae (strain ATCC 204508 / S288c) OX=559292 GN=PMT2 PE=1 SV=2
584	SwissProt	AMPL_YEAST	31	57342	2	2	2	2	0.16	Vacuolar aminopeptidase 1 OS=Saccharomyces cerevisiae (strain ATCC 204508 / S288c) OX=559292 GN=APE1 PE=1 SV=2
618	SwissProt	PSA1_YEAST	26	28154	1	1	1	1	0.16	Proteasome subunit alpha type-1 OS=Saccharomyces cerevisiae (strain ATCC 204508 / S288c) OX=559292 GN=SCL1 PE=1 SV=1
628	SwissProt	RS2_YEAST	24	27490	1	1	1	1	0.16	Small ribosomal subunit protein uS5 OS=Saccharomyces cerevisiae (strain ATCC 204508 / S288c) OX=559292 GN=RPS2 PE=1 SV=3
29	SwissProt	HSP60_PARBA	37	62266	2	2	2	2	0.15	Heat shock protein 60, mitochondrial OS=Paracoccidioides lutzii (strain ATCC MYA-826 / Pb01) OX=502779 GN=HSP60 PE=1 SV=1
151	SwissProt	TPS3_YEAST	238	119502	6	6	4	4	0.15	Trehalose synthase complex regulatory subunit TPS3 OS=Saccharomyces cerevisiae (strain ATCC 204508 / S288c) OX=559292 GN=TPS3 PE=1 SV=3
172	SwissProt	SYLC_YEAST	213	124804	7	7	4	4	0.15	Leucine--tRNA ligase, cytoplasmic OS=Saccharomyces cerevisiae (strain ATCC 204508 / S288c) OX=559292 GN=CDC60 PE=1 SV=1
301	SwissProt	DLD2_YEAST	97	59402	2	2	2	2	0.15	D-2-hydroxyglutarate--pyruvate transhydrogenase DLD2 OS=Saccharomyces cerevisiae (strain ATCC 204508 / S288c) OX=559292 GN=DLD2 PE=1 SV=1
360	SwissProt	CBPY_YEAST	74	60448	2	2	2	2	0.15	Carboxypeptidase Y OS=Saccharomyces cerevisiae (strain ATCC 204508 / S288c) OX=559292 GN=PRC1 PE=1 SV=1
408	SwissProt	DBP2_YEAS7	59	61233	2	2	2	2	0.15	ATP-dependent RNA helicase DBP2 OS=Saccharomyces cerevisiae (strain YJM789) OX=307796 GN=DBP2 PE=3 SV=1
435	SwissProt	ATG27_YEAS7	52	30692	1	1	1	1	0.15	Autophagy-related protein 27 OS=Saccharomyces cerevisiae (strain YJM789) OX=307796 GN=ATG27 PE=3 SV=1
444	SwissProt	HIS5_YEAST	51	61543	2	2	2	2	0.15	Imidazole glycerol phosphate synthase hisHF OS=Saccharomyces cerevisiae (strain ATCC 204508 / S288c) OX=559292 GN=HIS7 PE=1 SV=2
517	SwissProt	EIF3J_YEAST	39	29546	1	1	1	1	0.15	Eukaryotic translation initiation factor 3 subunit J OS=Saccharomyces cerevisiae (strain ATCC 204508 / S288c) OX=559292 GN=HCR1 PE=1 SV=1
528	SwissProt	PRX1_YEAST	38	29648	1	1	1	1	0.15	Peroxiredoxin PRX1, mitochondrial OS=Saccharomyces cerevisiae (strain ATCC 204508 / S288c) OX=559292 GN=PRX1 PE=1 SV=1
578	SwissProt	YM71_YEAST	31	29198	1	1	1	1	0.15	NADP-dependent 3-hydroxy acid dehydrogenase OS=Saccharomyces cerevisiae (strain ATCC 204508 / S288c) OX=559292 GN=YMR226C PE=1 SV=1
583	SwissProt	PMM_YEAST	31	29216	2	2	1	1	0.15	Phosphomannomutase OS=Saccharomyces cerevisiae (strain ATCC 204508 / S288c) OX=559292 GN=SEC53 PE=1 SV=1
652	SwissProt	NUP60_YEAST	20	59004	2	2	2	2	0.15	Nucleoporin NUP60 OS=Saccharomyces cerevisiae (strain ATCC 204508 / S288c) OX=559292 GN=NUP60 PE=1 SV=1
654	SwissProt	P5CR_YEAST	19	30512	1	1	1	1	0.15	Pyrroline-5-carboxylate reductase OS=Saccharomyces cerevisiae (strain ATCC 204508 / S288c) OX=559292 GN=PRO3 PE=1 SV=1
266	SwissProt	SYNC_YEAST	119	62681	3	3	2	2	0.14	Asparagine--tRNA ligase, cytoplasmic OS=Saccharomyces cerevisiae (strain ATCC 204508 / S288c) OX=559292 GN=DED81 PE=1 SV=1
542	SwissProt	SNZ2_YEAST	37	32298	1	1	1	1	0.14	Probable pyridoxal 5'-phosphate synthase subunit SNZ2 OS=Saccharomyces cerevisiae (strain ATCC 204508 / S288c) OX=559292 GN=SNZ2 PE=1 SV=1
582	SwissProt	CBPS_YEAST	31	64785	2	2	2	2	0.14	Carboxypeptidase S OS=Saccharomyces cerevisiae (strain ATCC 204508 / S288c) OX=559292 GN=CPS1 PE=1 SV=2
591	SwissProt	GLO2_YEAST	30	31763	1	1	1	1	0.14	Hydroxyacylglutathione hydrolase, cytoplasmic isozyme OS=Saccharomyces cerevisiae (strain ATCC 204508 / S288c) OX=559292 GN=GLO2 PE=1 SV=1
632	SwissProt	CATT_YEAS7	23	64983	2	2	2	2	0.14	Catalase T OS=Saccharomyces cerevisiae (strain YJM789) OX=307796 GN=CTT1 PE=3 SV=2
337	SwissProt	TOM70_YEAS7	80	70251	2	2	2	2	0.13	Mitochondrial import receptor subunit TOM70 OS=Saccharomyces cerevisiae (strain YJM789) OX=307796 GN=TOM70 PE=3 SV=1
388	SwissProt	AIM21_YEAS1	66	71634	2	2	2	2	0.13	Altered inheritance of mitochondria protein 21 OS=Saccharomyces cerevisiae (strain RM11-1a) OX=285006 GN=AIM21 PE=3 SV=1
462	SwissProt	GBLP_CANAL	47	34705	1	1	1	1	0.13	Small ribosomal subunit protein RACK1 OS=Candida albicans (strain SC5314 / ATCC MYA-2876) OX=237561 GN=ASC1 PE=1 SV=2
496	SwissProt	SCO1_YEAST	42	33373	1	1	1	1	0.13	Protein SCO1, mitochondrial OS=Saccharomyces cerevisiae (strain ATCC 204508 / S288c) OX=559292 GN=SCO1 PE=1 SV=1
497	SwissProt	EAP1_YEAST	42	69719	2	2	2	2	0.13	Protein EAP1 OS=Saccharomyces cerevisiae (strain ATCC 204508 / S288c) OX=559292 GN=EAP1 PE=1 SV=1
513	SwissProt	KRI1_YEAST	40	68612	2	2	2	2	0.13	Protein KRI1 OS=Saccharomyces cerevisiae (strain ATCC 204508 / S288c) OX=559292 GN=KRI1 PE=1 SV=1
514	SwissProt	TFS2_YEAST	40	35221	1	1	1	1	0.13	Transcription elongation factor S-II OS=Saccharomyces cerevisiae (strain ATCC 204508 / S288c) OX=559292 GN=DST1 PE=1 SV=4
521	SwissProt	YNT4_YEAST	39	34402	1	1	1	1	0.13	Uncharacterized plasma membrane protein YNL194C OS=Saccharomyces cerevisiae (strain ATCC 204508 / S288c) OX=559292 GN=YNL194C PE=1 SV=1
554	SwissProt	RNY1_ASHGO	34	34153	1	1	1	1	0.13	Ribonuclease T2-like OS=Ashbya gossypii (strain ATCC 10895 / CBS 109.51 / FGSC 9923 / NRRL Y-1056) OX=284811 GN=RNY1 PE=3 SV=1
564	SwissProt	SUCA_NEUCR	32	34944	1	1	1	1	0.13	Succinate--CoA ligase [ADP-forming] subunit alpha, mitochondrial OS=Neurospora crassa (strain ATCC 24698 / 74-OR23-1A / CBS 708.71 / DSM 1257 / FGSC 987) OX=367110 GN=tca-8 PE=3 SV=1
570	SwissProt	MRS4_YEAST	32	33628	1	1	1	1	0.13	Mitochondrial RNA-splicing protein MRS4 OS=Saccharomyces cerevisiae (strain ATCC 204508 / S288c) OX=559292 GN=MRS4 PE=1 SV=1
597	SwissProt	CY1_YEAST	29	34261	1	1	1	1	0.13	Cytochrome c1, heme protein, mitochondrial OS=Saccharomyces cerevisiae (strain ATCC 204508 / S288c) OX=559292 GN=CYT1 PE=1 SV=1
599	SwissProt	SSO2_YEAST	28	33884	1	1	1	1	0.13	Protein SSO2 OS=Saccharomyces cerevisiae (strain ATCC 204508 / S288c) OX=559292 GN=SSO2 PE=1 SV=2
678	SwissProt	YKK7_YEAST	14	34674	1	1	1	1	0.13	Uncharacterized oxidoreductase YKL107W OS=Saccharomyces cerevisiae (strain ATCC 204508 / S288c) OX=559292 GN=YKL107W PE=3 SV=1
3	SwissProt	BIP_ASHGO	586	73967	16	16	2	2	0.12	Endoplasmic reticulum chaperone BiP OS=Ashbya gossypii (strain ATCC 10895 / CBS 109.51 / FGSC 9923 / NRRL Y-1056) OX=284811 GN=KAR2 PE=3 SV=1
294	SwissProt	PREP_YEAST	98	112452	3	3	3	3	0.12	Presequence protease, mitochondrial OS=Saccharomyces cerevisiae (strain ATCC 204508 / S288c) OX=559292 GN=CYM1 PE=1 SV=2
347	SwissProt	FIP1_YEAST	77	35755	1	1	1	1	0.12	Pre-mRNA polyadenylation factor FIP1 OS=Saccharomyces cerevisiae (strain ATCC 204508 / S288c) OX=559292 GN=FIP1 PE=1 SV=1
390	SwissProt	PIN4_YEAST	65	73788	2	2	2	2	0.12	RNA-binding protein PIN4 OS=Saccharomyces cerevisiae (strain ATCC 204508 / S288c) OX=559292 GN=PIN4 PE=1 SV=1
398	SwissProt	DFM1_YEAST	63	38391	1	1	1	1	0.12	DER1-like family member protein 1 OS=Saccharomyces cerevisiae (strain ATCC 204508 / S288c) OX=559292 GN=DFM1 PE=1 SV=1
432	SwissProt	ENT2_YEAST	53	71878	2	2	2	2	0.12	Epsin-2 OS=Saccharomyces cerevisiae (strain ATCC 204508 / S288c) OX=559292 GN=ENT2 PE=1 SV=1
486	SwissProt	ALE1_YEAST	43	72694	2	2	1	1	0.12	Lysophospholipid acyltransferase OS=Saccharomyces cerevisiae (strain ATCC 204508 / S288c) OX=559292 GN=ALE1 PE=1 SV=1
489	SwissProt	MTD1_YEAST	43	36559	1	1	1	1	0.12	Methylenetetrahydrofolate dehydrogenase [NAD(+)] OS=Saccharomyces cerevisiae (strain ATCC 204508 / S288c) OX=559292 GN=MTD1 PE=1 SV=1
501	SwissProt	ARGI_YEAST	41	35981	1	1	1	1	0.12	Arginase OS=Saccharomyces cerevisiae (strain ATCC 204508 / S288c) OX=559292 GN=CAR1 PE=1 SV=1
516	SwissProt	EIF3A_YEAST	40	110333	3	3	3	3	0.12	Eukaryotic translation initiation factor 3 subunit A OS=Saccharomyces cerevisiae (strain ATCC 204508 / S288c) OX=559292 GN=RPG1 PE=1 SV=1
547	SwissProt	LSP1_YEAST	36	38048	1	1	1	1	0.12	Sphingolipid long chain base-responsive protein LSP1 OS=Saccharomyces cerevisiae (strain ATCC 204508 / S288c) OX=559292 GN=LSP1 PE=1 SV=1
572	SwissProt	CWC26_ASPFU	32	37783	1	1	1	1	0.12	Pre-mRNA-splicing factor cwc26 OS=Aspergillus fumigatus (strain ATCC MYA-4609 / CBS 101355 / FGSC A1100 / Af293) OX=330879 GN=cwc26 PE=3 SV=1
585	SwissProt	RPN8_YEAST	31	38460	1	1	1	1	0.12	26S proteasome regulatory subunit RPN8 OS=Saccharomyces cerevisiae (strain ATCC 204508 / S288c) OX=559292 GN=RPN8 PE=1 SV=3
587	SwissProt	NCB5R_USTMA	30	36233	1	1	1	1	0.12	NADH-cytochrome b5 reductase 1 OS=Ustilago maydis (strain 521 / FGSC 9021) OX=237631 GN=CBR1 PE=3 SV=1
605	SwissProt	PIL1_YEAST	28	38326	1	1	1	1	0.12	Sphingolipid long chain base-responsive protein PIL1 OS=Saccharomyces cerevisiae (strain ATCC 204508 / S288c) OX=559292 GN=PIL1 PE=1 SV=1
623	SwissProt	APD1_YEAST	25	36249	1	1	1	1	0.12	Actin patches distal protein 1 OS=Saccharomyces cerevisiae (strain ATCC 204508 / S288c) OX=559292 GN=APD1 PE=1 SV=1
677	SwissProt	MRH1_YEAST	14	36737	1	1	1	1	0.12	Protein MRH1 OS=Saccharomyces cerevisiae (strain ATCC 204508 / S288c) OX=559292 GN=MRH1 PE=1 SV=1
334	SwissProt	YME1_YEAST	81	82177	2	2	2	2	0.11	Mitochondrial inner membrane i-AAA protease supercomplex subunit YME1 OS=Saccharomyces cerevisiae (strain ATCC 204508 / S288c) OX=559292 GN=YME1 PE=1 SV=1
335	SwissProt	RT35_YEAST	81	39608	1	1	1	1	0.11	Small ribosomal subunit protein mS45 OS=Saccharomyces cerevisiae (strain ATCC 204508 / S288c) OX=559292 GN=MRPS35 PE=1 SV=1
362	SwissProt	RIR4_YEAST	73	40143	1	1	1	1	0.11	Ribonucleoside-diphosphate reductase small chain 2 OS=Saccharomyces cerevisiae (strain ATCC 204508 / S288c) OX=559292 GN=RNR4 PE=1 SV=1
418	SwissProt	PEX19_YEAS7	57	39000	1	1	1	1	0.11	Peroxisomal membrane protein import receptor PEX19 OS=Saccharomyces cerevisiae (strain YJM789) OX=307796 GN=PEX19 PE=3 SV=2
482	SwissProt	SRP40_YEAST	44	40992	2	2	1	1	0.11	Suppressor protein SRP40 OS=Saccharomyces cerevisiae (strain ATCC 204508 / S288c) OX=559292 GN=SRP40 PE=1 SV=2
500	SwissProt	DCPS_YEAST	41	40972	1	1	1	1	0.11	m7GpppX diphosphatase OS=Saccharomyces cerevisiae (strain ATCC 204508 / S288c) OX=559292 GN=DCS1 PE=1 SV=1
520	SwissProt	HEK2_YEAS1	39	41829	1	1	1	1	0.11	Heterogeneous nuclear rnp K-like protein 2 OS=Saccharomyces cerevisiae (strain RM11-1a) OX=285006 GN=HEK2 PE=3 SV=1
559	SwissProt	MPG1_SCHPO	34	39922	2	2	1	1	0.11	Mannose-1-phosphate guanyltransferase OS=Schizosaccharomyces pombe (strain 972 / ATCC 24843) OX=284812 GN=mpg1 PE=2 SV=1
565	SwissProt	UFD1_YEAST	32	39899	1	1	1	1	0.11	Ubiquitin fusion degradation protein 1 OS=Saccharomyces cerevisiae (strain ATCC 204508 / S288c) OX=559292 GN=UFD1 PE=1 SV=1
566	SwissProt	FADH_YEAST	32	41871	1	1	1	1	0.11	S-(hydroxymethyl)glutathione dehydrogenase OS=Saccharomyces cerevisiae (strain ATCC 204508 / S288c) OX=559292 GN=SFA1 PE=1 SV=1
576	SwissProt	AIR2_YEAST	31	40174	1	1	1	1	0.11	Protein AIR2 OS=Saccharomyces cerevisiae (strain ATCC 204508 / S288c) OX=559292 GN=AIR2 PE=1 SV=1
601	SwissProt	QCR2_YEAST	28	40510	1	1	1	1	0.11	Cytochrome b-c1 complex subunit 2, mitochondrial OS=Saccharomyces cerevisiae (strain ATCC 204508 / S288c) OX=559292 GN=QCR2 PE=1 SV=1
614	SwissProt	PDR17_YEAST	26	40880	1	1	1	1	0.11	Phosphatidylinositol transfer protein PDR17 OS=Saccharomyces cerevisiae (strain ATCC 204508 / S288c) OX=559292 GN=PDR17 PE=1 SV=1
615	SwissProt	GET3_LACTC	26	39497	1	1	1	1	0.11	ATPase GET3 OS=Lachancea thermotolerans (strain ATCC 56472 / CBS 6340 / NRRL Y-8284) OX=559295 GN=GET3 PE=3 SV=1
616	SwissProt	CTU2_ASPOR	26	40988	1	1	1	1	0.11	Cytoplasmic tRNA 2-thiolation protein 2 OS=Aspergillus oryzae (strain ATCC 42149 / RIB 40) OX=510516 GN=ncs2 PE=3 SV=1
650	SwissProt	DCUP_YEAST	20	41664	1	1	1	1	0.11	Uroporphyrinogen decarboxylase OS=Saccharomyces cerevisiae (strain ATCC 204508 / S288c) OX=559292 GN=HEM12 PE=1 SV=1
658	SwissProt	PPID_ASHGO	18	40364	1	1	1	1	0.11	Peptidyl-prolyl cis-trans isomerase D OS=Ashbya gossypii (strain ATCC 10895 / CBS 109.51 / FGSC 9923 / NRRL Y-1056) OX=284811 GN=CPR6 PE=3 SV=1
660	SwissProt	IDH1_YEAST	17	39300	1	1	1	1	0.11	Isocitrate dehydrogenase [NAD] subunit 1, mitochondrial OS=Saccharomyces cerevisiae (strain ATCC 204508 / S288c) OX=559292 GN=IDH1 PE=1 SV=2
664	SwissProt	ERG27_YEAST	17	39757	1	1	1	1	0.11	3-keto-steroid reductase ERG27 OS=Saccharomyces cerevisiae (strain ATCC 204508 / S288c) OX=559292 GN=ERG27 PE=1 SV=1
340	SwissProt	CAJ1_YEAST	79	44884	2	2	1	1	0.1	Protein CAJ1 OS=Saccharomyces cerevisiae (strain ATCC 204508 / S288c) OX=559292 GN=CAJ1 PE=1 SV=1
355	SwissProt	PRY3_YEAST	75	89726	3	3	2	2	0.1	Cell wall protein PRY3 OS=Saccharomyces cerevisiae (strain ATCC 204508 / S288c) OX=559292 GN=PRY3 PE=1 SV=1
413	SwissProt	PMT1_YEAST	59	93129	2	2	2	2	0.1	Dolichyl-phosphate-mannose--protein mannosyltransferase 1 OS=Saccharomyces cerevisiae (strain ATCC 204508 / S288c) OX=559292 GN=PMT1 PE=1 SV=1
453	SwissProt	BCA1_YEAST	49	43797	1	1	1	1	0.1	Branched-chain-amino-acid aminotransferase, mitochondrial OS=Saccharomyces cerevisiae (strain ATCC 204508 / S288c) OX=559292 GN=BAT1 PE=1 SV=1
473	SwissProt	DHYS_YEAST	45	43264	1	1	1	1	0.1	Deoxyhypusine synthase OS=Saccharomyces cerevisiae (strain ATCC 204508 / S288c) OX=559292 GN=DYS1 PE=1 SV=1
536	SwissProt	ACON2_YEAST	38	87042	2	2	2	2	0.1	Homocitrate dehydratase, mitochondrial OS=Saccharomyces cerevisiae (strain ATCC 204508 / S288c) OX=559292 GN=ACO2 PE=1 SV=1
557	SwissProt	GPN1_YEAST	34	43509	1	1	1	1	0.1	GPN-loop GTPase 1 OS=Saccharomyces cerevisiae (strain ATCC 204508 / S288c) OX=559292 GN=NPA3 PE=1 SV=1
569	SwissProt	MAP1_YEAST	32	44144	1	1	1	1	0.1	Methionine aminopeptidase 1 OS=Saccharomyces cerevisiae (strain ATCC 204508 / S288c) OX=559292 GN=MAP1 PE=1 SV=2
581	SwissProt	END3_CHAGB	31	45450	1	1	1	1	0.1	Actin cytoskeleton-regulatory complex protein END3 OS=Chaetomium globosum (strain ATCC 6205 / CBS 148.51 / DSM 1962 / NBRC 6347 / NRRL 1970) OX=306901 GN=END3 PE=3 SV=1
635	SwissProt	PUS2_YEAST	23	42492	1	1	1	1	0.1	tRNA pseudouridine(27/28) synthase OS=Saccharomyces cerevisiae (strain ATCC 204508 / S288c) OX=559292 GN=PUS2 PE=1 SV=4
666	SwissProt	PRS8_YEAST	16	45471	1	1	1	1	0.1	26S proteasome regulatory subunit 8 homolog OS=Saccharomyces cerevisiae (strain ATCC 204508 / S288c) OX=559292 GN=RPT6 PE=1 SV=4
285	SwissProt	PROA_YEAST	102	49881	2	2	1	1	0.09	Gamma-glutamyl phosphate reductase OS=Saccharomyces cerevisiae (strain ATCC 204508 / S288c) OX=559292 GN=PRO2 PE=1 SV=1
369	SwissProt	OAT_YEAST	71	46513	3	3	1	1	0.09	Ornithine aminotransferase OS=Saccharomyces cerevisiae (strain ATCC 204508 / S288c) OX=559292 GN=CAR2 PE=1 SV=2
389	SwissProt	TPS2_YEAST	65	103539	2	2	1	1	0.09	Trehalose-phosphatase OS=Saccharomyces cerevisiae (strain ATCC 204508 / S288c) OX=559292 GN=TPS2 PE=1 SV=3
410	SwissProt	NPT1_YEAST	59	49102	2	2	1	1	0.09	Nicotinate phosphoribosyltransferase OS=Saccharomyces cerevisiae (strain ATCC 204508 / S288c) OX=559292 GN=NPT1 PE=1 SV=3
412	SwissProt	MPI_YEAST	59	48443	1	1	1	1	0.09	Mannose-6-phosphate isomerase OS=Saccharomyces cerevisiae (strain ATCC 204508 / S288c) OX=559292 GN=PMI40 PE=1 SV=4
475	SwissProt	RPA49_YEAST	45	46679	1	1	1	1	0.09	DNA-directed RNA polymerase I subunit RPA49 OS=Saccharomyces cerevisiae (strain ATCC 204508 / S288c) OX=559292 GN=RPA49 PE=1 SV=2
494	SwissProt	SYWC_YEAST	42	49661	1	1	1	1	0.09	Tryptophan--tRNA ligase, cytoplasmic OS=Saccharomyces cerevisiae (strain ATCC 204508 / S288c) OX=559292 GN=WRS1 PE=1 SV=1
498	SwissProt	ERG12_YEAST	42	48942	1	1	1	1	0.09	Mevalonate kinase OS=Saccharomyces cerevisiae (strain ATCC 204508 / S288c) OX=559292 GN=ERG12 PE=1 SV=1
529	SwissProt	TBA1_YEAST	38	50396	1	1	1	1	0.09	Tubulin alpha-1 chain OS=Saccharomyces cerevisiae (strain ATCC 204508 / S288c) OX=559292 GN=TUB1 PE=1 SV=2
549	SwissProt	PTPA2_NEUCR	35	50296	1	1	1	1	0.09	Serine/threonine-protein phosphatase 2A activator 2 OS=Neurospora crassa (strain ATCC 24698 / 74-OR23-1A / CBS 708.71 / DSM 1257 / FGSC 987) OX=367110 GN=rrd-2 PE=3 SV=1
561	SwissProt	KCC1_YEAST	33	50550	1	1	1	1	0.09	Calcium/calmodulin-dependent protein kinase I OS=Saccharomyces cerevisiae (strain ATCC 204508 / S288c) OX=559292 GN=CMK1 PE=1 SV=2
571	SwissProt	GPD_ASHGO	32	46902	1	1	1	1	0.09	Glycerol-3-phosphate dehydrogenase [NAD(+)] OS=Ashbya gossypii (strain ATCC 10895 / CBS 109.51 / FGSC 9923 / NRRL Y-1056) OX=284811 GN=GPD PE=3 SV=1
577	SwissProt	EBP2_YEAST	31	49704	1	1	1	1	0.09	rRNA-processing protein EBP2 OS=Saccharomyces cerevisiae (strain ATCC 204508 / S288c) OX=559292 GN=EBP2 PE=1 SV=1
579	SwissProt	FKBP3_ASHGO	31	46692	1	1	1	1	0.09	FK506-binding protein 3 OS=Ashbya gossypii (strain ATCC 10895 / CBS 109.51 / FGSC 9923 / NRRL Y-1056) OX=284811 GN=FPR3 PE=3 SV=2
580	SwissProt	PURA_LACTC	31	48400	1	1	1	1	0.09	Adenylosuccinate synthetase OS=Lachancea thermotolerans (strain ATCC 56472 / CBS 6340 / NRRL Y-8284) OX=559295 GN=KLTH0B08118g PE=3 SV=1
603	SwissProt	MAP2_YEAS1	28	47717	1	1	1	1	0.09	Methionine aminopeptidase 2 OS=Saccharomyces cerevisiae (strain RM11-1a) OX=285006 GN=MAP2 PE=3 SV=1
604	SwissProt	HOSC_YEAST	28	47526	1	1	1	1	0.09	Homocitrate synthase, cytosolic isozyme OS=Saccharomyces cerevisiae (strain ATCC 204508 / S288c) OX=559292 GN=LYS20 PE=1 SV=1
620	SwissProt	SYQ_YEAST	26	93531	2	2	2	2	0.09	Glutamine--tRNA ligase OS=Saccharomyces cerevisiae (strain ATCC 204508 / S288c) OX=559292 GN=GLN4 PE=1 SV=2
622	SwissProt	TYR1_SCHPO	26	49331	2	2	1	1	0.09	Probable prephenate dehydrogenase [NADP(+)] OS=Schizosaccharomyces pombe (strain 972 / ATCC 24843) OX=284812 GN=tyr1 PE=2 SV=1
639	SwissProt	YP148_YEAST	22	49534	1	1	1	1	0.09	Uncharacterized protein YPR148C OS=Saccharomyces cerevisiae (strain ATCC 204508 / S288c) OX=559292 GN=YPR148C PE=1 SV=1
640	SwissProt	TOS1_YEAST	21	48649	1	1	1	1	0.09	Protein TOS1 OS=Saccharomyces cerevisiae (strain ATCC 204508 / S288c) OX=559292 GN=TOS1 PE=1 SV=1
646	SwissProt	VHS2_YEAST	20	47989	1	1	1	1	0.09	Protein VHS2 OS=Saccharomyces cerevisiae (strain ATCC 204508 / S288c) OX=559292 GN=VHS2 PE=1 SV=1
675	SwissProt	SERA_YEAST	15	51446	1	1	1	1	0.09	D-3-phosphoglycerate dehydrogenase 1 OS=Saccharomyces cerevisiae (strain ATCC 204508 / S288c) OX=559292 GN=SER3 PE=1 SV=1
683	SwissProt	OSH7_YEAST	14	49831	1	1	1	1	0.09	Oxysterol-binding protein homolog 7 OS=Saccharomyces cerevisiae (strain ATCC 204508 / S288c) OX=559292 GN=OSH7 PE=1 SV=1
240	SwissProt	FAS1_YEAST	141	229403	5	5	4	4	0.08	Fatty acid synthase subunit beta OS=Saccharomyces cerevisiae (strain ATCC 204508 / S288c) OX=559292 GN=FAS1 PE=1 SV=2
306	SwissProt	UBP6_YEAST	96	57360	1	1	1	1	0.08	Ubiquitin carboxyl-terminal hydrolase 6 OS=Saccharomyces cerevisiae (strain ATCC 204508 / S288c) OX=559292 GN=UBP6 PE=1 SV=1
311	SwissProt	PFKA1_YEAST	94	108587	3	3	2	2	0.08	ATP-dependent 6-phosphofructokinase subunit alpha OS=Saccharomyces cerevisiae (strain ATCC 204508 / S288c) OX=559292 GN=PFK1 PE=1 SV=1
341	SwissProt	NU116_YEAST	78	116392	2	2	2	2	0.08	Nucleoporin NUP116/NSP116 OS=Saccharomyces cerevisiae (strain ATCC 204508 / S288c) OX=559292 GN=NUP116 PE=1 SV=2
380	SwissProt	CYC8_YEAST	68	107422	2	2	2	2	0.08	General transcriptional corepressor CYC8 OS=Saccharomyces cerevisiae (strain ATCC 204508 / S288c) OX=559292 GN=CYC8 PE=1 SV=2
383	SwissProt	LCMT1_USTMA	67	57223	5	5	1	1	0.08	Leucine carboxyl methyltransferase 1 OS=Ustilago maydis (strain 521 / FGSC 9021) OX=237631 GN=PPM1 PE=3 SV=2
386	SwissProt	UBA1_YEAST	66	114765	2	2	2	2	0.08	Ubiquitin-activating enzyme E1 1 OS=Saccharomyces cerevisiae (strain ATCC 204508 / S288c) OX=559292 GN=UBA1 PE=1 SV=2
400	SwissProt	HBT1_YEAST	62	113548	2	2	2	2	0.08	Protein HBT1 OS=Saccharomyces cerevisiae (strain ATCC 204508 / S288c) OX=559292 GN=HBT1 PE=1 SV=1
417	SwissProt	RPN2_YEAST	57	104623	2	2	2	2	0.08	26S proteasome regulatory subunit RPN2 OS=Saccharomyces cerevisiae (strain ATCC 204508 / S288c) OX=559292 GN=RPN2 PE=1 SV=4
427	SwissProt	GSHR_CANGA	54	52694	1	1	1	1	0.08	Glutathione reductase OS=Candida glabrata (strain ATCC 2001 / BCRC 20586 / JCM 3761 / NBRC 0622 / NRRL Y-65 / CBS 138) OX=284593 GN=GLR1 PE=3 SV=1
446	SwissProt	NOP58_CANGA	50	57161	1	1	1	1	0.08	Nucleolar protein 58 OS=Candida glabrata (strain ATCC 2001 / BCRC 20586 / JCM 3761 / NBRC 0622 / NRRL Y-65 / CBS 138) OX=284593 GN=NOP58 PE=3 SV=1
447	SwissProt	STE24_YEAST	50	52461	1	1	1	1	0.08	CAAX prenyl protease 1 OS=Saccharomyces cerevisiae (strain ATCC 204508 / S288c) OX=559292 GN=STE24 PE=1 SV=1
461	SwissProt	DLD3_YEAST	48	55532	1	1	1	1	0.08	D-2-hydroxyglutarate--pyruvate transhydrogenase DLD3 OS=Saccharomyces cerevisiae (strain ATCC 204508 / S288c) OX=559292 GN=DLD3 PE=1 SV=1
464	SwissProt	SMI1_YEAST	47	57101	1	1	1	1	0.08	Cell wall assembly regulator SMI1 OS=Saccharomyces cerevisiae (strain ATCC 204508 / S288c) OX=559292 GN=SMI1 PE=1 SV=1
493	SwissProt	CAP_YEAST	42	57714	1	1	1	1	0.08	Adenylyl cyclase-associated protein OS=Saccharomyces cerevisiae (strain ATCC 204508 / S288c) OX=559292 GN=SRV2 PE=1 SV=1
495	SwissProt	IF4F2_YEAST	42	104120	2	2	2	2	0.08	Eukaryotic initiation factor 4F subunit p130 OS=Saccharomyces cerevisiae (strain ATCC 204508 / S288c) OX=559292 GN=TIF4632 PE=1 SV=1
530	SwissProt	ERG1_YEAST	38	55490	1	1	1	1	0.08	Squalene epoxidase ERG1 OS=Saccharomyces cerevisiae (strain ATCC 204508 / S288c) OX=559292 GN=ERG1 PE=1 SV=2
563	SwissProt	PAN1_YEAS7	32	158499	3	3	3	3	0.08	Actin cytoskeleton-regulatory complex protein PAN1 OS=Saccharomyces cerevisiae (strain YJM789) OX=307796 GN=PAN1 PE=3 SV=2
592	SwissProt	TIM50_YEAST	29	55121	1	1	1	1	0.08	Mitochondrial import inner membrane translocase subunit TIM50 OS=Saccharomyces cerevisiae (strain ATCC 204508 / S288c) OX=559292 GN=TIM50 PE=1 SV=1
625	SwissProt	IF2P_YEAST	25	112599	2	2	2	2	0.08	Eukaryotic translation initiation factor 5B OS=Saccharomyces cerevisiae (strain ATCC 204508 / S288c) OX=559292 GN=FUN12 PE=1 SV=2
637	SwissProt	PFA5_EMENI	22	54941	1	1	1	1	0.08	Palmitoyltransferase pfa5 OS=Emericella nidulans (strain FGSC A4 / ATCC 38163 / CBS 112.46 / NRRL 194 / M139) OX=227321 GN=pfa5 PE=3 SV=2
644	SwissProt	LEO1_YEAST	21	54002	1	1	1	1	0.08	RNA polymerase-associated protein LEO1 OS=Saccharomyces cerevisiae (strain ATCC 204508 / S288c) OX=559292 GN=LEO1 PE=1 SV=1
680	SwissProt	TPS1_YEAST	14	56341	1	1	1	1	0.08	Alpha,alpha-trehalose-phosphate synthase [UDP-forming] 56 kDa subunit OS=Saccharomyces cerevisiae (strain ATCC 204508 / S288c) OX=559292 GN=TPS1 PE=1 SV=2
399	SwissProt	SYV_YEAST	63	126432	2	2	2	2	0.07	Valine--tRNA ligase, mitochondrial OS=Saccharomyces cerevisiae (strain ATCC 204508 / S288c) OX=559292 GN=VAS1 PE=1 SV=2
419	SwissProt	TCB1_YEAST	56	133892	2	2	2	2	0.07	Tricalbin-1 OS=Saccharomyces cerevisiae (strain ATCC 204508 / S288c) OX=559292 GN=TCB1 PE=1 SV=1
420	SwissProt	EXG2_YEAST	55	63811	1	1	1	1	0.07	Glucan 1,3-beta-glucosidase 2 OS=Saccharomyces cerevisiae (strain ATCC 204508 / S288c) OX=559292 GN=EXG2 PE=1 SV=1
421	SwissProt	SHS1_YEAST	55	62706	1	1	1	1	0.07	Seventh homolog of septin 1 OS=Saccharomyces cerevisiae (strain ATCC 204508 / S288c) OX=559292 GN=SHS1 PE=1 SV=1
442	SwissProt	PGM1_YEAST	51	63471	2	2	1	1	0.07	Phosphoglucomutase 1 OS=Saccharomyces cerevisiae (strain ATCC 204508 / S288c) OX=559292 GN=PGM1 PE=1 SV=1
460	SwissProt	DPH2_YEAST	48	60194	1	1	1	1	0.07	2-(3-amino-3-carboxypropyl)histidine synthase subunit 2 OS=Saccharomyces cerevisiae (strain ATCC 204508 / S288c) OX=559292 GN=DPH2 PE=1 SV=1
468	SwissProt	DCE_YEAST	47	66404	1	1	1	1	0.07	Glutamate decarboxylase OS=Saccharomyces cerevisiae (strain ATCC 204508 / S288c) OX=559292 GN=GAD1 PE=1 SV=1
553	SwissProt	MRH4_CANAL	34	62574	1	1	1	1	0.07	ATP-dependent RNA helicase MRH4, mitochondrial OS=Candida albicans (strain SC5314 / ATCC MYA-2876) OX=237561 GN=MRH4 PE=3 SV=2
558	SwissProt	PUS1_YEAST	34	62389	1	1	1	1	0.07	tRNA pseudouridine synthase 1 OS=Saccharomyces cerevisiae (strain ATCC 204508 / S288c) OX=559292 GN=PUS1 PE=1 SV=1
602	SwissProt	MIC60_YEAS1	28	61518	1	1	1	1	0.07	MICOS complex subunit MIC60 OS=Saccharomyces cerevisiae (strain RM11-1a) OX=285006 GN=MIC60 PE=3 SV=1
662	SwissProt	HIS5_EMENI	17	60572	1	1	1	1	0.07	Imidazole glycerol phosphate synthase hisHF OS=Emericella nidulans (strain FGSC A4 / ATCC 38163 / CBS 112.46 / NRRL 194 / M139) OX=227321 GN=hisHF PE=3 SV=2
674	SwissProt	PALF_YEAST	15	61169	1	1	1	1	0.07	pH-response regulator protein palF/RIM8 OS=Saccharomyces cerevisiae (strain ATCC 204508 / S288c) OX=559292 GN=RIM8 PE=1 SV=2
320	SwissProt	NCL1_YEAST	88	78628	1	1	1	1	0.06	Multisite-specific tRNA:(cytosine-C(5))-methyltransferase OS=Saccharomyces cerevisiae (strain ATCC 204508 / S288c) OX=559292 GN=NCL1 PE=1 SV=1
384	SwissProt	LYS4_YEAST	67	75617	1	1	1	1	0.06	Homoaconitase, mitochondrial OS=Saccharomyces cerevisiae (strain ATCC 204508 / S288c) OX=559292 GN=LYS4 PE=1 SV=1
431	SwissProt	SAS10_YEAST	53	70274	1	1	1	1	0.06	Something about silencing protein 10 OS=Saccharomyces cerevisiae (strain ATCC 204508 / S288c) OX=559292 GN=SAS10 PE=1 SV=1
439	SwissProt	TKT1_YEAST	52	73874	1	1	1	1	0.06	Transketolase 1 OS=Saccharomyces cerevisiae (strain ATCC 204508 / S288c) OX=559292 GN=TKL1 PE=1 SV=4
450	SwissProt	PESC_YEAST	49	70062	1	1	1	1	0.06	Pescadillo homolog OS=Saccharomyces cerevisiae (strain ATCC 204508 / S288c) OX=559292 GN=NOP7 PE=1 SV=1
458	SwissProt	USO1_YEAST	48	206839	3	3	3	3	0.06	Intracellular protein transport protein USO1 OS=Saccharomyces cerevisiae (strain ATCC 204508 / S288c) OX=559292 GN=USO1 PE=1 SV=2
469	SwissProt	GIP3_YEAST	47	141602	2	2	2	2	0.06	GLC7-interacting protein 3 OS=Saccharomyces cerevisiae (strain ATCC 204508 / S288c) OX=559292 GN=GIP3 PE=1 SV=1
503	SwissProt	YFI6_YEAST	41	137844	2	2	2	2	0.06	Uncharacterized protein YFR016C OS=Saccharomyces cerevisiae (strain ATCC 204508 / S288c) OX=559292 GN=YFR016C PE=1 SV=1
511	SwissProt	YHI0_YEAST	40	77851	1	1	1	1	0.06	Putative proline--tRNA ligase YHR020W OS=Saccharomyces cerevisiae (strain ATCC 204508 / S288c) OX=559292 GN=YHR020W PE=1 SV=1
515	SwissProt	MAM3_YEAST	40	78006	1	1	1	1	0.06	Protein MAM3 OS=Saccharomyces cerevisiae (strain ATCC 204508 / S288c) OX=559292 GN=MAM3 PE=1 SV=1
556	SwissProt	SGF73_YEAST	34	73233	1	1	1	1	0.06	SAGA-associated factor 73 OS=Saccharomyces cerevisiae (strain ATCC 204508 / S288c) OX=559292 GN=SGF73 PE=1 SV=1
607	SwissProt	SYG_YEAST	27	78477	1	1	1	1	0.06	Glycine--tRNA ligase 1, mitochondrial OS=Saccharomyces cerevisiae (strain ATCC 204508 / S288c) OX=559292 GN=GRS1 PE=1 SV=3
610	SwissProt	LEU1_YEAST	26	68880	1	1	1	1	0.06	2-isopropylmalate synthase OS=Saccharomyces cerevisiae (strain ATCC 204508 / S288c) OX=559292 GN=LEU4 PE=1 SV=1
630	SwissProt	VPS1_SCHPO	23	76029	1	1	1	1	0.06	Vacuolar protein sorting-associated protein 1 OS=Schizosaccharomyces pombe (strain 972 / ATCC 24843) OX=284812 GN=vps1 PE=3 SV=2
634	SwissProt	NPL4_AJECN	23	71788	1	1	1	1	0.06	Nuclear protein localization protein 4 OS=Ajellomyces capsulatus (strain NAm1 / WU24) OX=2059318 GN=NPL4 PE=3 SV=1
638	SwissProt	PUR4_YEAST	22	150065	2	2	2	2	0.06	Phosphoribosylformylglycinamidine synthase OS=Saccharomyces cerevisiae (strain ATCC 204508 / S288c) OX=559292 GN=ADE6 PE=1 SV=2
655	SwissProt	AIM9_PICGU	19	70110	1	1	1	1	0.06	Altered inheritance of mitochondria protein 9, mitochondrial OS=Meyerozyma guilliermondii (strain ATCC 6260 / CBS 566 / DSM 6381 / JCM 1539 / NBRC 10279 / NRRL Y-324) OX=294746 GN=AIM9 PE=3 SV=2
673	SwissProt	MIC60_NEUCR	15	73455	1	1	1	1	0.06	MICOS complex subunit mic60 OS=Neurospora crassa (strain ATCC 24698 / 74-OR23-1A / CBS 708.71 / DSM 1257 / FGSC 987) OX=367110 GN=mic60 PE=3 SV=1
679	SwissProt	SEC9_YEAST	14	73579	1	1	1	1	0.06	Protein transport protein SEC9 OS=Saccharomyces cerevisiae (strain ATCC 204508 / S288c) OX=559292 GN=SEC9 PE=1 SV=1
331	SwissProt	SCH9_YEAST	82	92267	1	1	1	1	0.05	Serine/threonine-protein kinase SCH9 OS=Saccharomyces cerevisiae (strain ATCC 204508 / S288c) OX=559292 GN=SCH9 PE=1 SV=3
336	SwissProt	EMC1_YEAST	80	87469	1	1	1	1	0.05	ER membrane protein complex subunit 1 OS=Saccharomyces cerevisiae (strain ATCC 204508 / S288c) OX=559292 GN=EMC1 PE=1 SV=1
361	SwissProt	PTK2_YEAST	73	91800	1	1	1	1	0.05	Serine/threonine-protein kinase PTK2/STK2 OS=Saccharomyces cerevisiae (strain ATCC 204508 / S288c) OX=559292 GN=PTK2 PE=1 SV=1
409	SwissProt	PAT1_YEAST	59	88456	1	1	1	1	0.05	DNA topoisomerase 2-associated protein PAT1 OS=Saccharomyces cerevisiae (strain ATCC 204508 / S288c) OX=559292 GN=PAT1 PE=1 SV=4
411	SwissProt	LEUC_YEAST	59	86368	1	1	1	1	0.05	3-isopropylmalate dehydratase OS=Saccharomyces cerevisiae (strain ATCC 204508 / S288c) OX=559292 GN=LEU1 PE=1 SV=3
422	SwissProt	SGM1_YEAST	55	81236	1	1	1	1	0.05	Protein SGM1 OS=Saccharomyces cerevisiae (strain ATCC 204508 / S288c) OX=559292 GN=SGM1 PE=1 SV=1
430	SwissProt	NPR1_YEAST	53	86621	1	1	1	1	0.05	Nitrogen permease reactivator protein OS=Saccharomyces cerevisiae (strain ATCC 204508 / S288c) OX=559292 GN=NPR1 PE=1 SV=2
451	SwissProt	VPP1_YEAST	49	95866	1	1	1	1	0.05	V-type proton ATPase subunit a, vacuolar isoform OS=Saccharomyces cerevisiae (strain ATCC 204508 / S288c) OX=559292 GN=VPH1 PE=1 SV=3
466	SwissProt	T2FA_YEAST	47	82258	1	1	1	1	0.05	Transcription initiation factor IIF subunit alpha OS=Saccharomyces cerevisiae (strain ATCC 204508 / S288c) OX=559292 GN=TFG1 PE=1 SV=2
523	SwissProt	RSP5_YEAST	39	91988	1	1	1	1	0.05	E3 ubiquitin-protein ligase RSP5 OS=Saccharomyces cerevisiae (strain ATCC 204508 / S288c) OX=559292 GN=RSP5 PE=1 SV=1
533	SwissProt	CEF1_USTMA	38	91938	1	1	1	1	0.05	Pre-mRNA-splicing factor CEF1 OS=Ustilago maydis (strain 521 / FGSC 9021) OX=237631 GN=CEF1 PE=3 SV=1
546	SwissProt	RIX1_YEAS7	36	87256	1	1	1	1	0.05	Pre-rRNA-processing protein RIX1 OS=Saccharomyces cerevisiae (strain YJM789) OX=307796 GN=RIX1 PE=3 SV=1
589	SwissProt	HSP82_ENCCU	30	79545	3	3	1	1	0.05	Heat shock protein 90 OS=Encephalitozoon cuniculi (strain GB-M1) OX=284813 GN=HSP90 PE=1 SV=1
595	SwissProt	GYS_NEUCR	29	81198	1	1	1	1	0.05	Glycogen [starch] synthase OS=Neurospora crassa (strain ATCC 24698 / 74-OR23-1A / CBS 708.71 / DSM 1257 / FGSC 987) OX=367110 GN=gsy-1 PE=2 SV=2
598	SwissProt	PMIP2_CRYNB	28	92513	1	1	1	1	0.05	Mitochondrial intermediate peptidase 2 OS=Cryptococcus neoformans var. neoformans serotype D (strain B-3501A) OX=283643 GN=OCT2 PE=3 SV=1
608	SwissProt	ACS1_YEAST	27	79491	1	1	1	1	0.05	Acetyl-coenzyme A synthetase 1 OS=Saccharomyces cerevisiae (strain ATCC 204508 / S288c) OX=559292 GN=ACS1 PE=1 SV=2
627	SwissProt	SYC_YEAST	24	87818	1	1	1	1	0.05	Cysteine--tRNA ligase OS=Saccharomyces cerevisiae (strain ATCC 204508 / S288c) OX=559292 GN=YNL247W PE=1 SV=1
3	SwissProt	EIF3C_ASPFC	17	97733	1	1	1	1	0.04	Eukaryotic translation initiation factor 3 subunit C OS=Aspergillus fumigatus (strain CBS 144.89 / FGSC A1163 / CEA10) OX=451804 GN=nip1 PE=3 SV=1
323	SwissProt	IST2_YEAST	86	106244	2	2	1	1	0.04	Increased sodium tolerance protein 2 OS=Saccharomyces cerevisiae (strain ATCC 204508 / S288c) OX=559292 GN=IST2 PE=1 SV=2
474	SwissProt	SPT5_CANGA	45	109930	1	1	1	1	0.04	Transcription elongation factor SPT5 OS=Candida glabrata (strain ATCC 2001 / BCRC 20586 / JCM 3761 / NBRC 0622 / NRRL Y-65 / CBS 138) OX=284593 GN=SPT5 PE=3 SV=1
535	SwissProt	SYP1_YEAST	38	96250	1	1	1	1	0.04	Suppressor of yeast profilin deletion OS=Saccharomyces cerevisiae (strain ATCC 204508 / S288c) OX=559292 GN=SYP1 PE=1 SV=3
539	SwissProt	SEC16_YEAST	37	241719	2	2	2	2	0.04	COPII coat assembly protein SEC16 OS=Saccharomyces cerevisiae (strain ATCC 204508 / S288c) OX=559292 GN=SEC16 PE=1 SV=2
588	SwissProt	YME2_NEUCR	30	97290	1	1	1	1	0.04	Mitochondrial escape protein 2 OS=Neurospora crassa (strain ATCC 24698 / 74-OR23-1A / CBS 708.71 / DSM 1257 / FGSC 987) OX=367110 GN=msp-45 PE=3 SV=2
594	SwissProt	HAL5_YEAS7	29	96252	1	1	1	1	0.04	Serine/threonine-protein kinase HAL5 OS=Saccharomyces cerevisiae (strain YJM789) OX=307796 GN=HAL5 PE=3 SV=1
624	SwissProt	NAT10_YEAST	25	119615	1	1	1	1	0.04	RNA cytidine acetyltransferase OS=Saccharomyces cerevisiae (strain ATCC 204508 / S288c) OX=559292 GN=KRE33 PE=1 SV=1
669	SwissProt	SEG1_YEAST	15	105924	1	1	1	1	0.04	Eisosome protein SEG1 OS=Saccharomyces cerevisiae (strain ATCC 204508 / S288c) OX=559292 GN=SEG1 PE=1 SV=1
671	SwissProt	ATG13_PHANO	15	100716	1	1	1	1	0.04	Autophagy-related protein 13 OS=Phaeosphaeria nodorum (strain SN15 / ATCC MYA-4574 / FGSC 10173) OX=321614 GN=ATG13 PE=3 SV=1
175	SwissProt	AWA1_YEASK	211	167925	8	8	1	1	0.03	Cell wall protein AWA1 OS=Saccharomyces cerevisiae (strain Kyokai no. 7 / NBRC 101557) OX=721032 GN=AWA1 PE=1 SV=1
364	SwissProt	ACAC_YEAST	73	250881	2	2	2	2	0.03	Acetyl-CoA carboxylase OS=Saccharomyces cerevisiae (strain ATCC 204508 / S288c) OX=559292 GN=ACC1 PE=1 SV=2
455	SwissProt	LYS2_CANAX	48	155272	1	1	1	1	0.03	L-2-aminoadipate reductase large subunit OS=Candida albicans OX=5476 GN=LYS2 PE=3 SV=2
471	SwissProt	KEL1_YEAST	46	131299	1	1	1	1	0.03	Kelch repeat-containing protein 1 OS=Saccharomyces cerevisiae (strain ATCC 204508 / S288c) OX=559292 GN=KEL1 PE=1 SV=1
485	SwissProt	SSD1_YEAST	43	140211	1	1	1	1	0.03	Protein SSD1 OS=Saccharomyces cerevisiae (strain ATCC 204508 / S288c) OX=559292 GN=SSD1 PE=1 SV=1
504	SwissProt	SEC31_MAGO7	41	135735	3	3	1	1	0.03	Protein transport protein SEC31 OS=Magnaporthe oryzae (strain 70-15 / ATCC MYA-4617 / FGSC 8958) OX=242507 GN=SEC31 PE=3 SV=1
510	SwissProt	COPA_YEAST	40	136150	1	1	1	1	0.03	Coatomer subunit alpha OS=Saccharomyces cerevisiae (strain ATCC 204508 / S288c) OX=559292 GN=COP1 PE=1 SV=2
519	SwissProt	YM54_YEAST	39	127000	1	1	1	1	0.03	Uncharacterized protein YMR196W OS=Saccharomyces cerevisiae (strain ATCC 204508 / S288c) OX=559292 GN=YMR196W PE=1 SV=1
540	SwissProt	STH1_YEAST	37	156989	1	1	1	1	0.03	Nuclear protein STH1/NPS1 OS=Saccharomyces cerevisiae (strain ATCC 204508 / S288c) OX=559292 GN=STH1 PE=1 SV=1
555	SwissProt	SYIC_YEAST	34	123419	1	1	1	1	0.03	Isoleucine--tRNA ligase, cytoplasmic OS=Saccharomyces cerevisiae (strain ATCC 204508 / S288c) OX=559292 GN=ILS1 PE=1 SV=1
575	SwissProt	MHP1_YEAST	31	155967	1	1	1	1	0.03	MAP-homologous protein 1 OS=Saccharomyces cerevisiae (strain ATCC 204508 / S288c) OX=559292 GN=MHP1 PE=1 SV=1
619	SwissProt	TCB3_YEAST	26	171426	1	1	1	1	0.03	Tricalbin-3 OS=Saccharomyces cerevisiae (strain ATCC 204508 / S288c) OX=559292 GN=TCB3 PE=1 SV=1
621	SwissProt	MDR_STABO	26	142826	1	1	1	1	0.03	Sophorolipid transporter OS=Starmerella bombicola OX=75736 GN=mdr PE=1 SV=1
651	SwissProt	RSF2_YEAST	20	156504	1	1	1	1	0.03	Respiration factor 2 OS=Saccharomyces cerevisiae (strain ATCC 204508 / S288c) OX=559292 GN=RSF2 PE=1 SV=1
657	SwissProt	AKL1_YEAST	19	124255	1	1	1	1	0.03	Serine/threonine-protein kinase AKL1 OS=Saccharomyces cerevisiae (strain ATCC 204508 / S288c) OX=559292 GN=AKL1 PE=1 SV=1
661	SwissProt	NU159_YEAST	17	159153	1	1	1	1	0.03	Nucleoporin NUP159 OS=Saccharomyces cerevisiae (strain ATCC 204508 / S288c) OX=559292 GN=NUP159 PE=1 SV=1
670	SwissProt	TR120_YEAST	15	148595	1	1	1	1	0.03	Trafficking protein particle complex II-specific subunit 120 OS=Saccharomyces cerevisiae (strain ATCC 204508 / S288c) OX=559292 GN=TRS120 PE=1 SV=1
492	SwissProt	PYR1_YEAST	43	246198	1	1	1	1	0.02	Protein URA2 OS=Saccharomyces cerevisiae (strain ATCC 204508 / S288c) OX=559292 GN=URA2 PE=1 SV=5
508	SwissProt	VPS10_YEAS1	40	179571	1	1	1	1	0.02	Vacuolar protein sorting/targeting protein PEP1 OS=Saccharomyces cerevisiae (strain RM11-1a) OX=285006 GN=PEP1 PE=3 SV=1
527	SwissProt	NTE1_CANGA	38	193589	2	2	1	1	0.02	Lysophospholipase NTE1 OS=Candida glabrata (strain ATCC 2001 / BCRC 20586 / JCM 3761 / NBRC 0622 / NRRL Y-65 / CBS 138) OX=284593 GN=NTE1 PE=3 SV=1
611	SwissProt	RPA1_YEAST	26	187683	1	1	1	1	0.02	DNA-directed RNA polymerase I subunit RPA190 OS=Saccharomyces cerevisiae (strain ATCC 204508 / S288c) OX=559292 GN=RPA190 PE=1 SV=2
633	SwissProt	FKS1_SCHPO	23	201422	1	1	1	1	0.02	1,3-beta-glucan synthase component bgs1 OS=Schizosaccharomyces pombe (strain 972 / ATCC 24843) OX=284812 GN=bgs1 PE=1 SV=1
647	SwissProt	YJL2_SCHPO	20	180882	1	1	1	1	0.02	Uncharacterized protein C14G10.02 OS=Schizosaccharomyces pombe (strain 972 / ATCC 24843) OX=284812 GN=SPCC14G10.02 PE=4 SV=1
667	SwissProt	RRP5_YEAST	16	193700	1	1	1	1	0.02	rRNA biogenesis protein RRP5 OS=Saccharomyces cerevisiae (strain ATCC 204508 / S288c) OX=559292 GN=RRP5 PE=1 SV=1
676	SwissProt	BTAF1_ASPFC	15	211559	1	1	1	1	0.02	TATA-binding protein-associated factor mot1 OS=Aspergillus fumigatus (strain CBS 144.89 / FGSC A1163 / CEA10) OX=451804 GN=mot1 PE=1 SV=1
681	SwissProt	CHK1_CANAL	14	284354	1	1	1	1	0.02	Histidine protein kinase 1 OS=Candida albicans (strain SC5314 / ATCC MYA-2876) OX=237561 GN=CHK1 PE=2 SV=2
562	SwissProt	TOM1_ASHGO	32	373992	2	2	1	1	0.01	Probable E3 ubiquitin-protein ligase TOM1 OS=Ashbya gossypii (strain ATCC 10895 / CBS 109.51 / FGSC 9923 / NRRL Y-1056) OX=284811 GN=TOM1 PE=3 SV=2
596	SwissProt	NUM1_YEAST	29	314549	1	1	1	1	0.01	Nuclear migration protein NUM1 OS=Saccharomyces cerevisiae (strain ATCC 204508 / S288c) OX=559292 GN=NUM1 PE=1 SV=2
613	SwissProt	DYHC_SCHPO	26	489653	1	1	1	1	0.01	Dynein heavy chain, cytoplasmic OS=Schizosaccharomyces pombe (strain 972 / ATCC 24843) OX=284812 GN=dhc1 PE=1 SV=1

## Sheet: SL_Mascot report
Family	Database	Accession	Score	Mass	Num. of matches	Num. of significant matches	Num. of sequences	Num. of significant sequences	emPAI	Description
21	SwissProt	RS28A_YEAST	316	7587	14	14	3	3	23.68	Small ribosomal subunit protein eS28A OS=Saccharomyces cerevisiae (strain ATCC 204508 / S288c) OX=559292 GN=RPS28A PE=1 SV=1
4	SwissProt	PNGF_ELIMR	1890	39407	74	74	23	23	21.08	Peptide-N(4)-(N-acetyl-beta-D-glucosaminyl)asparagine amidase F OS=Elizabethkingia miricola OX=172045 GN=ngl PE=1 SV=2
63	SwissProt	RS29A_YEAST	105	6884	7	7	3	3	9.31	Small ribosomal subunit protein uS14A OS=Saccharomyces cerevisiae (strain ATCC 204508 / S288c) OX=559292 GN=RPS29A PE=1 SV=3
23	SwissProt	RL43A_YEAST	309	10369	8	8	5	5	6.25	Large ribosomal subunit protein eL43A OS=Saccharomyces cerevisiae (strain ATCC 204508 / S288c) OX=559292 GN=RPL43A PE=1 SV=1
12	SwissProt	RL23A_YEAST	393	14578	13	13	4	4	4.51	Large ribosomal subunit protein uL14A OS=Saccharomyces cerevisiae (strain ATCC 204508 / S288c) OX=559292 GN=RPL23A PE=1 SV=1
22	SwissProt	RS21_CANGA	166	9774	12	12	3	3	4.32	Small ribosomal subunit protein eS21 OS=Candida glabrata (strain ATCC 2001 / BCRC 20586 / JCM 3761 / NBRC 0622 / NRRL Y-65 / CBS 138) OX=284593 GN=RPS21 PE=3 SV=1
33	SwissProt	MBF1_CANGA	207	16346	12	12	3	3	3.59	Multiprotein-bridging factor 1 OS=Candida glabrata (strain ATCC 2001 / BCRC 20586 / JCM 3761 / NBRC 0622 / NRRL Y-65 / CBS 138) OX=284593 GN=MBF1 PE=3 SV=1
3	SwissProt	G3P2_CANGA	2392	35985	58	58	9	9	3.57	Glyceraldehyde-3-phosphate dehydrogenase 2 OS=Candida glabrata (strain ATCC 2001 / BCRC 20586 / JCM 3761 / NBRC 0622 / NRRL Y-65 / CBS 138) OX=284593 GN=GPD2 PE=3 SV=1
37	SwissProt	PRDX2_PIG	165	14272	11	11	2	2	3.23	Peroxiredoxin-2 (Fragment) OS=Sus scrofa OX=9823 GN=PRDX2 PE=2 SV=1
74	SwissProt	H2B1_ASHGO	91	14276	7	7	5	5	3.23	Histone H2B.1 OS=Ashbya gossypii (strain ATCC 10895 / CBS 109.51 / FGSC 9923 / NRRL Y-1056) OX=284811 GN=HTB1 PE=3 SV=3
32	SwissProt	RS24_CANAL	215	15503	13	13	5	5	2.79	Small ribosomal subunit protein eS24 OS=Candida albicans (strain SC5314 / ATCC MYA-2876) OX=237561 GN=RPS24 PE=1 SV=1
62	SwissProt	FABP5_HUMAN	107	15497	5	5	5	5	2.79	Fatty acid-binding protein 5 OS=Homo sapiens OX=9606 GN=FABP5 PE=1 SV=3
3	SwissProt	G3P1_YEAST	2193	35842	48	48	8	8	2.63	Glyceraldehyde-3-phosphate dehydrogenase 1 OS=Saccharomyces cerevisiae (strain ATCC 204508 / S288c) OX=559292 GN=TDH1 PE=1 SV=3
5	SwissProt	HSP74_YEAST	1775	69723	72	72	15	15	2.57	Heat shock protein SSA4 OS=Saccharomyces cerevisiae (strain ATCC 204508 / S288c) OX=559292 GN=SSA4 PE=1 SV=3
34	SwissProt	RL37_DEBHA	202	10065	9	9	3	3	2.37	Large ribosomal subunit protein eL37 OS=Debaryomyces hansenii (strain ATCC 36239 / CBS 767 / BCRC 21394 / JCM 1990 / NBRC 0083 / IGC 2968) OX=284592 GN=RPL37 PE=3 SV=1
5	SwissProt	HSP71_CANAL	1611	70452	66	66	14	14	2.32	Heat shock protein SSA1 OS=Candida albicans (strain SC5314 / ATCC MYA-2876) OX=237561 GN=SSA1 PE=1 SV=2
8	SwissProt	RS27A_KLULA	655	17291	38	38	5	5	2.32	Ubiquitin-ribosomal protein eS31 fusion protein OS=Kluyveromyces lactis (strain ATCC 8585 / CBS 2359 / DSM 70799 / NBRC 1267 / NRRL Y-1140 / WM37) OX=284590 GN=ubi3 PE=1 SV=2
3	SwissProt	G3P_ASHGO	360	35611	16	16	8	8	2.25	Glyceraldehyde-3-phosphate dehydrogenase OS=Ashbya gossypii (strain ATCC 10895 / CBS 109.51 / FGSC 9923 / NRRL Y-1056) OX=284811 GN=GPD PE=3 SV=2
43	SwissProt	RL12A_YEAST	148	17869	6	6	5	5	2.2	Large ribosomal subunit protein uL11A OS=Saccharomyces cerevisiae (strain ATCC 204508 / S288c) OX=559292 GN=RPL12A PE=1 SV=1
53	SwissProt	RL26A_YEAST	126	14225	10	10	4	4	2.2	Large ribosomal subunit protein uL24A OS=Saccharomyces cerevisiae (strain ATCC 204508 / S288c) OX=559292 GN=RPL26A PE=1 SV=3
3	SwissProt	G3P_PONAB	2247	36141	48	48	6	6	2.19	Glyceraldehyde-3-phosphate dehydrogenase OS=Pongo abelii OX=9601 GN=GAPDH PE=2 SV=3
104	SwissProt	NHP6A_YEAST	69	10796	3	3	3	3	2.13	Non-histone chromosomal protein 6A OS=Saccharomyces cerevisiae (strain ATCC 204508 / S288c) OX=559292 GN=NHP6A PE=1 SV=1
15	SwissProt	RS30_CANAL	355	7106	11	11	2	2	2.1	Small ribosomal subunit protein eS30 OS=Candida albicans (strain SC5314 / ATCC MYA-2876) OX=237561 GN=RPS30 PE=1 SV=1
16	SwissProt	ACT_ASHGO	314	41934	20	20	8	8	2.01	Actin OS=Ashbya gossypii (strain ATCC 10895 / CBS 109.51 / FGSC 9923 / NRRL Y-1056) OX=284811 GN=ACT1 PE=2 SV=1
39	SwissProt	RS12_YEAST	168	15462	7	7	3	3	1.93	Small ribosomal subunit protein eS12 OS=Saccharomyces cerevisiae (strain ATCC 204508 / S288c) OX=559292 GN=RPS12 PE=1 SV=1
57	SwissProt	RL2_CANGA	111	27322	7	7	7	7	1.92	Large ribosomal subunit protein uL2 OS=Candida glabrata (strain ATCC 2001 / BCRC 20586 / JCM 3761 / NBRC 0622 / NRRL Y-65 / CBS 138) OX=284593 GN=RPL2 PE=3 SV=1
57	SwissProt	RL2A_YEAST	109	27392	7	7	7	7	1.91	Large ribosomal subunit protein uL2A OS=Saccharomyces cerevisiae (strain ATCC 204508 / S288c) OX=559292 GN=RPL2A PE=1 SV=1
3	SwissProt	G3P2_KLUMA	254	35632	15	15	7	7	1.89	Glyceraldehyde-3-phosphate dehydrogenase 2 OS=Kluyveromyces marxianus OX=4911 GN=GAP2 PE=3 SV=2
41	SwissProt	RS17A_YEAST	157	15836	10	10	3	3	1.84	Small ribosomal subunit protein eS17A OS=Saccharomyces cerevisiae (strain ATCC 204508 / S288c) OX=559292 GN=RPS17A PE=1 SV=1
29	SwissProt	RL17A_YEAST	251	20537	8	8	3	3	1.76	Large ribosomal subunit protein uL22A OS=Saccharomyces cerevisiae (strain ATCC 204508 / S288c) OX=559292 GN=RPL17A PE=1 SV=4
87	SwissProt	IF5A1_YEAST	80	17217	5	5	4	4	1.63	Eukaryotic translation initiation factor 5A-1 OS=Saccharomyces cerevisiae (strain ATCC 204508 / S288c) OX=559292 GN=HYP2 PE=1 SV=3
37	SwissProt	PRDX2_CRIGR	179	21970	11	11	2	2	1.58	Peroxiredoxin-2 OS=Cricetulus griseus OX=10029 GN=PRDX2 PE=2 SV=3
3	SwissProt	G3P_DEBHA	2406	35926	49	49	5	5	1.55	Glyceraldehyde-3-phosphate dehydrogenase OS=Debaryomyces hansenii (strain ATCC 36239 / CBS 767 / BCRC 21394 / JCM 1990 / NBRC 0083 / IGC 2968) OX=284592 GN=GPD PE=3 SV=1
42	SwissProt	S10A9_HUMAN	152	13291	5	5	3	3	1.53	Protein S100-A9 OS=Homo sapiens OX=9606 GN=S100A9 PE=1 SV=1
189	SwissProt	RL38_YEAST	42	8821	2	2	1	1	1.53	Large ribosomal subunit protein eL38 OS=Saccharomyces cerevisiae (strain ATCC 204508 / S288c) OX=559292 GN=RPL38 PE=1 SV=1
9	SwissProt	EF1A_YEAST	488	50400	32	32	7	7	1.51	Elongation factor 1-alpha OS=Saccharomyces cerevisiae (strain ATCC 204508 / S288c) OX=559292 GN=TEF1 PE=1 SV=1
9	SwissProt	EF1A_ASHGO	470	50236	32	32	7	7	1.51	Elongation factor 1-alpha OS=Ashbya gossypii (strain ATCC 10895 / CBS 109.51 / FGSC 9923 / NRRL Y-1056) OX=284811 GN=TEF PE=3 SV=1
14	SwissProt	KPYK_ASHGO	378	55115	22	22	8	8	1.5	Pyruvate kinase OS=Ashbya gossypii (strain ATCC 10895 / CBS 109.51 / FGSC 9923 / NRRL Y-1056) OX=284811 GN=PYK1 PE=3 SV=1
5	SwissProt	HSP72_YEAST	990	69599	47	47	13	13	1.49	Heat shock protein SSA2 OS=Saccharomyces cerevisiae (strain ATCC 204508 / S288c) OX=559292 GN=SSA2 PE=1 SV=3
25	SwissProt	PMG1_YEAST	277	27592	13	13	3	3	1.48	Phosphoglycerate mutase 1 OS=Saccharomyces cerevisiae (strain ATCC 204508 / S288c) OX=559292 GN=GPM1 PE=1 SV=3
6	SwissProt	ENO_KLULA	1408	46546	30	30	8	8	1.47	Enolase OS=Kluyveromyces lactis (strain ATCC 8585 / CBS 2359 / DSM 70799 / NBRC 1267 / NRRL Y-1140 / WM37) OX=284590 GN=ENO PE=3 SV=1
5	SwissProt	HSP70_BLAEM	953	70961	41	41	10	10	1.44	Heat shock 70 kDa protein OS=Blastocladiella emersonii OX=4808 GN=HSP70 PE=3 SV=1
227	SwissProt	RL35A_YEAST	38	13958	3	3	3	3	1.42	Large ribosomal subunit protein uL29A OS=Saccharomyces cerevisiae (strain ATCC 204508 / S288c) OX=559292 GN=RPL35A PE=1 SV=1
79	SwissProt	RS14_KLULA	86	14553	3	3	3	3	1.35	Small ribosomal subunit protein uS11 OS=Kluyveromyces lactis (strain ATCC 8585 / CBS 2359 / DSM 70799 / NBRC 1267 / NRRL Y-1140 / WM37) OX=284590 GN=RPS14 PE=1 SV=1
5	SwissProt	HSP71_CRYNB	986	69538	46	46	8	8	1.34	Transcriptional coregulator SSA1 OS=Cryptococcus neoformans var. neoformans serotype D (strain B-3501A) OX=283643 GN=SSA1 PE=1 SV=1
22	SwissProt	RS21B_YEAST	311	9811	9	9	2	2	1.31	Small ribosomal subunit protein eS21B OS=Saccharomyces cerevisiae (strain ATCC 204508 / S288c) OX=559292 GN=RPS21B PE=1 SV=1
20	SwissProt	TRYP_PIG	322	25078	15	15	4	4	1.3	Trypsin OS=Sus scrofa OX=9823 PE=1 SV=1
3	SwissProt	G3P1_SCHPO	2138	36018	43	43	4	4	1.27	Glyceraldehyde-3-phosphate dehydrogenase 1 OS=Schizosaccharomyces pombe (strain 972 / ATCC 24843) OX=284812 GN=tdh1 PE=1 SV=1
209	SwissProt	COX12_YEAST	39	10010	2	2	2	2	1.27	Cytochrome c oxidase subunit 12, mitochondrial OS=Saccharomyces cerevisiae (strain ATCC 204508 / S288c) OX=559292 GN=COX12 PE=1 SV=2
16	SwissProt	ACT1_SCHCO	348	41876	18	18	6	6	1.24	Actin-1 OS=Schizophyllum commune OX=5334 GN=ACT1 PE=2 SV=1
3	SwissProt	G3P_KLEAE	225	31599	10	10	4	4	1.22	Glyceraldehyde-3-phosphate dehydrogenase (Fragment) OS=Klebsiella aerogenes OX=548 GN=gap PE=3 SV=1
60	SwissProt	RL27A_YEAST	110	15522	6	6	3	3	1.22	Large ribosomal subunit protein eL27A OS=Saccharomyces cerevisiae (strain ATCC 204508 / S288c) OX=559292 GN=RPL27A PE=1 SV=1
17	SwissProt	TIM9_CANGA	347	10349	6	6	1	1	1.21	Mitochondrial import inner membrane translocase subunit TIM9 OS=Candida glabrata (strain ATCC 2001 / BCRC 20586 / JCM 3761 / NBRC 0622 / NRRL Y-65 / CBS 138) OX=284593 GN=TIM9 PE=3 SV=1
5	SwissProt	HSP72_SCHPO	993	70475	49	49	8	8	1.18	Probable heat shock protein ssa2 OS=Schizosaccharomyces pombe (strain 972 / ATCC 24843) OX=284812 GN=ssa2 PE=1 SV=3
58	SwissProt	RS19A_CANAL	111	16119	5	5	3	3	1.17	Small ribosomal subunit protein eS19 OS=Candida albicans (strain SC5314 / ATCC MYA-2876) OX=237561 GN=RPS19A PE=1 SV=1
92	SwissProt	RS7A_YEAST	76	21609	4	4	3	3	1.16	Small ribosomal subunit protein eS7A OS=Saccharomyces cerevisiae (strain ATCC 204508 / S288c) OX=559292 GN=RPS7A PE=1 SV=4
9	SwissProt	EF1AC_PORPU	401	49656	26	26	6	6	1.15	Elongation factor 1-alpha C OS=Porphyra purpurea OX=2787 GN=TEF-C PE=2 SV=1
9	SwissProt	EF1A1_SCHPO	320	50085	23	23	6	6	1.13	Elongation factor 1-alpha-A OS=Schizosaccharomyces pombe (strain 972 / ATCC 24843) OX=284812 GN=tef101 PE=1 SV=1
160	SwissProt	MBF1_KLULA	48	16436	4	4	3	3	1.13	Multiprotein-bridging factor 1 OS=Kluyveromyces lactis (strain ATCC 8585 / CBS 2359 / DSM 70799 / NBRC 1267 / NRRL Y-1140 / WM37) OX=284590 GN=MBF1 PE=3 SV=2
153	SwissProt	S10A8_HUMAN	49	10885	2	2	2	2	1.12	Protein S100-A8 OS=Homo sapiens OX=9606 GN=S100A8 PE=1 SV=1
51	SwissProt	RS8A_YEAST	126	22590	5	5	3	3	1.09	Small ribosomal subunit protein eS8A OS=Saccharomyces cerevisiae (strain ATCC 204508 / S288c) OX=559292 GN=RPS8A PE=1 SV=1
5	SwissProt	HSP70_EMENI	920	70045	39	39	8	8	1.06	Heat shock 70 kDa protein OS=Emericella nidulans (strain FGSC A4 / ATCC 38163 / CBS 112.46 / NRRL 194 / M139) OX=227321 GN=hsp70 PE=1 SV=1
136	SwissProt	TRX1_YEAST	52	11342	4	4	1	1	1.06	Thioredoxin-1 OS=Saccharomyces cerevisiae (strain ATCC 204508 / S288c) OX=559292 GN=TRX1 PE=1 SV=3
5	SwissProt	HSP71_ORYLA	899	70649	41	41	8	8	1.05	Heat shock 70 kDa protein 1 OS=Oryzias latipes OX=8090 PE=3 SV=1
6	SwissProt	ENO2_DEBHA	149	47210	15	15	5	5	1.04	Enolase 2 OS=Debaryomyces hansenii (strain ATCC 36239 / CBS 767 / BCRC 21394 / JCM 1990 / NBRC 0083 / IGC 2968) OX=284592 GN=ENO2 PE=3 SV=1
103	SwissProt	CYC_TETPY	71	11582	4	4	2	2	1.04	Cytochrome c OS=Tetrahymena pyriformis OX=5908 PE=1 SV=1
181	SwissProt	S10A7_HUMAN	43	11578	2	2	2	2	1.04	Protein S100-A7 OS=Homo sapiens OX=9606 GN=S100A7 PE=1 SV=4
3	SwissProt	G3P_PICPA	446	35710	17	17	6	6	1.02	Glyceraldehyde-3-phosphate dehydrogenase OS=Komagataella pastoris OX=4922 GN=GPD PE=3 SV=1
56	SwissProt	RL15B_YEAST	112	24464	5	5	2	2	0.98	Large ribosomal subunit protein eL15B OS=Saccharomyces cerevisiae (strain ATCC 204508 / S288c) OX=559292 GN=RPL15B PE=1 SV=2
196	SwissProt	CYC_STROO	41	12103	3	3	1	1	0.97	Cytochrome c OS=Strigomonas oncopelti OX=5657 PE=1 SV=2
9	SwissProt	EF1A_SORMA	380	50115	21	21	6	6	0.96	Elongation factor 1-alpha OS=Sordaria macrospora OX=5147 GN=TEF PE=3 SV=1
54	SwissProt	CYC_CANAL	125	12286	8	8	1	1	0.95	Cytochrome c OS=Candida albicans (strain SC5314 / ATCC MYA-2876) OX=237561 GN=CYC1 PE=3 SV=3
47	SwissProt	KAD2_KLULA	141	25478	9	9	4	4	0.93	Adenylate kinase OS=Kluyveromyces lactis (strain ATCC 8585 / CBS 2359 / DSM 70799 / NBRC 1267 / NRRL Y-1140 / WM37) OX=284590 GN=ADK1 PE=3 SV=1
49	SwissProt	IPYR_ASHGO	136	32428	12	12	4	4	0.91	Inorganic pyrophosphatase OS=Ashbya gossypii (strain ATCC 10895 / CBS 109.51 / FGSC 9923 / NRRL Y-1056) OX=284811 GN=IPP1 PE=3 SV=1
49	SwissProt	IPYR_CANGA	126	32350	11	11	4	4	0.91	Inorganic pyrophosphatase OS=Candida glabrata (strain ATCC 2001 / BCRC 20586 / JCM 3761 / NBRC 0622 / NRRL Y-65 / CBS 138) OX=284593 GN=IPP1 PE=3 SV=1
262	SwissProt	RL31A_YEAST	32	12945	2	2	2	2	0.89	Large ribosomal subunit protein eL31A OS=Saccharomyces cerevisiae (strain ATCC 204508 / S288c) OX=559292 GN=RPL31A PE=1 SV=1
6	SwissProt	ENO2_YEAST	1340	46942	28	28	6	6	0.87	Enolase 2 OS=Saccharomyces cerevisiae (strain ATCC 204508 / S288c) OX=559292 GN=ENO2 PE=1 SV=2
27	SwissProt	TPIS_ZYGBA	272	27124	12	12	3	3	0.86	Triosephosphate isomerase OS=Zygosaccharomyces bailii OX=4954 GN=TPI1 PE=3 SV=1
118	SwissProt	RS20_YEAST	63	13899	3	3	2	2	0.81	Small ribosomal subunit protein uS10 OS=Saccharomyces cerevisiae (strain ATCC 204508 / S288c) OX=559292 GN=RPS20 PE=1 SV=3
90	SwissProt	RL19A_YEAST	79	21691	4	4	3	3	0.78	Large ribosomal subunit protein eL19A OS=Saccharomyces cerevisiae (strain ATCC 204508 / S288c) OX=559292 GN=RPL19A PE=1 SV=1
18	SwissProt	PGK_YEAST	313	44768	12	12	5	5	0.76	Phosphoglycerate kinase OS=Saccharomyces cerevisiae (strain ATCC 204508 / S288c) OX=559292 GN=PGK1 PE=1 SV=2
201	SwissProt	ADF_BRANA	41	14960	4	4	1	1	0.74	Actin-depolymerizing factor (Fragment) OS=Brassica napus OX=3708 PE=2 SV=1
82	SwissProt	RL13_KAZEX	84	22726	4	4	3	3	0.73	Large ribosomal subunit protein eL13 OS=Kazachstania exigua OX=34358 GN=RPL13 PE=3 SV=1
233	SwissProt	RPAB4_SCHPO	37	7427	1	1	1	1	0.72	DNA-directed RNA polymerases I, II, and III subunit RPABC4 OS=Schizosaccharomyces pombe (strain 972 / ATCC 24843) OX=284812 GN=rpc10 PE=1 SV=2
10	SwissProt	ALF_YEAST	473	39881	10	10	4	4	0.7	Fructose-bisphosphate aldolase OS=Saccharomyces cerevisiae (strain ATCC 204508 / S288c) OX=559292 GN=FBA1 PE=1 SV=3
14	SwissProt	KPYK2_CANGA	278	55905	15	15	5	5	0.7	Pyruvate kinase 2 OS=Candida glabrata (strain ATCC 2001 / BCRC 20586 / JCM 3761 / NBRC 0622 / NRRL Y-65 / CBS 138) OX=284593 GN=PYK2 PE=3 SV=1
109	SwissProt	MMS2_YEAST	66	15706	2	2	2	2	0.7	Ubiquitin-conjugating enzyme variant MMS2 OS=Saccharomyces cerevisiae (strain ATCC 204508 / S288c) OX=559292 GN=MMS2 PE=1 SV=1
49	SwissProt	IPYR_PICPA	58	32276	6	6	2	2	0.68	Inorganic pyrophosphatase OS=Komagataella pastoris OX=4922 GN=IPP1 PE=3 SV=3
69	SwissProt	RS23A_NAUCC	94	16142	5	5	2	2	0.67	Small ribosomal subunit protein uS12A OS=Naumovozyma castellii (strain ATCC 76901 / BCRC 22586 / CBS 4309 / NBRC 1992 / NRRL Y-12630) OX=1064592 GN=RPS23A PE=1 SV=1
16	SwissProt	ACT17_DICDI	241	41773	13	13	5	5	0.66	Actin-17 OS=Dictyostelium discoideum OX=44689 GN=act17 PE=3 SV=1
182	SwissProt	RPAB4_YEAST	43	7939	1	1	1	1	0.66	DNA-directed RNA polymerases I, II, and III subunit RPABC4 OS=Saccharomyces cerevisiae (strain ATCC 204508 / S288c) OX=559292 GN=RPC10 PE=1 SV=1
5	SwissProt	HSP70_HYDVU	716	71766	30	30	6	6	0.6	Heat shock 70 kDa protein OS=Hydra vulgaris OX=6087 GN=HSP70.1 PE=3 SV=1
5	SwissProt	HSP7E_SPIOL	526	72143	19	19	6	6	0.6	Chloroplast envelope membrane 70 kDa heat shock-related protein OS=Spinacia oleracea OX=3562 GN=SCE70 PE=1 SV=3
7	SwissProt	PMA1_KLULA	689	98711	26	26	7	7	0.6	Plasma membrane ATPase OS=Kluyveromyces lactis (strain ATCC 8585 / CBS 2359 / DSM 70799 / NBRC 1267 / NRRL Y-1140 / WM37) OX=284590 GN=PMA1 PE=1 SV=1
26	SwissProt	ILV5_YEAST	275	44512	8	8	4	4	0.6	Ketol-acid reductoisomerase, mitochondrial OS=Saccharomyces cerevisiae (strain ATCC 204508 / S288c) OX=559292 GN=ILV5 PE=1 SV=1
71	SwissProt	RS6_ASHGO	93	26907	4	4	3	3	0.6	Small ribosomal subunit protein eS6 OS=Ashbya gossypii (strain ATCC 10895 / CBS 109.51 / FGSC 9923 / NRRL Y-1056) OX=284811 GN=RPS6 PE=3 SV=1
44	SwissProt	ATPB_YEAST	144	54817	6	6	6	6	0.59	ATP synthase subunit beta, mitochondrial OS=Saccharomyces cerevisiae (strain ATCC 204508 / S288c) OX=559292 GN=ATP2 PE=1 SV=2
25	SwissProt	GPMA_BIFLD	92	27645	7	7	2	2	0.58	2,3-bisphosphoglycerate-dependent phosphoglycerate mutase OS=Bifidobacterium longum (strain DJO10A) OX=205913 GN=gpmA PE=3 SV=1
24	SwissProt	VATB_CANAL	290	57245	8	8	5	5	0.56	V-type proton ATPase subunit B OS=Candida albicans (strain SC5314 / ATCC MYA-2876) OX=237561 GN=VMA2 PE=3 SV=1
127	SwissProt	RL27_NITEU	56	9201	4	4	1	1	0.56	Large ribosomal subunit protein bL27 OS=Nitrosomonas europaea (strain ATCC 19718 / CIP 103999 / KCTC 2705 / NBRC 14298) OX=228410 GN=rpmA PE=3 SV=1
78	SwissProt	RS21B_CANAL	86	9690	2	2	1	1	0.53	Small ribosomal subunit protein eS21 OS=Candida albicans (strain SC5314 / ATCC MYA-2876) OX=237561 GN=RPS21B PE=1 SV=1
5	SwissProt	HSP77_YEAST	179	70585	12	12	5	5	0.52	Import motor subunit, mitochondrial OS=Saccharomyces cerevisiae (strain ATCC 204508 / S288c) OX=559292 GN=SSC1 PE=1 SV=1
45	SwissProt	HSP60_YEAST	143	60999	7	7	6	6	0.51	Heat shock protein 60, mitochondrial OS=Saccharomyces cerevisiae (strain ATCC 204508 / S288c) OX=559292 GN=HSP60 PE=1 SV=1
94	SwissProt	ARF_ASHGO	75	20572	2	2	2	2	0.5	ADP-ribosylation factor OS=Ashbya gossypii (strain ATCC 10895 / CBS 109.51 / FGSC 9923 / NRRL Y-1056) OX=284811 GN=ARF1 PE=3 SV=3
131	SwissProt	TIM8_ASHGO	54	10095	1	1	1	1	0.5	Mitochondrial import inner membrane translocase subunit TIM8 OS=Ashbya gossypii (strain ATCC 10895 / CBS 109.51 / FGSC 9923 / NRRL Y-1056) OX=284811 GN=TIM8 PE=3 SV=1
163	SwissProt	ACBP_YEAST	48	10055	2	2	1	1	0.5	Acyl-CoA-binding protein OS=Saccharomyces cerevisiae (strain ATCC 204508 / S288c) OX=559292 GN=ACB1 PE=1 SV=3
236	SwissProt	CX6B1_MOUSE	37	10293	2	2	1	1	0.49	Cytochrome c oxidase subunit 6B1 OS=Mus musculus OX=10090 GN=Cox6b1 PE=1 SV=2
49	SwissProt	IPYR_CANAL	62	32352	4	4	2	2	0.48	Inorganic pyrophosphatase OS=Candida albicans (strain SC5314 / ATCC MYA-2876) OX=237561 GN=IPP1 PE=1 SV=3
5	SwissProt	SSB1_KLUMA	261	66160	9	9	5	5	0.47	Ribosome-associated molecular chaperone SSB1 OS=Kluyveromyces marxianus OX=4911 GN=SSB1 PE=3 SV=2
50	SwissProt	TIM10_YEAST	135	10526	3	3	1	1	0.47	Mitochondrial import inner membrane translocase subunit TIM10 OS=Saccharomyces cerevisiae (strain ATCC 204508 / S288c) OX=559292 GN=TIM10 PE=1 SV=1
5	SwissProt	SSB1_YEAST	197	66732	9	9	6	6	0.46	Ribosome-associated molecular chaperone SSB1 OS=Saccharomyces cerevisiae (strain ATCC 204508 / S288c) OX=559292 GN=SSB1 PE=1 SV=3
5	SwissProt	SSB1_NAKDE	162	66502	7	7	5	5	0.46	Ribosome-associated molecular chaperone SSB1 OS=Nakaseomyces delphensis OX=51657 GN=SSB1 PE=3 SV=3
66	SwissProt	PGK2_RHINI	100	44857	8	8	3	3	0.46	Phosphoglycerate kinase 2 OS=Rhizopus niveus OX=4844 GN=PGK2 PE=3 SV=1
91	SwissProt	RL9_BOVIN	77	21977	4	4	2	2	0.46	Large ribosomal subunit protein uL6 OS=Bos taurus OX=9913 GN=RPL9 PE=2 SV=1
5	SwissProt	HSP70_LEIMA	419	56728	14	14	3	3	0.45	Heat shock 70 kDa protein (Fragment) OS=Leishmania major OX=5664 GN=HSP70 PE=3 SV=1
18	SwissProt	PGK_CANAL	332	45266	18	18	3	3	0.45	Phosphoglycerate kinase OS=Candida albicans (strain SC5314 / ATCC MYA-2876) OX=237561 GN=PGK1 PE=3 SV=1
132	SwissProt	RLA4_YEAST	54	11043	1	1	1	1	0.45	Large ribosomal subunit protein P2B OS=Saccharomyces cerevisiae (strain ATCC 204508 / S288c) OX=559292 GN=RPP2B PE=1 SV=2
140	SwissProt	CH10_SCHPO	51	11275	2	2	1	1	0.44	10 kDa heat shock protein, mitochondrial OS=Schizosaccharomyces pombe (strain 972 / ATCC 24843) OX=284812 GN=hsp10 PE=1 SV=1
321	SwissProt	H4_ACRAS	21	11374	1	1	1	1	0.44	Histone H4 OS=Acrolepiopsis assectella OX=57686 GN=His4 PE=3 SV=2
5	SwissProt	HSP71_ANOAL	515	70721	18	18	4	4	0.43	Heat shock protein 70 A1 OS=Anopheles albimanus OX=7167 GN=HSP70A1 PE=3 SV=1
8	SwissProt	UBIQP_ACEPE	518	47420	37	37	5	5	0.43	Polyubiquitin (Fragment) OS=Acetabularia peniculus OX=35862 PE=3 SV=2
52	SwissProt	SMT3_YEAST	126	11590	2	2	1	1	0.43	Ubiquitin-like protein SMT3 OS=Saccharomyces cerevisiae (strain ATCC 204508 / S288c) OX=559292 GN=SMT3 PE=1 SV=1
245	SwissProt	DCD_HUMAN	36	11391	1	1	1	1	0.43	Dermcidin OS=Homo sapiens OX=9606 GN=DCD PE=1 SV=2
5	SwissProt	BIP_SCHPO	308	73239	15	15	4	4	0.41	Endoplasmic reticulum chaperone BiP OS=Schizosaccharomyces pombe (strain 972 / ATCC 24843) OX=284812 GN=bip1 PE=3 SV=2
149	SwissProt	FKBP_NEIMA	49	11830	1	1	1	1	0.41	FK506-binding protein OS=Neisseria meningitidis serogroup A / serotype 4A (strain DSM 15465 / Z2491) OX=122587 GN=fbp PE=3 SV=1
216	SwissProt	RL36_EMENI	39	11881	1	1	1	1	0.41	Large ribosomal subunit protein eL36 OS=Emericella nidulans (strain FGSC A4 / ATCC 38163 / CBS 112.46 / NRRL 194 / M139) OX=227321 GN=AN4452-2 PE=3 SV=1
332	SwissProt	RL22_NEIG1	18	11959	1	1	1	1	0.41	Large ribosomal subunit protein uL22 OS=Neisseria gonorrhoeae (strain ATCC 700825 / FA 1090) OX=242231 GN=rplV PE=3 SV=1
5	SwissProt	Y429_SHEHH	243	25009	11	11	1	1	0.4	UPF0758 protein Shal_0429 OS=Shewanella halifaxensis (strain HAW-EB4) OX=458817 GN=Shal_0429 PE=3 SV=1
7	SwissProt	PMA1_ZYGRO	431	100569	19	19	6	6	0.4	Plasma membrane ATPase OS=Zygosaccharomyces rouxii OX=4956 PE=3 SV=1
76	SwissProt	RL1A_YEAST	88	24698	2	2	2	2	0.4	Large ribosomal subunit protein uL1A OS=Saccharomyces cerevisiae (strain ATCC 204508 / S288c) OX=559292 GN=RPL1A PE=1 SV=1
278	SwissProt	CYC_ASPNG	29	12061	1	1	1	1	0.4	Cytochrome c OS=Aspergillus niger OX=5061 GN=cycA PE=1 SV=1
114	SwissProt	RL10_YEAST	64	25573	2	2	2	2	0.39	Large ribosomal subunit protein uL16 OS=Saccharomyces cerevisiae (strain ATCC 204508 / S288c) OX=559292 GN=RPL10 PE=1 SV=1
5	SwissProt	SSB1_KLULA	231	66318	7	7	4	4	0.38	Ribosome-associated molecular chaperone SSB1 OS=Kluyveromyces lactis (strain ATCC 8585 / CBS 2359 / DSM 70799 / NBRC 1267 / NRRL Y-1140 / WM37) OX=284590 GN=SSB1 PE=3 SV=3
5	SwissProt	SSB1_ASHGO	150	66383	7	7	5	5	0.37	Ribosome-associated molecular chaperone SSB1 OS=Ashbya gossypii (strain ATCC 10895 / CBS 109.51 / FGSC 9923 / NRRL Y-1056) OX=284811 GN=SSB1 PE=3 SV=3
73	SwissProt	MPG1_ASHGO	92	39674	3	3	3	3	0.37	Mannose-1-phosphate guanyltransferase OS=Ashbya gossypii (strain ATCC 10895 / CBS 109.51 / FGSC 9923 / NRRL Y-1056) OX=284811 GN=MPG1 PE=3 SV=1
71	SwissProt	RS6A_CANAL	35	27184	2	2	2	2	0.36	Small ribosomal subunit protein eS6 OS=Candida albicans (strain SC5314 / ATCC MYA-2876) OX=237561 GN=RPS6A PE=1 SV=1
5	SwissProt	HSP70_NEUCR	248	70738	8	8	5	5	0.35	Heat shock 70 kDa protein OS=Neurospora crassa (strain ATCC 24698 / 74-OR23-1A / CBS 708.71 / DSM 1257 / FGSC 987) OX=367110 GN=hsps-1 PE=2 SV=2
14	SwissProt	KPYK_DEBHA	154	56078	6	6	4	4	0.35	Pyruvate kinase OS=Debaryomyces hansenii (strain ATCC 36239 / CBS 767 / BCRC 21394 / JCM 1990 / NBRC 0083 / IGC 2968) OX=284592 GN=PYK1 PE=3 SV=1
83	SwissProt	GPP1_YEAST	84	28100	2	2	2	2	0.35	Glycerol-1-phosphate phosphohydrolase 1 OS=Saccharomyces cerevisiae (strain ATCC 204508 / S288c) OX=559292 GN=GPP1 PE=1 SV=3
187	SwissProt	RS26A_YEAST	42	13724	1	1	1	1	0.35	Small ribosomal subunit protein eS26A OS=Saccharomyces cerevisiae (strain ATCC 204508 / S288c) OX=559292 GN=RPS26A PE=1 SV=1
314	SwissProt	H2A1_ASHGO	23	13857	1	1	1	1	0.35	Histone H2A.1 OS=Ashbya gossypii (strain ATCC 10895 / CBS 109.51 / FGSC 9923 / NRRL Y-1056) OX=284811 GN=HTA1 PE=3 SV=3
336	SwissProt	RL22A_YEAST	18	13685	1	1	1	1	0.35	Large ribosomal subunit protein eL22A OS=Saccharomyces cerevisiae (strain ATCC 204508 / S288c) OX=559292 GN=RPL22A PE=1 SV=3
18	SwissProt	PGK_PENCI	232	44103	14	14	3	3	0.33	Phosphoglycerate kinase OS=Penicillium citrinum OX=5077 GN=PGKA PE=3 SV=1
18	SwissProt	PGK_ASHGO	123	44305	9	9	3	3	0.33	Phosphoglycerate kinase OS=Ashbya gossypii (strain ATCC 10895 / CBS 109.51 / FGSC 9923 / NRRL Y-1056) OX=284811 GN=PGK1 PE=3 SV=3
66	SwissProt	PGK_SCHPO	74	44278	5	5	3	3	0.33	Phosphoglycerate kinase OS=Schizosaccharomyces pombe (strain 972 / ATCC 24843) OX=284812 GN=pgk1 PE=1 SV=1
116	SwissProt	RS4A_YEAST	63	29449	2	2	2	2	0.33	Small ribosomal subunit protein eS4A OS=Saccharomyces cerevisiae (strain ATCC 204508 / S288c) OX=559292 GN=RPS4A PE=1 SV=1
116	SwissProt	RS4_YARLI	55	29177	2	2	2	2	0.33	Small ribosomal subunit protein eS4 OS=Yarrowia lipolytica (strain CLIB 122 / E 150) OX=284591 GN=RPS4 PE=2 SV=1
128	SwissProt	RL3_KLULA	55	43719	3	3	3	3	0.33	Large ribosomal subunit protein uL3 OS=Kluyveromyces lactis (strain ATCC 8585 / CBS 2359 / DSM 70799 / NBRC 1267 / NRRL Y-1140 / WM37) OX=284590 GN=RPL3 PE=1 SV=1
93	SwissProt	OYE1_SACPS	75	44987	5	5	2	2	0.32	NADPH dehydrogenase 1 OS=Saccharomyces pastorianus OX=27292 GN=OYE1 PE=1 SV=3
98	SwissProt	G6PI_YEAST	72	61261	5	5	4	4	0.32	Glucose-6-phosphate isomerase OS=Saccharomyces cerevisiae (strain ATCC 204508 / S288c) OX=559292 GN=PGI1 PE=1 SV=3
135	SwissProt	BMH1_YEAST	53	30187	2	2	2	2	0.32	Protein BMH1 OS=Saccharomyces cerevisiae (strain ATCC 204508 / S288c) OX=559292 GN=BMH1 PE=1 SV=4
186	SwissProt	TRUA_LEGPA	43	29825	6	6	1	1	0.32	tRNA pseudouridine synthase A OS=Legionella pneumophila (strain Paris) OX=297246 GN=truA PE=3 SV=1
38	SwissProt	HSP7F_ASHGO	177	77562	5	5	4	4	0.31	Heat shock protein homolog SSE1 OS=Ashbya gossypii (strain ATCC 10895 / CBS 109.51 / FGSC 9923 / NRRL Y-1056) OX=284811 GN=SSE1 PE=3 SV=1
230	SwissProt	RL14A_YEAST	37	15215	1	1	1	1	0.31	Large ribosomal subunit protein eL14A OS=Saccharomyces cerevisiae (strain ATCC 204508 / S288c) OX=559292 GN=RPL14A PE=1 SV=1
326	SwissProt	RL9_PSEF5	19	15428	1	1	1	1	0.31	Large ribosomal subunit protein bL9 OS=Pseudomonas fluorescens (strain ATCC BAA-477 / NRRL B-23932 / Pf-5) OX=220664 GN=rplI PE=3 SV=1
46	SwissProt	HSP82_YEAST	143	81356	6	6	5	5	0.3	ATP-dependent molecular chaperone HSP82 OS=Saccharomyces cerevisiae (strain ATCC 204508 / S288c) OX=559292 GN=HSP82 PE=1 SV=1
115	SwissProt	ENO11_SCHPO	63	47577	9	9	1	1	0.3	Enolase 1-1 OS=Schizosaccharomyces pombe (strain 972 / ATCC 24843) OX=284812 GN=eno101 PE=1 SV=2
147	SwissProt	EFTU_YEAST	50	48113	3	3	3	3	0.3	Elongation factor Tu, mitochondrial OS=Saccharomyces cerevisiae (strain ATCC 204508 / S288c) OX=559292 GN=TUF1 PE=1 SV=1
180	SwissProt	HSP16_SCHPO	44	15958	1	1	1	1	0.3	Heat shock protein 16 OS=Schizosaccharomyces pombe (strain 972 / ATCC 24843) OX=284812 GN=hsp16 PE=1 SV=1
242	SwissProt	RS16_KAZEX	36	15878	1	1	1	1	0.3	Small ribosomal subunit protein uS9 OS=Kazachstania exigua OX=34358 GN=RPS16 PE=3 SV=3
302	SwissProt	RL25_YEAST	26	15748	1	1	1	1	0.3	Large ribosomal subunit protein uL23 OS=Saccharomyces cerevisiae (strain ATCC 204508 / S288c) OX=559292 GN=RPL25 PE=1 SV=4
47	SwissProt	KAD2_USTMA	50	32733	2	2	2	2	0.29	Adenylate kinase OS=Ustilago maydis (strain 521 / FGSC 9021) OX=237631 GN=ADK1 PE=3 SV=3
86	SwissProt	CALM_KLULA	80	16110	2	2	1	1	0.29	Calmodulin OS=Kluyveromyces lactis (strain ATCC 8585 / CBS 2359 / DSM 70799 / NBRC 1267 / NRRL Y-1140 / WM37) OX=284590 GN=CMD1 PE=1 SV=1
28	SwissProt	ACON_YEAST	256	85714	8	8	4	4	0.28	Aconitate hydratase, mitochondrial OS=Saccharomyces cerevisiae (strain ATCC 204508 / S288c) OX=559292 GN=ACO1 PE=1 SV=2
67	SwissProt	ADT_CHLRE	97	33677	3	3	2	2	0.28	ADP,ATP carrier protein OS=Chlamydomonas reinhardtii OX=3055 GN=ABT PE=2 SV=1
106	SwissProt	GLRX5_YEAST	68	17035	1	1	1	1	0.28	Monothiol glutaredoxin-5, mitochondrial OS=Saccharomyces cerevisiae (strain ATCC 204508 / S288c) OX=559292 GN=GRX5 PE=1 SV=1
144	SwissProt	RL5_YEAST	45	33751	2	2	2	2	0.28	Large ribosomal subunit protein uL18 OS=Saccharomyces cerevisiae (strain ATCC 204508 / S288c) OX=559292 GN=RPL5 PE=1 SV=4
190	SwissProt	YMY9_YEAST	42	34048	2	2	2	2	0.28	Glucose-6-phosphate 1-epimerase OS=Saccharomyces cerevisiae (strain ATCC 204508 / S288c) OX=559292 GN=YMR099C PE=1 SV=1
204	SwissProt	LYSC_GORGO	40	17012	1	1	1	1	0.28	Lysozyme C OS=Gorilla gorilla gorilla OX=9595 GN=LYZ PE=2 SV=1
291	SwissProt	LITA_LATHA	27	16670	1	1	1	1	0.28	Alpha-latroinsectotoxin-Lh1a (Fragments) OS=Latrodectus hasselti OX=256736 PE=1 SV=1
30	SwissProt	PIR1_YEAS1	226	34845	11	11	1	1	0.27	Cell wall mannoprotein PIR1 OS=Saccharomyces cerevisiae (strain RM11-1a) OX=285006 GN=PIR1 PE=3 SV=1
61	SwissProt	TRXB_CANGA	108	34592	2	2	2	2	0.27	Thioredoxin reductase OS=Candida glabrata (strain ATCC 2001 / BCRC 20586 / JCM 3761 / NBRC 0622 / NRRL Y-65 / CBS 138) OX=284593 GN=TRR1 PE=3 SV=1
156	SwissProt	RL24_YARLI	48	17320	2	2	1	1	0.27	Large ribosomal subunit protein eL24 OS=Yarrowia lipolytica (strain CLIB 122 / E 150) OX=284591 GN=RPL24 PE=3 SV=1
175	SwissProt	RL24A_CANAL	44	17373	1	1	1	1	0.27	Large ribosomal subunit protein eL24 OS=Candida albicans (strain SC5314 / ATCC MYA-2876) OX=237561 GN=RPL24A PE=1 SV=1
191	SwissProt	CENPA_XENLA	42	17503	1	1	1	1	0.27	Histone H3-like centromeric protein A OS=Xenopus laevis OX=8355 GN=cenpa PE=2 SV=1
341	SwissProt	NHP2_YEAST	17	17168	1	1	1	1	0.27	H/ACA ribonucleoprotein complex subunit NHP2 OS=Saccharomyces cerevisiae (strain ATCC 204508 / S288c) OX=559292 GN=NHP2 PE=1 SV=2
70	SwissProt	ATPA_PICAN	94	55087	5	5	3	3	0.26	ATP synthase subunit alpha, mitochondrial OS=Pichia angusta OX=870730 GN=ATP1 PE=1 SV=1
88	SwissProt	ADH1_PICST	80	37010	5	5	1	1	0.26	Alcohol dehydrogenase 1 OS=Scheffersomyces stipitis (strain ATCC 58785 / CBS 6054 / NBRC 10063 / NRRL Y-11545) OX=322104 GN=ADH1 PE=3 SV=1
145	SwissProt	TAL1_KLULA	50	36454	2	2	1	1	0.26	Transaldolase OS=Kluyveromyces lactis (strain ATCC 8585 / CBS 2359 / DSM 70799 / NBRC 1267 / NRRL Y-1140 / WM37) OX=284590 GN=TAL1 PE=3 SV=3
271	SwissProt	CKS1_YEAST	29	17841	1	1	1	1	0.26	Cyclin-dependent kinases regulatory subunit OS=Saccharomyces cerevisiae (strain ATCC 204508 / S288c) OX=559292 GN=CKS1 PE=1 SV=1
283	SwissProt	RS11A_YEAST	28	17852	1	1	1	1	0.26	Small ribosomal subunit protein uS17A OS=Saccharomyces cerevisiae (strain ATCC 204508 / S288c) OX=559292 GN=RPS11A PE=1 SV=1
335	SwissProt	ISCR_VIBVU	18	18168	1	1	1	1	0.26	HTH-type transcriptional regulator IscR OS=Vibrio vulnificus (strain CMCP6) OX=216895 GN=iscR PE=3 SV=1
351	SwissProt	RIMP_FINM2	15	17906	1	1	1	1	0.26	Ribosome maturation factor RimP OS=Finegoldia magna (strain ATCC 29328 / DSM 20472 / WAL 2508) OX=334413 GN=rimP PE=3 SV=1
3	SwissProt	E4PD_ALIFM	59	37901	2	2	2	2	0.25	D-erythrose-4-phosphate dehydrogenase OS=Aliivibrio fischeri (strain MJ11) OX=388396 GN=epd PE=3 SV=1
31	SwissProt	EF2_ASHGO	225	93944	12	12	5	5	0.25	Elongation factor 2 OS=Ashbya gossypii (strain ATCC 10895 / CBS 109.51 / FGSC 9923 / NRRL Y-1056) OX=284811 GN=EFT1 PE=3 SV=1
99	SwissProt	SSRP_SHEHH	72	18882	2	2	1	1	0.25	SsrA-binding protein OS=Shewanella halifaxensis (strain HAW-EB4) OX=458817 GN=smpB PE=3 SV=1
172	SwissProt	TAL1_YEAST	46	37127	2	2	2	2	0.25	Transaldolase OS=Saccharomyces cerevisiae (strain ATCC 204508 / S288c) OX=559292 GN=TAL1 PE=1 SV=4
251	SwissProt	CYPH_CATRO	34	18501	1	1	1	1	0.25	Peptidyl-prolyl cis-trans isomerase OS=Catharanthus roseus OX=4058 GN=PCKR1 PE=1 SV=1
317	SwissProt	GIS2_YEAST	21	18289	1	1	1	1	0.25	Zinc finger protein GIS2 OS=Saccharomyces cerevisiae (strain ATCC 204508 / S288c) OX=559292 GN=GIS2 PE=1 SV=1
85	SwissProt	ISU1_YARLI	83	19396	1	1	1	1	0.24	Iron sulfur cluster assembly protein 1, mitochondrial OS=Yarrowia lipolytica (strain CLIB 122 / E 150) OX=284591 GN=ISU1 PE=3 SV=1
158	SwissProt	TCTP_IXOSC	48	19530	2	2	1	1	0.24	Translationally-controlled tumor protein homolog OS=Ixodes scapularis OX=6945 GN=Tctp PE=2 SV=1
200	SwissProt	YBEY_BUCAP	41	19211	1	1	1	1	0.24	Endoribonuclease YbeY OS=Buchnera aphidicola subsp. Schizaphis graminum (strain Sg) OX=198804 GN=ybeY PE=3 SV=2
214	SwissProt	RL4A_SCHPO	39	39800	2	2	1	1	0.24	Large ribosomal subunit protein uL4A OS=Schizosaccharomyces pombe (strain 972 / ATCC 24843) OX=284812 GN=rpl402 PE=1 SV=2
65	SwissProt	PLAK_BOVIN	101	82510	4	4	4	4	0.23	Junction plakoglobin OS=Bos taurus OX=9913 GN=JUP PE=2 SV=1
98	SwissProt	G6PI_ASHGO	39	61219	3	3	3	3	0.23	Glucose-6-phosphate isomerase OS=Ashbya gossypii (strain ATCC 10895 / CBS 109.51 / FGSC 9923 / NRRL Y-1056) OX=284811 GN=PGI1 PE=3 SV=1
170	SwissProt	RL11A_YEAST	47	19764	1	1	1	1	0.23	Large ribosomal subunit protein uL5A OS=Saccharomyces cerevisiae (strain ATCC 204508 / S288c) OX=559292 GN=RPL11A PE=1 SV=2
325	SwissProt	RL6_CANAL	20	19751	1	1	1	1	0.23	Large ribosomal subunit protein eL6 OS=Candida albicans (strain SC5314 / ATCC MYA-2876) OX=237561 GN=RPL6 PE=1 SV=1
3	SwissProt	G3PA1_ARATH	49	42748	2	2	2	2	0.22	Glyceraldehyde-3-phosphate dehydrogenase GAPA1, chloroplastic OS=Arabidopsis thaliana OX=3702 GN=GAPA1 PE=1 SV=3
148	SwissProt	TSAC_SHEFN	49	20636	1	1	1	1	0.22	Threonylcarbamoyl-AMP synthase OS=Shewanella frigidimarina (strain NCIMB 400) OX=318167 GN=tsaC PE=3 SV=1
346	SwissProt	ARF2_DROME	17	20718	1	1	1	1	0.22	ADP-ribosylation factor 2 OS=Drosophila melanogaster OX=7227 GN=Arf102F PE=2 SV=2
5	SwissProt	DNAK_HYPNA	162	67569	5	5	2	2	0.21	Chaperone protein DnaK OS=Hyphomonas neptunium (strain ATCC 15444) OX=228405 GN=dnaK PE=3 SV=1
5	SwissProt	DNAK_CALS4	132	66045	5	5	3	3	0.21	Chaperone protein DnaK OS=Caldanaerobacter subterraneus subsp. tengcongensis (strain DSM 15242 / JCM 11007 / NBRC 100824 / MB4) OX=273068 GN=dnaK PE=3 SV=1
5	SwissProt	SSB1_CANAW	75	66610	4	4	3	3	0.21	Ribosome-associated molecular chaperone SSB1 OS=Candida albicans (strain WO-1) OX=294748 GN=SSB1 PE=3 SV=2
105	SwissProt	VATA_CANAL	68	67907	4	4	3	3	0.21	V-type proton ATPase catalytic subunit A OS=Candida albicans (strain SC5314 / ATCC MYA-2876) OX=237561 GN=TFP1 PE=1 SV=2
258	SwissProt	GPX1_CHLRE	32	21544	1	1	1	1	0.21	Glutathione peroxidase 1, mitochondrial OS=Chlamydomonas reinhardtii OX=3055 GN=GPX PE=1 SV=2
315	SwissProt	RECR_METPP	22	21397	1	1	1	1	0.21	Recombination protein RecR OS=Methylibium petroleiphilum (strain ATCC BAA-1232 / LMG 22953 / PM1) OX=420662 GN=recR PE=3 SV=1
5	SwissProt	DNAK_AGRFC	255	68152	6	6	3	3	0.2	Chaperone protein DnaK OS=Agrobacterium fabrum (strain C58 / ATCC 33970) OX=176299 GN=dnaK PE=2 SV=2
13	SwissProt	ODPA_KLULA	379	45766	12	12	2	2	0.2	Pyruvate dehydrogenase E1 component subunit alpha, mitochondrial OS=Kluyveromyces lactis (strain ATCC 8585 / CBS 2359 / DSM 70799 / NBRC 1267 / NRRL Y-1140 / WM37) OX=284590 GN=PDA1 PE=3 SV=2
19	SwissProt	ENO_AERPE	329	46316	7	7	1	1	0.2	Enolase OS=Aeropyrum pernix (strain ATCC 700893 / DSM 11879 / JCM 9820 / NBRC 100138 / K1) OX=272557 GN=eno PE=3 SV=1
97	SwissProt	ODPA_YEAST	74	46712	3	3	2	2	0.2	Pyruvate dehydrogenase E1 component subunit alpha, mitochondrial OS=Saccharomyces cerevisiae (strain ATCC 204508 / S288c) OX=559292 GN=PDA1 PE=1 SV=2
218	SwissProt	RL16A_CANAL	38	22679	1	1	1	1	0.2	Large ribosomal subunit protein uL13 OS=Candida albicans (strain SC5314 / ATCC MYA-2876) OX=237561 GN=RPL16A PE=1 SV=1
273	SwissProt	SPB12_HUMAN	29	46646	2	2	2	2	0.2	Serpin B12 OS=Homo sapiens OX=9606 GN=SERPINB12 PE=1 SV=1
5	SwissProt	BIP_CANGA	48	73342	3	3	3	3	0.19	Endoplasmic reticulum chaperone BiP OS=Candida glabrata (strain ATCC 2001 / BCRC 20586 / JCM 3761 / NBRC 0622 / NRRL Y-65 / CBS 138) OX=284593 GN=KAR2 PE=3 SV=1
48	SwissProt	ENO_MASBA	139	48489	8	8	1	1	0.19	Enolase OS=Mastigamoeba balamuthi OX=108607 GN=ENOL PE=2 SV=1
72	SwissProt	HSP26_YEAST	92	23865	2	2	1	1	0.19	Heat shock protein 26 OS=Saccharomyces cerevisiae (strain ATCC 204508 / S288c) OX=559292 GN=HSP26 PE=1 SV=3
124	SwissProt	ALBU_HUMAN	56	71317	3	3	3	3	0.19	Albumin OS=Homo sapiens OX=9606 GN=ALB PE=1 SV=2
184	SwissProt	RL15A_CANAL	43	24371	1	1	1	1	0.19	Large ribosomal subunit protein eL15 OS=Candida albicans (strain SC5314 / ATCC MYA-2876) OX=237561 GN=RPL15A PE=1 SV=1
195	SwissProt	KTHY_THESM	41	23719	1	1	1	1	0.19	Probable thymidylate kinase OS=Thermococcus sibiricus (strain DSM 12597 / MM 739) OX=604354 GN=tmk PE=3 SV=1
293	SwissProt	KAD_METAC	27	23819	1	1	1	1	0.19	Adenylate kinase OS=Methanosarcina acetivorans (strain ATCC 35395 / DSM 2834 / JCM 12185 / C2A) OX=188937 GN=adk PE=3 SV=1
38	SwissProt	HSP7F_CANGA	89	77546	3	3	3	3	0.18	Heat shock protein homolog SSE1 OS=Candida glabrata (strain ATCC 2001 / BCRC 20586 / JCM 3761 / NBRC 0622 / NRRL Y-65 / CBS 138) OX=284593 GN=SSE1 PE=3 SV=1
38	SwissProt	HSP7F_NAUCC	81	76054	3	3	3	3	0.18	Heat shock protein homolog SSE1 OS=Naumovozyma castellii (strain ATCC 76901 / BCRC 22586 / CBS 4309 / NBRC 1992 / NRRL Y-12630) OX=1064592 GN=SSE1 PE=3 SV=1
44	SwissProt	ATPB1_BRASB	108	51285	3	3	2	2	0.18	ATP synthase subunit beta 1 OS=Bradyrhizobium sp. (strain BTAi1 / ATCC BAA-1182) OX=288000 GN=atpD1 PE=3 SV=1
59	SwissProt	RS5_YEAST	110	25080	1	1	1	1	0.18	Small ribosomal subunit protein uS7 OS=Saccharomyces cerevisiae (strain ATCC 204508 / S288c) OX=559292 GN=RPS5 PE=1 SV=3
112	SwissProt	MURC_LEGPA	64	52178	6	6	1	1	0.18	UDP-N-acetylmuramate--L-alanine ligase OS=Legionella pneumophila (strain Paris) OX=297246 GN=murC PE=3 SV=1
133	SwissProt	IF2GL_HUMAN	54	51766	3	3	1	1	0.18	Eukaryotic translation initiation factor 2 subunit 3B OS=Homo sapiens OX=9606 GN=EIF2S3B PE=2 SV=2
194	SwissProt	TOLQ_HAEIN	42	25327	1	1	1	1	0.18	Tol-Pal system protein TolQ OS=Haemophilus influenzae (strain ATCC 51907 / DSM 11121 / KW20 / Rd) OX=71421 GN=tolQ PE=3 SV=1
235	SwissProt	WNK6_ORYSJ	37	50043	4	4	1	1	0.18	Probable serine/threonine-protein kinase WNK6 OS=Oryza sativa subsp. japonica OX=39947 GN=WNK6 PE=2 SV=1
294	SwissProt	TNFA_CAMBA	27	25706	1	1	1	1	0.18	Tumor necrosis factor OS=Camelus bactrianus OX=9837 GN=TNF PE=2 SV=1
308	SwissProt	TRMD_ANAPZ	24	25915	1	1	1	1	0.18	tRNA (guanine-N(1)-)-methyltransferase OS=Anaplasma phagocytophilum (strain HZ) OX=212042 GN=trmD PE=1 SV=1
327	SwissProt	CASB_BOVIN	19	25148	1	1	1	1	0.18	Beta-casein OS=Bos taurus OX=9913 GN=CSN2 PE=1 SV=2
331	SwissProt	BDNF_ERYJY	19	25308	1	1	1	1	0.18	Brain-derived neurotrophic factor (Fragment) OS=Eryx jayakari OX=380607 GN=BDNF PE=3 SV=1
46	SwissProt	HSP82_ASHGO	81	80646	3	3	2	2	0.17	Heat shock protein HSP82 OS=Ashbya gossypii (strain ATCC 10895 / CBS 109.51 / FGSC 9923 / NRRL Y-1056) OX=284811 GN=HSP82 PE=3 SV=1
81	SwissProt	6PGD1_YEAST	85	53908	4	4	2	2	0.17	6-phosphogluconate dehydrogenase, decarboxylating 1 OS=Saccharomyces cerevisiae (strain ATCC 204508 / S288c) OX=559292 GN=GND1 PE=1 SV=1
165	SwissProt	QUEE_BACCR	47	27083	1	1	1	1	0.17	7-carboxy-7-deazaguanine synthase OS=Bacillus cereus (strain ATCC 14579 / DSM 31 / CCUG 7414 / JCM 2152 / NBRC 15305 / NCIMB 9373 / NCTC 2599 / NRRL B-3711) OX=226900 GN=queE PE=3 SV=1
277	SwissProt	PDX3_YEAST	29	26949	1	1	1	1	0.17	Pyridoxamine 5'-phosphate oxidase OS=Saccharomyces cerevisiae (strain ATCC 204508 / S288c) OX=559292 GN=PDX3 PE=1 SV=1
286	SwissProt	TRY1_RAT	27	26627	1	1	1	1	0.17	Serine protease 1 OS=Rattus norvegicus OX=10116 GN=Prss1 PE=1 SV=1
300	SwissProt	VATE_YEAST	26	26455	2	2	1	1	0.17	V-type proton ATPase subunit E OS=Saccharomyces cerevisiae (strain ATCC 204508 / S288c) OX=559292 GN=VMA4 PE=1 SV=4
348	SwissProt	QUEC_HAEIN	16	26042	1	1	1	1	0.17	7-cyano-7-deazaguanine synthase OS=Haemophilus influenzae (strain ATCC 51907 / DSM 11121 / KW20 / Rd) OX=71421 GN=queC PE=3 SV=2
117	SwissProt	RL7B_YEAST	63	27679	1	1	1	1	0.16	Large ribosomal subunit protein uL30B OS=Saccharomyces cerevisiae (strain ATCC 204508 / S288c) OX=559292 GN=RPL7B PE=1 SV=3
123	SwissProt	RS3A1_YEAS1	56	28783	2	2	1	1	0.16	Small ribosomal subunit protein eS1A OS=Saccharomyces cerevisiae (strain RM11-1a) OX=285006 GN=RPS1A PE=3 SV=1
188	SwissProt	FTSQ_SALRD	42	27880	1	1	1	1	0.16	Cell division protein FtsQ OS=Salinibacter ruber (strain DSM 13855 / M31) OX=309807 GN=ftsQ PE=3 SV=1
203	SwissProt	GCH1L_BORBU	40	28267	1	1	1	1	0.16	GTP cyclohydrolase 1 type 2 homolog OS=Borreliella burgdorferi (strain ATCC 35210 / DSM 4680 / CIP 102532 / B31) OX=224326 GN=BB_0468 PE=3 SV=1
206	SwissProt	PHOU_PSEAE	40	27584	1	1	1	1	0.16	Phosphate-specific transport system accessory protein PhoU homolog OS=Pseudomonas aeruginosa (strain ATCC 15692 / DSM 22644 / CIP 104116 / JCM 14847 / LMG 12228 / 1C / PRS 101 / PAO1) OX=208964 GN=phoU PE=1 SV=1
241	SwissProt	ATPD_CORGB	36	28865	1	1	1	1	0.16	ATP synthase subunit delta OS=Corynebacterium glutamicum (strain R) OX=340322 GN=atpH PE=3 SV=1
263	SwissProt	PRDX3_BOVIN	31	28406	1	1	1	1	0.16	Thioredoxin-dependent peroxide reductase, mitochondrial OS=Bos taurus OX=9913 GN=PRDX3 PE=1 SV=2
299	SwissProt	RBP_BPLSK	26	28731	1	1	1	1	0.16	Receptor binding protein OS=Lactococcus phage SK1 OX=2905675 PE=3 SV=1
334	SwissProt	CMA1_RAT	18	28008	2	2	1	1	0.16	Chymase OS=Rattus norvegicus OX=10116 GN=Cma1 PE=2 SV=1
11	SwissProt	EPD1_CANMA	424	59382	12	12	1	1	0.15	Protein EPD1 OS=Candida maltosa OX=5479 GN=EPD1 PE=3 SV=1
35	SwissProt	DESP_HUMAN	201	334021	11	11	11	11	0.15	Desmoplakin OS=Homo sapiens OX=9606 GN=DSP PE=1 SV=3
110	SwissProt	PDC1_KLUMA	66	62147	3	3	1	1	0.15	Pyruvate decarboxylase OS=Kluyveromyces marxianus OX=4911 GN=PDC1 PE=3 SV=1
162	SwissProt	ATPG_PICAN	48	29424	1	1	1	1	0.15	ATP synthase subunit gamma, mitochondrial OS=Pichia angusta OX=870730 GN=ATP3 PE=1 SV=1
199	SwissProt	RS4A_SCHPO	41	29784	1	1	1	1	0.15	Small ribosomal subunit protein eS4A OS=Schizosaccharomyces pombe (strain 972 / ATCC 24843) OX=284812 GN=rps401 PE=2 SV=2
225	SwissProt	DIVIB_BACCR	38	29540	1	1	1	1	0.15	Cell division protein DivIB OS=Bacillus cereus (strain ATCC 14579 / DSM 31 / CCUG 7414 / JCM 2152 / NBRC 15305 / NCIMB 9373 / NCTC 2599 / NRRL B-3711) OX=226900 GN=divIB PE=3 SV=1
257	SwissProt	PSTB_SYNP6	32	29537	1	1	1	1	0.15	Phosphate import ATP-binding protein PstB OS=Synechococcus sp. (strain ATCC 27144 / PCC 6301 / SAUG 1402/1) OX=269084 GN=pstB PE=3 SV=1
264	SwissProt	EXLA3_ORYSJ	31	30277	1	1	1	1	0.15	Expansin-like A3 OS=Oryza sativa subsp. japonica OX=39947 GN=EXLA3 PE=2 SV=1
322	SwissProt	RL2_MYCAP	20	30773	1	1	1	1	0.15	Large ribosomal subunit protein uL2 OS=Mycoplasmopsis agalactiae (strain NCTC 10123 / CIP 59.7 / PG2) OX=347257 GN=rplB PE=3 SV=1
102	SwissProt	DAPF_METPP	71	31905	2	2	1	1	0.14	Diaminopimelate epimerase OS=Methylibium petroleiphilum (strain ATCC BAA-1232 / LMG 22953 / PM1) OX=420662 GN=dapF PE=3 SV=1
142	SwissProt	DAPA_LEPBA	51	32154	1	1	1	1	0.14	4-hydroxy-tetrahydrodipicolinate synthase OS=Leptospira biflexa serovar Patoc (strain Patoc 1 / Ames) OX=355278 GN=dapA PE=3 SV=1
198	SwissProt	HSLO_STAAB	41	32030	1	1	1	1	0.14	33 kDa chaperonin OS=Staphylococcus aureus (strain bovine RF122 / ET3-1) OX=273036 GN=hslO PE=3 SV=1
248	SwissProt	PGFS_TRYBB	35	31201	1	1	1	1	0.14	9,11-endoperoxide prostaglandin H2 reductase OS=Trypanosoma brucei brucei OX=5702 PE=1 SV=1
249	SwissProt	CFXQ2_CYACA	35	32840	1	1	1	1	0.14	Protein CfxQ homolog OS=Cyanidium caldarium OX=2771 GN=cfxQ PE=3 SV=1
275	SwissProt	END4_DESPS	29	32830	1	1	1	1	0.14	Probable endonuclease 4 OS=Desulfotalea psychrophila (strain LSv54 / DSM 12343) OX=177439 GN=nfo PE=3 SV=1
303	SwissProt	PANC_DESVH	25	31553	1	1	1	1	0.14	Pantothenate synthetase OS=Desulfovibrio vulgaris (strain ATCC 29579 / DSM 644 / NCIMB 8303 / VKM B-1760 / Hildenborough) OX=882 GN=panC PE=3 SV=1
337	SwissProt	FES1_CANAL	18	31870	1	1	1	1	0.14	Hsp70 nucleotide exchange factor FES1 OS=Candida albicans (strain SC5314 / ATCC MYA-2876) OX=237561 GN=FES1 PE=3 SV=2
68	SwissProt	SSB1_CHATD	96	67217	2	2	2	2	0.13	Ribosome-associated molecular chaperone SSB1 OS=Chaetomium thermophilum (strain DSM 1495 / CBS 144.50 / IMI 039719) OX=759272 GN=SSB1 PE=1 SV=2
119	SwissProt	PRTB_YEAST	61	69807	2	2	2	2	0.13	Cerevisin OS=Saccharomyces cerevisiae (strain ATCC 204508 / S288c) OX=559292 GN=PRB1 PE=1 SV=1
126	SwissProt	ISPA_BRADU	56	35016	1	1	1	1	0.13	Probable farnesyl diphosphate synthase OS=Bradyrhizobium diazoefficiens (strain JCM 10833 / BCRC 13528 / IAM 13628 / NBRC 14792 / USDA 110) OX=224911 GN=fppS PE=3 SV=1
166	SwissProt	ARGI1_BOVIN	47	35272	1	1	1	1	0.13	Arginase-1 OS=Bos taurus OX=9913 GN=ARG1 PE=2 SV=1
183	SwissProt	SEC14_ASHGO	43	34983	1	1	1	1	0.13	SEC14 cytosolic factor OS=Ashbya gossypii (strain ATCC 10895 / CBS 109.51 / FGSC 9923 / NRRL Y-1056) OX=284811 GN=SEC14 PE=3 SV=2
279	SwissProt	FBRL_ASHGO	29	34306	1	1	1	1	0.13	rRNA 2'-O-methyltransferase fibrillarin OS=Ashbya gossypii (strain ATCC 10895 / CBS 109.51 / FGSC 9923 / NRRL Y-1056) OX=284811 GN=NOP1 PE=3 SV=1
298	SwissProt	O10P1_HUMAN	26	35118	1	1	1	1	0.13	Olfactory receptor 10P1 OS=Homo sapiens OX=9606 GN=OR10P1 PE=2 SV=1
310	SwissProt	TAL1_SCHPO	23	35330	2	2	1	1	0.13	Transaldolase OS=Schizosaccharomyces pombe (strain 972 / ATCC 24843) OX=284812 GN=tal1 PE=1 SV=2
349	SwissProt	QR1_TRIVS	16	35021	1	1	1	1	0.13	Quinone-oxidoreductase QR1, chloroplastic OS=Triphysaria versicolor OX=64093 PE=1 SV=1
36	SwissProt	ADH2_PICST	198	36941	5	5	1	1	0.12	Alcohol dehydrogenase 2 OS=Scheffersomyces stipitis (strain ATCC 58785 / CBS 6054 / NBRC 10063 / NRRL Y-11545) OX=322104 GN=ADH2 PE=3 SV=1
77	SwissProt	TUP1_KLULA	88	74362	2	2	2	2	0.12	General transcriptional corepressor TUP1 OS=Kluyveromyces lactis (strain ATCC 8585 / CBS 2359 / DSM 70799 / NBRC 1267 / NRRL Y-1140 / WM37) OX=284590 GN=TUP1 PE=1 SV=2
84	SwissProt	ADH2_KLUMA	84	37458	4	4	1	1	0.12	Alcohol dehydrogenase 2 OS=Kluyveromyces marxianus OX=4911 GN=ADH2 PE=3 SV=3
96	SwissProt	MDHM_SCHPO	74	35879	2	2	1	1	0.12	Malate dehydrogenase, mitochondrial OS=Schizosaccharomyces pombe (strain 972 / ATCC 24843) OX=284812 GN=MDH1 PE=3 SV=1
107	SwissProt	DSG1_HUMAN	67	114702	3	3	3	3	0.12	Desmoglein-1 OS=Homo sapiens OX=9606 GN=DSG1 PE=1 SV=2
120	SwissProt	PLB1_YEAST	60	72136	2	2	2	2	0.12	Lysophospholipase 1 OS=Saccharomyces cerevisiae (strain ATCC 204508 / S288c) OX=559292 GN=PLB1 PE=1 SV=2
155	SwissProt	SIS1_YEAST	49	37567	2	2	1	1	0.12	Protein SIS1 OS=Saccharomyces cerevisiae (strain ATCC 204508 / S288c) OX=559292 GN=SIS1 PE=1 SV=1
173	SwissProt	BIP3_ORYSJ	46	72345	4	4	1	1	0.12	Heat shock 70 kDa protein BIP3 OS=Oryza sativa subsp. japonica OX=39947 GN=BIP3 PE=2 SV=1
174	SwissProt	EIF3I_CHAGB	46	37988	1	1	1	1	0.12	Eukaryotic translation initiation factor 3 subunit I OS=Chaetomium globosum (strain ATCC 6205 / CBS 148.51 / DSM 1962 / NBRC 6347 / NRRL 1970) OX=306901 GN=TIF34 PE=3 SV=1
217	SwissProt	LPXD_CYTH3	39	37324	2	2	1	1	0.12	UDP-3-O-acylglucosamine N-acyltransferase OS=Cytophaga hutchinsonii (strain ATCC 33406 / DSM 1761 / CIP 103989 / NBRC 15051 / NCIMB 9469 / D465) OX=269798 GN=lpxD PE=3 SV=1
234	SwissProt	NADE_RHIME	37	37061	3	3	1	1	0.12	NH(3)-dependent NAD(+) synthetase OS=Rhizobium meliloti (strain 1021) OX=266834 GN=nadE PE=3 SV=1
253	SwissProt	BPSA_THETH	34	38542	2	2	1	1	0.12	N(4)-bis(aminopropyl)spermidine synthase OS=Thermus thermophilus OX=274 GN=bpsA PE=3 SV=1
287	SwissProt	DHOM_YEAST	27	38478	1	1	1	1	0.12	Homoserine dehydrogenase OS=Saccharomyces cerevisiae (strain ATCC 204508 / S288c) OX=559292 GN=HOM6 PE=1 SV=1
323	SwissProt	ADD_SALTI	20	36398	1	1	1	1	0.12	Adenosine deaminase OS=Salmonella typhi OX=90370 GN=add PE=3 SV=1
324	SwissProt	CXE13_ARATH	20	36191	2	2	1	1	0.12	Probable carboxylesterase 13 OS=Arabidopsis thaliana OX=3702 GN=CXE13 PE=1 SV=1
339	SwissProt	RPOA_SULNB	18	37042	1	1	1	1	0.12	DNA-directed RNA polymerase subunit alpha OS=Sulfurovum sp. (strain NBC37-1) OX=387093 GN=rpoA PE=3 SV=1
75	SwissProt	SCW10_YEAST	89	40730	2	2	1	1	0.11	Probable family 17 glucosidase SCW10 OS=Saccharomyces cerevisiae (strain ATCC 204508 / S288c) OX=559292 GN=SCW10 PE=1 SV=1
122	SwissProt	CCMH_ECOLI	57	39178	1	1	1	1	0.11	Cytochrome c-type biogenesis protein CcmH OS=Escherichia coli (strain K12) OX=83333 GN=ccmH PE=1 SV=1
213	SwissProt	IME1_YEAST	39	42004	1	1	1	1	0.11	Meiosis-inducing protein 1 OS=Saccharomyces cerevisiae (strain ATCC 204508 / S288c) OX=559292 GN=IME1 PE=1 SV=1
226	SwissProt	NADA_ALKCK	38	41172	1	1	1	1	0.11	Quinolinate synthase OS=Alkalihalobacillus clausii (strain KSM-K16) OX=66692 GN=nadA PE=3 SV=1
237	SwissProt	GLNA_DEBHA	36	41591	2	2	1	1	0.11	Glutamine synthetase OS=Debaryomyces hansenii (strain ATCC 36239 / CBS 767 / BCRC 21394 / JCM 1990 / NBRC 0083 / IGC 2968) OX=284592 GN=GLN1 PE=3 SV=1
239	SwissProt	TRUD_SHEON	36	41443	1	1	1	1	0.11	tRNA pseudouridine synthase D OS=Shewanella oneidensis (strain MR-1) OX=211586 GN=truD PE=3 SV=1
285	SwissProt	PTGR3_HUMAN	27	40457	1	1	1	1	0.11	Prostaglandin reductase 3 OS=Homo sapiens OX=9606 GN=PTGR3 PE=1 SV=1
297	SwissProt	PDXB_SHESA	26	41589	1	1	1	1	0.11	Erythronate-4-phosphate dehydrogenase OS=Shewanella sp. (strain ANA-3) OX=94122 GN=pdxB PE=3 SV=1
305	SwissProt	IDH1_KLULA	25	39191	1	1	1	1	0.11	Isocitrate dehydrogenase [NAD] subunit 1, mitochondrial OS=Kluyveromyces lactis (strain ATCC 8585 / CBS 2359 / DSM 70799 / NBRC 1267 / NRRL Y-1140 / WM37) OX=284590 GN=IDH1 PE=3 SV=1
319	SwissProt	PTC_ENTFA	21	38774	1	1	1	1	0.11	Putrescine carbamoyltransferase OS=Enterococcus faecalis (strain ATCC 700802 / V583) OX=226185 GN=ptcA PE=1 SV=1
338	SwissProt	Y269_MYCGE	18	39695	1	1	1	1	0.11	Uncharacterized protein MG269 OS=Mycoplasma genitalium (strain ATCC 33530 / DSM 19775 / NCTC 10195 / G37) OX=243273 GN=MG269 PE=4 SV=1
108	SwissProt	RSAD2_BOVIN	67	42158	3	3	1	1	0.1	S-adenosylmethionine-dependent nucleotide dehydratase RSAD2 OS=Bos taurus OX=9913 GN=RSAD2 PE=2 SV=1
151	SwissProt	ENO_PSEAB	49	45338	1	1	1	1	0.1	Enolase OS=Pseudomonas aeruginosa (strain UCBPP-PA14) OX=208963 GN=eno PE=1 SV=1
157	SwissProt	ALMA3_EMIHU	48	42654	1	1	1	1	0.1	Dimethylsulfonioproprionate lyase 3 OS=Emiliania huxleyi OX=2903 GN=ALMA3 PE=3 SV=1
228	SwissProt	ODP2_RICCN	37	45512	1	1	1	1	0.1	Dihydrolipoyllysine-residue acetyltransferase component of pyruvate dehydrogenase complex OS=Rickettsia conorii (strain ATCC VR-613 / Malish 7) OX=272944 GN=pdhC PE=3 SV=1
232	SwissProt	CDC48_YEAST	37	92167	2	2	2	2	0.1	Cell division control protein 48 OS=Saccharomyces cerevisiae (strain ATCC 204508 / S288c) OX=559292 GN=CDC48 PE=1 SV=3
238	SwissProt	DXR_GLOC7	36	43584	1	1	1	1	0.1	1-deoxy-D-xylulose 5-phosphate reductoisomerase OS=Gloeothece citriformis (strain PCC 7424) OX=65393 GN=dxr PE=3 SV=1
240	SwissProt	BAMB_ALTNA	36	45422	1	1	1	1	0.1	Outer membrane protein assembly factor BamB OS=Alteromonas naphthalenivorans OX=715451 GN=bamB PE=3 SV=2
256	SwissProt	AATC_YEAST	34	46257	1	1	1	1	0.1	Aspartate aminotransferase, cytoplasmic OS=Saccharomyces cerevisiae (strain ATCC 204508 / S288c) OX=559292 GN=AAT2 PE=1 SV=3
259	SwissProt	PPID_USTMA	32	43838	1	1	1	1	0.1	Peptidyl-prolyl cis-trans isomerase D OS=Ustilago maydis (strain 521 / FGSC 9021) OX=237631 GN=CPR6 PE=3 SV=1
267	SwissProt	DEOB_BACLD	30	43928	1	1	1	1	0.1	Phosphopentomutase OS=Bacillus licheniformis (strain ATCC 14580 / DSM 13 / JCM 2505 / CCUG 7422 / NBRC 12200 / NCIMB 9375 / NCTC 10341 / NRRL NRS-1264 / Gibson 46) OX=279010 GN=deoB PE=3 SV=1
289	SwissProt	MAS5_YEAST	27	45270	1	1	1	1	0.1	Mitochondrial protein import protein MAS5 OS=Saccharomyces cerevisiae (strain ATCC 204508 / S288c) OX=559292 GN=YDJ1 PE=1 SV=1
306	SwissProt	IDH2_CANTR	25	46199	1	1	1	1	0.1	Isocitrate dehydrogenase [NADP] peroxisomal OS=Candida tropicalis OX=5482 GN=IDP2 PE=1 SV=3
313	SwissProt	OLA1_YEAST	23	44488	1	1	1	1	0.1	Obg-like ATPase 1 OS=Saccharomyces cerevisiae (strain ATCC 204508 / S288c) OX=559292 GN=OLA1 PE=1 SV=1
318	SwissProt	DEOB_OCEIH	21	44023	1	1	1	1	0.1	Phosphopentomutase OS=Oceanobacillus iheyensis (strain DSM 14371 / CIP 107618 / JCM 11309 / KCTC 3954 / HTE831) OX=221109 GN=deoB PE=3 SV=1
342	SwissProt	DGTL1_RICCK	17	43586	1	1	1	1	0.1	Deoxyguanosinetriphosphate triphosphohydrolase-like protein OS=Rickettsia canadensis (strain McKiel) OX=293613 GN=A1E_00305 PE=3 SV=1
3	SwissProt	FGFR4_XENLA	40	94384	2	2	1	1	0.09	Fibroblast growth factor receptor 4 OS=Xenopus laevis OX=8355 GN=fgfr4 PE=2 SV=1
7	SwissProt	PMA1_AJECA	167	99393	4	4	2	2	0.09	Plasma membrane ATPase OS=Ajellomyces capsulatus OX=5037 GN=PMA1 PE=3 SV=1
40	SwissProt	FAS2_LACKL	160	206704	4	4	4	4	0.09	Fatty acid synthase subunit alpha OS=Lachancea kluyveri OX=4934 GN=FAS2 PE=3 SV=1
95	SwissProt	PRS4_CAEEL	74	49920	1	1	1	1	0.09	Probable 26S proteasome regulatory subunit 4 OS=Caenorhabditis elegans OX=6239 GN=rpt-2 PE=3 SV=1
101	SwissProt	SIM1_YEAST	71	48731	4	4	1	1	0.09	Probable secreted beta-glucosidase SIM1 OS=Saccharomyces cerevisiae (strain ATCC 204508 / S288c) OX=559292 GN=SIM1 PE=1 SV=2
113	SwissProt	DSC1_HUMAN	64	101406	2	2	2	2	0.09	Desmocollin-1 OS=Homo sapiens OX=9606 GN=DSC1 PE=1 SV=2
130	SwissProt	MUTS_LIMRD	54	99784	4	4	1	1	0.09	DNA mismatch repair protein MutS OS=Limosilactobacillus reuteri (strain DSM 20016) OX=557436 GN=mutS PE=3 SV=1
134	SwissProt	ENO_FASHE	53	46702	5	5	1	1	0.09	Enolase OS=Fasciola hepatica OX=6192 GN=ENO PE=2 SV=1
185	SwissProt	CYSD_KLULA	43	48133	1	1	1	1	0.09	Homocysteine/cysteine synthase OS=Kluyveromyces lactis (strain ATCC 8585 / CBS 2359 / DSM 70799 / NBRC 1267 / NRRL Y-1140 / WM37) OX=284590 GN=MET17 PE=3 SV=3
211	SwissProt	HS104_YEAST	39	102314	2	2	2	2	0.09	Heat shock protein 104 OS=Saccharomyces cerevisiae (strain ATCC 204508 / S288c) OX=559292 GN=HSP104 PE=1 SV=2
212	SwissProt	FATB1_CUPVI	39	46615	3	3	1	1	0.09	Acyl-[acyl-carrier-protein] hydrolase FATB1, chloroplastic OS=Cuphea viscosissima OX=857185 GN=FATB1 PE=1 SV=1
222	SwissProt	EXG_LACK1	38	50716	1	1	1	1	0.09	Glucan 1,3-beta-glucosidase OS=Lachancea kluyveri (strain ATCC 58438 / CBS 3082 / BCRC 21498 / NBRC 1685 / JCM 7257 / NCYC 543 / NRRL Y-12651) OX=226302 GN=EXG1 PE=3 SV=1
250	SwissProt	SYS_MYCGE	34	48242	1	1	1	1	0.09	Serine--tRNA ligase OS=Mycoplasma genitalium (strain ATCC 33530 / DSM 19775 / NCTC 10195 / G37) OX=243273 GN=serS PE=3 SV=1
260	SwissProt	PROA_CAMJE	32	46540	1	1	1	1	0.09	Gamma-glutamyl phosphate reductase OS=Campylobacter jejuni subsp. jejuni serotype O:2 (strain ATCC 700819 / NCTC 11168) OX=192222 GN=proA PE=3 SV=2
274	SwissProt	RMAR_YEAST	29	47149	2	2	1	1	0.09	Small ribosomal subunit protein uS3m OS=Saccharomyces cerevisiae (strain ATCC 204508 / S288c) OX=559292 GN=VAR1 PE=1 SV=3
276	SwissProt	PRS6A_YEAST	29	48283	1	1	1	1	0.09	26S proteasome regulatory subunit 6A OS=Saccharomyces cerevisiae (strain ATCC 204508 / S288c) OX=559292 GN=RPT5 PE=1 SV=3
307	SwissProt	CRH11_CANAL	25	46818	1	1	1	1	0.09	Extracellular glycosidase CRH11 OS=Candida albicans (strain SC5314 / ATCC MYA-2876) OX=237561 GN=CRH11 PE=1 SV=1
311	SwissProt	FUMC_THET2	23	50850	1	1	1	1	0.09	Fumarate hydratase class II OS=Thermus thermophilus (strain ATCC BAA-163 / DSM 7039 / HB27) OX=262724 GN=fumC PE=3 SV=2
328	SwissProt	AIM23_PICST	19	48927	1	1	1	1	0.09	Altered inheritance of mitochondria protein 23, mitochondrial OS=Scheffersomyces stipitis (strain ATCC 58785 / CBS 6054 / NBRC 10063 / NRRL Y-11545) OX=322104 GN=AIM23 PE=3 SV=2
64	SwissProt	HORN_HUMAN	102	283140	5	5	5	5	0.08	Hornerin OS=Homo sapiens OX=9606 GN=HRNR PE=1 SV=2
111	SwissProt	CH60_LEVBA	65	57044	1	1	1	1	0.08	Chaperonin GroEL OS=Levilactobacillus brevis (strain ATCC 367 / BCRC 12310 / CIP 105137 / JCM 1170 / LMG 11437 / NCIMB 947 / NCTC 947) OX=387344 GN=groEL PE=3 SV=1
125	SwissProt	VATB_SCHPO	56	55863	1	1	1	1	0.08	V-type proton ATPase subunit B OS=Schizosaccharomyces pombe (strain 972 / ATCC 24843) OX=284812 GN=vma2 PE=1 SV=2
129	SwissProt	SYG_UREPA	54	55996	1	1	1	1	0.08	Glycine--tRNA ligase OS=Ureaplasma parvum serovar 3 (strain ATCC 700970) OX=273119 GN=glyQS PE=3 SV=1
169	SwissProt	GLYC_ASHGO	47	52439	1	1	1	1	0.08	Serine hydroxymethyltransferase, cytosolic OS=Ashbya gossypii (strain ATCC 10895 / CBS 109.51 / FGSC 9923 / NRRL Y-1056) OX=284811 GN=SHM2 PE=3 SV=2
176	SwissProt	BEPA_VIBCH	44	54241	1	1	1	1	0.08	Putative beta-barrel assembly-enhancing protease OS=Vibrio cholerae serotype O1 (strain ATCC 39315 / El Tor Inaba N16961) OX=243277 GN=VC_2164 PE=3 SV=1
207	SwissProt	FUMH_YEAST	39	53574	1	1	1	1	0.08	Fumarate hydratase, mitochondrial OS=Saccharomyces cerevisiae (strain ATCC 204508 / S288c) OX=559292 GN=FUM1 PE=1 SV=2
221	SwissProt	DUG1_CANAL	38	53813	1	1	1	1	0.08	Cys-Gly metallodipeptidase DUG1 OS=Candida albicans (strain SC5314 / ATCC MYA-2876) OX=237561 GN=DUG1 PE=1 SV=1
269	SwissProt	SYE_PSYCK	30	57741	1	1	1	1	0.08	Glutamate--tRNA ligase OS=Psychrobacter cryohalolentis (strain ATCC BAA-1226 / DSM 17306 / VKM B-2378 / K5) OX=335284 GN=gltX PE=3 SV=1
272	SwissProt	SYSC_SCHPO	29	52123	1	1	1	1	0.08	Serine--tRNA ligase, cytoplasmic OS=Schizosaccharomyces pombe (strain 972 / ATCC 24843) OX=284812 GN=SPAC29A4.15 PE=3 SV=1
281	SwissProt	DLDH_YEAST	28	54261	1	1	1	1	0.08	Dihydrolipoyl dehydrogenase, mitochondrial OS=Saccharomyces cerevisiae (strain ATCC 204508 / S288c) OX=559292 GN=LPD1 PE=1 SV=1
296	SwissProt	SYS_PYRAE	26	52283	1	1	1	1	0.08	Serine--tRNA ligase OS=Pyrobaculum aerophilum (strain ATCC 51768 / DSM 7523 / JCM 9630 / CIP 104966 / NBRC 100827 / IM2) OX=178306 GN=serS PE=3 SV=1
333	SwissProt	LSS_BOTBR	18	52615	1	1	1	1	0.08	Squalene synthase LSS OS=Botryococcus braunii OX=38881 GN=LSS PE=1 SV=1
344	SwissProt	SYP_SULTO	17	56014	1	1	1	1	0.08	Proline--tRNA ligase OS=Sulfurisphaera tokodaii (strain DSM 16993 / JCM 10545 / NBRC 100140 / 7) OX=273063 GN=proS PE=3 SV=1
100	SwissProt	PUT2_EMENI	72	62126	1	1	1	1	0.07	Delta-1-pyrroline-5-carboxylate dehydrogenase, mitochondrial OS=Emericella nidulans (strain FGSC A4 / ATCC 38163 / CBS 112.46 / NRRL 194 / M139) OX=227321 GN=prnC PE=3 SV=2
138	SwissProt	IMDH_PNECA	52	58372	1	1	1	1	0.07	Inosine-5'-monophosphate dehydrogenase OS=Pneumocystis carinii OX=4754 GN=GUA1 PE=1 SV=2
139	SwissProt	ILVD_IGNH4	52	59861	1	1	1	1	0.07	Dihydroxy-acid dehydratase OS=Ignicoccus hospitalis (strain KIN4/I / DSM 18386 / JCM 14125) OX=453591 GN=ilvD PE=3 SV=1
146	SwissProt	MERA_SHEPU	50	60211	1	1	1	1	0.07	Mercuric reductase OS=Shewanella putrefaciens OX=24 GN=merA PE=3 SV=1
159	SwissProt	FAT2_YEAST	48	60735	1	1	1	1	0.07	Oxalate--CoA ligase OS=Saccharomyces cerevisiae (strain ATCC 204508 / S288c) OX=559292 GN=PCS60 PE=1 SV=1
179	SwissProt	ALNH_EMENI	44	62324	1	1	1	1	0.07	Cytochrome P450 monooxygenase alnH OS=Emericella nidulans (strain FGSC A4 / ATCC 38163 / CBS 112.46 / NRRL 194 / M139) OX=227321 GN=alnH PE=2 SV=1
205	SwissProt	CMR1_CRYNB	40	66336	1	1	1	1	0.07	DNA damage-binding protein CMR1 OS=Cryptococcus neoformans var. neoformans serotype D (strain B-3501A) OX=283643 GN=CNBH2930 PE=3 SV=1
231	SwissProt	GUND_RUMCH	37	66191	1	1	1	1	0.07	Endoglucanase D OS=Ruminiclostridium cellulolyticum (strain ATCC 35319 / DSM 5812 / JCM 6584 / H10) OX=394503 GN=celCCD PE=3 SV=1
247	SwissProt	SUOX_DROME	35	64478	1	1	1	1	0.07	Sulfite oxidase, mitochondrial OS=Drosophila melanogaster OX=7227 GN=shop PE=1 SV=1
252	SwissProt	YBEY_ARATH	34	65721	1	1	1	1	0.07	Endoribonuclease YBEY, chloroplastic OS=Arabidopsis thaliana OX=3702 GN=YBEY PE=1 SV=1
261	SwissProt	PPZA_ASPFC	32	60308	1	1	1	1	0.07	Serine/threonine-protein phosphatase ppzA OS=Aspergillus fumigatus (strain CBS 144.89 / FGSC A1163 / CEA10) OX=451804 GN=ppzA PE=1 SV=1
288	SwissProt	ACH1_CANGA	27	58769	1	1	1	1	0.07	Acetyl-CoA hydrolase OS=Candida glabrata (strain ATCC 2001 / BCRC 20586 / JCM 3761 / NBRC 0622 / NRRL Y-65 / CBS 138) OX=284593 GN=ACH1 PE=3 SV=1
304	SwissProt	LPQB_NOCFA	25	63324	1	1	1	1	0.07	Lipoprotein LpqB OS=Nocardia farcinica (strain IFM 10152) OX=247156 GN=lpqB PE=3 SV=1
330	SwissProt	CEF1_CANGA	19	63231	1	1	1	1	0.07	Pre-mRNA-splicing factor CEF1 OS=Candida glabrata (strain ATCC 2001 / BCRC 20586 / JCM 3761 / NBRC 0622 / NRRL Y-65 / CBS 138) OX=284593 GN=CEF1 PE=3 SV=1
347	SwissProt	PDEC_ECOLI	16	61048	1	1	1	1	0.07	Probable cyclic di-GMP phosphodiesterase PdeC OS=Escherichia coli (strain K12) OX=83333 GN=pdeC PE=1 SV=2
55	SwissProt	SYIC_MOUSE	125	145547	3	3	1	1	0.06	Isoleucine--tRNA ligase, cytoplasmic OS=Mus musculus OX=10090 GN=Iars1 PE=1 SV=2
141	SwissProt	Y2073_DICDI	51	74131	1	1	1	1	0.06	Putative uncharacterized transmembrane protein DDB_G0293652 OS=Dictyostelium discoideum OX=44689 GN=DDB_G0293652 PE=4 SV=1
161	SwissProt	Y609_ENCCU	48	71592	1	1	1	1	0.06	UPF0329 protein ECU06_0090 OS=Encephalitozoon cuniculi (strain GB-M1) OX=284813 GN=ECU06_0090 PE=3 SV=1
177	SwissProt	UVRC_SYNC1	44	70371	2	2	1	1	0.06	UvrABC system protein C OS=Syntrophotalea carbinolica (strain DSM 2380 / NBRC 103641 / GraBd1) OX=338963 GN=uvrC PE=3 SV=1
210	SwissProt	FIMB_YEAST	39	71957	1	1	1	1	0.06	Fimbrin OS=Saccharomyces cerevisiae (strain ATCC 204508 / S288c) OX=559292 GN=SAC6 PE=1 SV=1
229	SwissProt	DNLJ_SYNS9	37	74902	1	1	1	1	0.06	DNA ligase OS=Synechococcus sp. (strain CC9902) OX=316279 GN=ligA PE=3 SV=1
243	SwissProt	MNMG_THEVB	36	71483	1	1	1	1	0.06	tRNA uridine 5-carboxymethylaminomethyl modification enzyme MnmG OS=Thermosynechococcus vestitus (strain NIES-2133 / IAM M-273 / BP-1) OX=197221 GN=mnmG PE=3 SV=1
254	SwissProt	ACS2_KLULA	34	75514	1	1	1	1	0.06	Acetyl-coenzyme A synthetase 2 OS=Kluyveromyces lactis (strain ATCC 8585 / CBS 2359 / DSM 70799 / NBRC 1267 / NRRL Y-1140 / WM37) OX=284590 GN=ACS2 PE=3 SV=2
282	SwissProt	ILVB_CRYNH	28	78789	1	1	1	1	0.06	Acetolactate synthase, mitochondrial OS=Cryptococcus neoformans var. grubii serotype A (strain H99 / ATCC 208821 / CBS 10515 / FGSC 9487) OX=235443 GN=ILV2 PE=3 SV=1
290	SwissProt	AIM9_LACTC	27	70957	1	1	1	1	0.06	Altered inheritance of mitochondria protein 9, mitochondrial OS=Lachancea thermotolerans (strain ATCC 56472 / CBS 6340 / NRRL Y-8284) OX=559295 GN=AIM9 PE=3 SV=1
340	SwissProt	PNP_CAMHC	17	78612	1	1	1	1	0.06	Polyribonucleotide nucleotidyltransferase OS=Campylobacter hominis (strain ATCC BAA-381 / LMG 19568 / NCTC 13146 / CH001A) OX=360107 GN=pnp PE=3 SV=1
150	SwissProt	LEUC_ASHGO	49	85184	1	1	1	1	0.05	3-isopropylmalate dehydratase OS=Ashbya gossypii (strain ATCC 10895 / CBS 109.51 / FGSC 9923 / NRRL Y-1056) OX=284811 GN=LEU1 PE=3 SV=2
152	SwissProt	SEC23_ASHGO	49	84795	1	1	1	1	0.05	Protein transport protein SEC23 OS=Ashbya gossypii (strain ATCC 10895 / CBS 109.51 / FGSC 9923 / NRRL Y-1056) OX=284811 GN=SEC23 PE=3 SV=1
171	SwissProt	PAC_RHIVS	46	92055	1	1	1	1	0.05	Penicillin G acylase OS=Rhizobium viscosum OX=1673 GN=pac PE=1 SV=1
178	SwissProt	METE_RHOJR	44	81711	1	1	1	1	0.05	5-methyltetrahydropteroyltriglutamate--homocysteine methyltransferase OS=Rhodococcus jostii (strain RHA1) OX=101510 GN=metE PE=3 SV=1
202	SwissProt	LEUC_SCHPO	40	83415	1	1	1	1	0.05	3-isopropylmalate dehydratase OS=Schizosaccharomyces pombe (strain 972 / ATCC 24843) OX=284812 GN=leu2 PE=1 SV=1
208	SwissProt	SYEC_YEAST	39	81191	2	2	1	1	0.05	Glutamate--tRNA ligase, cytoplasmic OS=Saccharomyces cerevisiae (strain ATCC 204508 / S288c) OX=559292 GN=GUS1 PE=1 SV=3
215	SwissProt	CLPB_XANAC	39	95630	1	1	1	1	0.05	Chaperone protein ClpB OS=Xanthomonas axonopodis pv. citri (strain 306) OX=190486 GN=clpB PE=3 SV=2
219	SwissProt	AMPKA_DICDI	38	82102	1	1	1	1	0.05	5'-AMP-activated serine/threonine-protein kinase catalytic subunit alpha OS=Dictyostelium discoideum OX=44689 GN=snfA PE=2 SV=1
246	SwissProt	CHS6_YEAST	35	87013	1	1	1	1	0.05	Chitin biosynthesis protein CHS6 OS=Saccharomyces cerevisiae (strain ATCC 204508 / S288c) OX=559292 GN=CHS6 PE=1 SV=1
265	SwissProt	DNLJ_SINFN	31	79447	1	1	1	1	0.05	DNA ligase OS=Sinorhizobium fredii (strain NBRC 101917 / NGR234) OX=394 GN=ligA PE=3 SV=1
280	SwissProt	BGLD_ASPNC	29	81030	1	1	1	1	0.05	Probable beta-glucosidase D OS=Aspergillus niger (strain ATCC MYA-4892 / CBS 513.88 / FGSC A1513) OX=425011 GN=bglD PE=3 SV=2
345	SwissProt	GYRA_BRAHW	17	93331	1	1	1	1	0.05	DNA gyrase subunit A OS=Brachyspira hyodysenteriae (strain ATCC 49526 / WA1) OX=565034 GN=gyrA PE=3 SV=1
5	SwissProt	CLPB_BACTN	52	97129	1	1	1	1	0.04	Chaperone protein ClpB OS=Bacteroides thetaiotaomicron (strain ATCC 29148 / DSM 2079 / JCM 5827 / CCUG 10774 / NCTC 10582 / VPI-5482 / E50) OX=226186 GN=clpB PE=3 SV=1
80	SwissProt	PHSG_YEAST	86	103496	4	4	1	1	0.04	Glycogen phosphorylase OS=Saccharomyces cerevisiae (strain ATCC 204508 / S288c) OX=559292 GN=GPH1 PE=1 SV=4
89	SwissProt	GACS_PSESY	79	99533	2	2	1	1	0.04	Sensor protein GacS OS=Pseudomonas syringae pv. syringae OX=321 GN=gacS PE=3 SV=1
121	SwissProt	CLPB_STAAC	59	98357	2	2	1	1	0.04	Chaperone protein ClpB OS=Staphylococcus aureus (strain COL) OX=93062 GN=clpB PE=3 SV=1
137	SwissProt	COPB_CANGA	52	108949	1	1	1	1	0.04	Coatomer subunit beta OS=Candida glabrata (strain ATCC 2001 / BCRC 20586 / JCM 3761 / NBRC 0622 / NRRL Y-65 / CBS 138) OX=284593 GN=SEC26 PE=3 SV=1
143	SwissProt	AKH1_ARATH	50	100026	2	2	1	1	0.04	Bifunctional aspartokinase/homoserine dehydrogenase 1, chloroplastic OS=Arabidopsis thaliana OX=3702 GN=AKHSDH1 PE=1 SV=1
164	SwissProt	SECA_MESFL	48	106555	2	2	1	1	0.04	Protein translocase subunit SecA OS=Mesoplasma florum (strain ATCC 33453 / NBRC 100688 / NCTC 11704 / L1) OX=265311 GN=secA PE=3 SV=1
168	SwissProt	MOKG_MONPI	47	113472	2	2	1	1	0.04	3-hydroxy-3-methylglutaryl coenzyme A reductase mokG OS=Monascus pilosus OX=89488 GN=mokG PE=1 SV=1
193	SwissProt	DYNA_DICDI	42	96218	1	1	1	1	0.04	Dynamin-A OS=Dictyostelium discoideum OX=44689 GN=dymA PE=1 SV=2
197	SwissProt	CHO2_CANTT	41	99984	1	1	1	1	0.04	Phosphatidylethanolamine N-methyltransferase OS=Candida tropicalis (strain ATCC MYA-3404 / T1) OX=294747 GN=CHO2 PE=3 SV=1
223	SwissProt	ODO1_YEAST	38	114744	1	1	1	1	0.04	2-oxoglutarate dehydrogenase, mitochondrial OS=Saccharomyces cerevisiae (strain ATCC 204508 / S288c) OX=559292 GN=KGD1 PE=1 SV=2
224	SwissProt	PEX6_ASHGO	38	114569	1	1	1	1	0.04	Peroxisomal ATPase PEX6 OS=Ashbya gossypii (strain ATCC 10895 / CBS 109.51 / FGSC 9923 / NRRL Y-1056) OX=284811 GN=PEX6 PE=3 SV=1
244	SwissProt	Y4JQ_SINFN	36	116582	1	1	1	1	0.04	Uncharacterized protein y4jQ OS=Sinorhizobium fredii (strain NBRC 101917 / NGR234) OX=394 GN=NGR_a02980 PE=4 SV=1
301	SwissProt	SYL_SALAI	26	106244	1	1	1	1	0.04	Leucine--tRNA ligase OS=Salinispora arenicola (strain CNS-205) OX=391037 GN=leuS PE=3 SV=1
309	SwissProt	YG42_SCHPO	24	119089	1	1	1	1	0.04	Uncharacterized ATP-dependent helicase C23E6.02 OS=Schizosaccharomyces pombe (strain 972 / ATCC 24843) OX=284812 GN=SPBC23E6.02 PE=3 SV=1
312	SwissProt	TPS7_ARATH	23	97653	1	1	1	1	0.04	Probable alpha,alpha-trehalose-phosphate synthase [UDP-forming] 7 OS=Arabidopsis thaliana OX=3702 GN=TPS7 PE=1 SV=1
320	SwissProt	MUTS_TRIL1	21	97265	1	1	1	1	0.04	DNA mismatch repair protein MutS OS=Trichlorobacter lovleyi (strain ATCC BAA-1151 / DSM 17278 / SZ) OX=398767 GN=mutS PE=3 SV=1
329	SwissProt	KCC4_YEAST	19	116632	1	1	1	1	0.04	Probable serine/threonine-protein kinase KCC4 OS=Saccharomyces cerevisiae (strain ATCC 204508 / S288c) OX=559292 GN=KCC4 PE=1 SV=3
343	SwissProt	SYL_AERPE	17	110621	1	1	1	1	0.04	Leucine--tRNA ligase OS=Aeropyrum pernix (strain ATCC 700893 / DSM 11879 / JCM 9820 / NBRC 100138 / K1) OX=272557 GN=leuS PE=3 SV=1
352	SwissProt	SECA_OLILU	15	103021	1	1	1	1	0.04	Protein translocase subunit SecA OS=Olisthodiscus luteus OX=83000 GN=secA PE=3 SV=1
154	SwissProt	SNL3_ARATH	49	152304	1	1	1	1	0.03	Paired amphipathic helix protein Sin3-like 3 OS=Arabidopsis thaliana OX=3702 GN=SNL3 PE=1 SV=3
167	SwissProt	GP158_MOUSE	47	135823	1	1	1	1	0.03	Probable G-protein coupled receptor 158 OS=Mus musculus OX=10090 GN=Gpr158 PE=1 SV=2
266	SwissProt	BXCN_CBCP	31	139338	1	1	1	1	0.03	Non-toxic nonhemagglutinin type C OS=Clostridium botulinum C phage OX=12336 PE=1 SV=1
292	SwissProt	BAZ1B_XENLA	27	167304	1	1	1	1	0.03	Tyrosine-protein kinase BAZ1B OS=Xenopus laevis OX=8355 GN=baz1b PE=2 SV=2
295	SwissProt	DNLI1_DICDI	27	138000	1	1	1	1	0.03	DNA ligase 1 OS=Dictyostelium discoideum OX=44689 GN=lig1 PE=3 SV=1
316	SwissProt	EDE1_YEAST	21	150863	1	1	1	1	0.03	EH domain-containing and endocytosis protein 1 OS=Saccharomyces cerevisiae (strain ATCC 204508 / S288c) OX=559292 GN=EDE1 PE=1 SV=2
350	SwissProt	GCY6_CAEEL	16	123281	1	1	1	1	0.03	Receptor-type guanylate cyclase gcy-6 OS=Caenorhabditis elegans OX=6239 GN=gcy-6 PE=2 SV=1
192	SwissProt	DYHC_ASHGO	42	468865	2	2	1	1	0.02	Dynein heavy chain, cytoplasmic OS=Ashbya gossypii (strain ATCC 10895 / CBS 109.51 / FGSC 9923 / NRRL Y-1056) OX=284811 GN=DYN1 PE=3 SV=1
220	SwissProt	SPTCA_DROME	38	279101	1	1	1	1	0.02	Spectrin alpha chain OS=Drosophila melanogaster OX=7227 GN=alpha-Spec PE=1 SV=2
255	SwissProt	FILA2_HUMAN	34	249296	1	1	1	1	0.02	Filaggrin-2 OS=Homo sapiens OX=9606 GN=FLG2 PE=1 SV=1
268	SwissProt	SHRM3_HUMAN	30	218321	2	2	1	1	0.02	Protein Shroom3 OS=Homo sapiens OX=9606 GN=SHROOM3 PE=1 SV=2
270	SwissProt	PLCE1_HUMAN	29	261744	1	1	1	1	0.02	1-phosphatidylinositol 4,5-bisphosphate phosphodiesterase epsilon-1 OS=Homo sapiens OX=9606 GN=PLCE1 PE=1 SV=3
284	SwissProt	PP220_ASFB7	28	281762	1	1	1	1	0.02	Polyprotein pp220 OS=African swine fever virus (strain Badajoz 1971 Vero-adapted) OX=10498 GN=Ba71V-92 PE=1 SV=3

## Sheet: TD_Mascot report
Family	Database	Accession	Score	Mass	Num. of matches	Num. of significant matches	Num. of sequences	Num. of significant sequences	emPAI	Description
15	SwissProt	RS29A_YEAST	266	6884	13	13	5	5	32.1	Small ribosomal subunit protein uS14A OS=Saccharomyces cerevisiae (strain ATCC 204508 / S288c) OX=559292 GN=RPS29A PE=1 SV=3
18	SwissProt	CYC1_YEAST	191	12345	9	9	5	5	6.42	Cytochrome c isoform 1 OS=Saccharomyces cerevisiae (strain ATCC 204508 / S288c) OX=559292 GN=CYC1 PE=1 SV=2
18	SwissProt	CYC_KLULA	247	12401	11	11	4	4	6.29	Cytochrome c OS=Kluyveromyces lactis (strain ATCC 8585 / CBS 2359 / DSM 70799 / NBRC 1267 / NRRL Y-1140 / WM37) OX=284590 GN=CYCK PE=3 SV=1
33	SwissProt	RL31_CANGA	133	12968	8	8	5	5	5.71	Large ribosomal subunit protein eL31 OS=Candida glabrata (strain ATCC 2001 / BCRC 20586 / JCM 3761 / NBRC 0622 / NRRL Y-65 / CBS 138) OX=284593 GN=RPL31 PE=3 SV=1
48	SwissProt	RL38_YEAST	90	8821	5	5	3	3	5.38	Large ribosomal subunit protein eL38 OS=Saccharomyces cerevisiae (strain ATCC 204508 / S288c) OX=559292 GN=RPL38 PE=1 SV=1
24	SwissProt	RL36A_YEAST	170	11117	6	6	3	3	5.34	Large ribosomal subunit protein eL36A OS=Saccharomyces cerevisiae (strain ATCC 204508 / S288c) OX=559292 GN=RPL36A PE=1 SV=3
7	SwissProt	RS21B_YEAST	412	9811	16	16	3	3	4.32	Small ribosomal subunit protein eS21B OS=Saccharomyces cerevisiae (strain ATCC 204508 / S288c) OX=559292 GN=RPS21B PE=1 SV=1
7	SwissProt	RS21_CANGA	276	9774	14	14	3	3	4.32	Small ribosomal subunit protein eS21 OS=Candida glabrata (strain ATCC 2001 / BCRC 20586 / JCM 3761 / NBRC 0622 / NRRL Y-65 / CBS 138) OX=284593 GN=RPS21 PE=3 SV=1
22	SwissProt	RS28_ASHGO	188	7546	8	8	3	3	3.97	Small ribosomal subunit protein eS28 OS=Ashbya gossypii (strain ATCC 10895 / CBS 109.51 / FGSC 9923 / NRRL Y-1056) OX=284811 GN=RPS28A PE=3 SV=1
10	SwissProt	RL43_CANGA	362	10332	9	9	4	4	3.88	Large ribosomal subunit protein eL43 OS=Candida glabrata (strain ATCC 2001 / BCRC 20586 / JCM 3761 / NBRC 0622 / NRRL Y-65 / CBS 138) OX=284593 GN=RPL43 PE=3 SV=1
13	SwissProt	MBF1_CANGA	284	16346	14	14	4	4	3.6	Multiprotein-bridging factor 1 OS=Candida glabrata (strain ATCC 2001 / BCRC 20586 / JCM 3761 / NBRC 0622 / NRRL Y-65 / CBS 138) OX=284593 GN=MBF1 PE=3 SV=1
2	SwissProt	G3P2_YEAST	2000	35938	47	47	9	9	3.57	Glyceraldehyde-3-phosphate dehydrogenase 2 OS=Saccharomyces cerevisiae (strain ATCC 204508 / S288c) OX=559292 GN=TDH2 PE=1 SV=3
5	SwissProt	RL17A_YEAST	545	20537	16	16	4	4	3.14	Large ribosomal subunit protein uL22A OS=Saccharomyces cerevisiae (strain ATCC 204508 / S288c) OX=559292 GN=RPL17A PE=1 SV=4
98	SwissProt	RL37A_YEAST	46	10072	4	4	2	2	2.37	Large ribosomal subunit protein eL37A OS=Saccharomyces cerevisiae (strain ATCC 204508 / S288c) OX=559292 GN=RPL37A PE=1 SV=2
1	SwissProt	HSP71_YEAST	2140	69786	72	72	15	15	2.35	Heat shock protein SSA1 OS=Saccharomyces cerevisiae (strain ATCC 204508 / S288c) OX=559292 GN=SSA1 PE=1 SV=4
1	SwissProt	HSP71_CANAL	1567	70452	62	62	17	17	2.32	Heat shock protein SSA1 OS=Candida albicans (strain SC5314 / ATCC MYA-2876) OX=237561 GN=SSA1 PE=1 SV=2
10	SwissProt	RL43_ASHGO	68	10285	4	4	3	3	2.28	Large ribosomal subunit protein eL43 OS=Ashbya gossypii (strain ATCC 10895 / CBS 109.51 / FGSC 9923 / NRRL Y-1056) OX=284811 GN=RPL43 PE=3 SV=1
2	SwissProt	G3P_ZYGRO	1903	35693	49	49	5	5	2.24	Glyceraldehyde-3-phosphate dehydrogenase OS=Zygosaccharomyces rouxii OX=4956 PE=3 SV=1
64	SwissProt	HSB1_PICST	73	14252	5	5	4	4	2.2	Histone H2B.1 OS=Scheffersomyces stipitis (strain ATCC 58785 / CBS 6054 / NBRC 10063 / NRRL Y-11545) OX=322104 GN=HTB1 PE=3 SV=1
15	SwissProt	RS29B_YEAST	103	6951	7	7	2	2	2.16	Small ribosomal subunit protein uS14B OS=Saccharomyces cerevisiae (strain ATCC 204508 / S288c) OX=559292 GN=RPS29B PE=1 SV=3
15	SwissProt	RS29_CANGA	91	6943	5	5	2	2	2.16	Small ribosomal subunit protein uS14 OS=Candida glabrata (strain ATCC 2001 / BCRC 20586 / JCM 3761 / NBRC 0622 / NRRL Y-65 / CBS 138) OX=284593 GN=RPS29 PE=3 SV=1
50	SwissProt	RL23A_YEAST	89	14578	5	5	3	3	2.12	Large ribosomal subunit protein uL14A OS=Saccharomyces cerevisiae (strain ATCC 204508 / S288c) OX=559292 GN=RPL23A PE=1 SV=1
3	SwissProt	ENO_KLULA	1528	46546	42	42	10	10	1.97	Enolase OS=Kluyveromyces lactis (strain ATCC 8585 / CBS 2359 / DSM 70799 / NBRC 1267 / NRRL Y-1140 / WM37) OX=284590 GN=ENO PE=3 SV=1
28	SwissProt	RS24A_YEAST	157	15319	6	6	4	4	1.95	Small ribosomal subunit protein eS24A OS=Saccharomyces cerevisiae (strain ATCC 204508 / S288c) OX=559292 GN=RPS24A PE=1 SV=1
2	SwissProt	G3P1_KLUMA	1674	35345	39	39	6	6	1.92	Glyceraldehyde-3-phosphate dehydrogenase 1 OS=Kluyveromyces marxianus OX=4911 GN=GAP1 PE=1 SV=1
14	SwissProt	RS17A_YEAST	278	15836	10	10	3	3	1.84	Small ribosomal subunit protein eS17A OS=Saccharomyces cerevisiae (strain ATCC 204508 / S288c) OX=559292 GN=RPS17A PE=1 SV=1
1	SwissProt	HSP73_YEAST	1285	70618	50	50	13	13	1.61	Heat shock protein SSA3 OS=Saccharomyces cerevisiae (strain ATCC 204508 / S288c) OX=559292 GN=SSA3 PE=1 SV=3
12	SwissProt	RS27A_KLULA	309	17291	10	10	4	4	1.61	Ubiquitin-ribosomal protein eS31 fusion protein OS=Kluyveromyces lactis (strain ATCC 8585 / CBS 2359 / DSM 70799 / NBRC 1267 / NRRL Y-1140 / WM37) OX=284590 GN=ubi3 PE=1 SV=2
4	SwissProt	EF1A_YEAST	679	50400	34	34	9	9	1.51	Elongation factor 1-alpha OS=Saccharomyces cerevisiae (strain ATCC 204508 / S288c) OX=559292 GN=TEF1 PE=1 SV=1
25	SwissProt	RL2A_YEAST	170	27392	10	10	5	5	1.5	Large ribosomal subunit protein uL2A OS=Saccharomyces cerevisiae (strain ATCC 204508 / S288c) OX=559292 GN=RPL2A PE=1 SV=1
109	SwissProt	RL35A_YEAST	42	13958	4	4	3	3	1.43	Large ribosomal subunit protein uL29A OS=Saccharomyces cerevisiae (strain ATCC 204508 / S288c) OX=559292 GN=RPL35A PE=1 SV=1
2	SwissProt	G3P1_KLULA	367	35416	15	15	6	6	1.29	Glyceraldehyde-3-phosphate dehydrogenase 1 OS=Kluyveromyces lactis (strain ATCC 8585 / CBS 2359 / DSM 70799 / NBRC 1267 / NRRL Y-1140 / WM37) OX=284590 GN=GAP1 PE=1 SV=1
74	SwissProt	ACBP_YEAST	59	10055	3	3	2	2	1.25	Acyl-CoA-binding protein OS=Saccharomyces cerevisiae (strain ATCC 204508 / S288c) OX=559292 GN=ACB1 PE=1 SV=3
9	SwissProt	KPYK1_CANGA	381	54975	19	19	10	10	1.16	Pyruvate kinase 1 OS=Candida glabrata (strain ATCC 2001 / BCRC 20586 / JCM 3761 / NBRC 0622 / NRRL Y-65 / CBS 138) OX=284593 GN=PYK1 PE=3 SV=1
9	SwissProt	KPYK_LACK1	373	55146	19	19	9	9	1.15	Pyruvate kinase OS=Lachancea kluyveri (strain ATCC 58438 / CBS 3082 / BCRC 21498 / NBRC 1685 / JCM 7257 / NCYC 543 / NRRL Y-12651) OX=226302 GN=PYK1 PE=3 SV=1
4	SwissProt	EF1A_ASHGO	357	50236	21	21	8	8	1.13	Elongation factor 1-alpha OS=Ashbya gossypii (strain ATCC 10895 / CBS 109.51 / FGSC 9923 / NRRL Y-1056) OX=284811 GN=TEF PE=3 SV=1
106	SwissProt	CH10_YEAST	43	11365	2	2	2	2	1.06	10 kDa heat shock protein, mitochondrial OS=Saccharomyces cerevisiae (strain ATCC 204508 / S288c) OX=559292 GN=HSP10 PE=1 SV=1
27	SwissProt	NHP6B_YEAST	159	11469	3	3	2	2	1.05	Non-histone chromosomal protein 6B OS=Saccharomyces cerevisiae (strain ATCC 204508 / S288c) OX=559292 GN=NHP6B PE=1 SV=3
38	SwissProt	NACB_ASHGO	111	17375	5	5	2	2	1.04	Nascent polypeptide-associated complex subunit beta OS=Ashbya gossypii (strain ATCC 10895 / CBS 109.51 / FGSC 9923 / NRRL Y-1056) OX=284811 GN=EGD1 PE=3 SV=1
124	SwissProt	SMT3_YEAST	39	11590	3	3	2	2	1.04	Ubiquitin-like protein SMT3 OS=Saccharomyces cerevisiae (strain ATCC 204508 / S288c) OX=559292 GN=SMT3 PE=1 SV=1
55	SwissProt	RL24A_YEAST	81	17603	4	4	3	3	1.03	Large ribosomal subunit protein eL24A OS=Saccharomyces cerevisiae (strain ATCC 204508 / S288c) OX=559292 GN=RPL24A PE=1 SV=1
34	SwissProt	RL12A_YEAST	120	17869	3	3	3	3	1.01	Large ribosomal subunit protein uL11A OS=Saccharomyces cerevisiae (strain ATCC 204508 / S288c) OX=559292 GN=RPL12A PE=1 SV=1
4	SwissProt	EF1A_SERIN	504	50305	25	25	6	6	0.96	Elongation factor 1-alpha OS=Serendipita indica OX=65672 GN=TEF1 PE=2 SV=1
105	SwissProt	VATG_YEAST	44	12705	3	3	2	2	0.92	V-type proton ATPase subunit G OS=Saccharomyces cerevisiae (strain ATCC 204508 / S288c) OX=559292 GN=VMA10 PE=1 SV=1
161	SwissProt	NOP10_ASHGO	30	6675	1	1	1	1	0.83	H/ACA ribonucleoprotein complex subunit NOP10 OS=Ashbya gossypii (strain ATCC 10895 / CBS 109.51 / FGSC 9923 / NRRL Y-1056) OX=284811 GN=NOP10 PE=3 SV=2
1	SwissProt	HSP71_PUCGR	643	70709	24	24	7	7	0.82	Heat shock protein HSS1 OS=Puccinia graminis OX=5297 GN=HSS1 PE=3 SV=1
15	SwissProt	RS29_DEBHA	97	6844	5	5	1	1	0.79	Small ribosomal subunit protein uS14 OS=Debaryomyces hansenii (strain ATCC 36239 / CBS 767 / BCRC 21394 / JCM 1990 / NBRC 0083 / IGC 2968) OX=284592 GN=RPS29 PE=3 SV=1
1	SwissProt	HSP70_EMENI	723	70045	24	24	6	6	0.72	Heat shock 70 kDa protein OS=Emericella nidulans (strain FGSC A4 / ATCC 38163 / CBS 112.46 / NRRL 194 / M139) OX=227321 GN=hsp70 PE=1 SV=1
8	SwissProt	PLB1_TORDE	400	71579	15	15	8	8	0.7	Lysophospholipase OS=Torulaspora delbrueckii OX=4950 PE=1 SV=1
21	SwissProt	ALF_KLULA	220	39746	7	7	4	4	0.7	Fructose-bisphosphate aldolase OS=Kluyveromyces lactis (strain ATCC 8585 / CBS 2359 / DSM 70799 / NBRC 1267 / NRRL Y-1140 / WM37) OX=284590 GN=FBA1 PE=3 SV=2
11	SwissProt	HSC82_YEAST	331	80850	16	16	10	10	0.69	ATP-dependent molecular chaperone HSC82 OS=Saccharomyces cerevisiae (strain ATCC 204508 / S288c) OX=559292 GN=HSC82 PE=1 SV=4
100	SwissProt	RS16A_YEAST	46	15838	3	3	2	2	0.69	Small ribosomal subunit protein uS9A OS=Saccharomyces cerevisiae (strain ATCC 204508 / S288c) OX=559292 GN=RPS16A PE=1 SV=1
56	SwissProt	KAD2_VANPO	80	24305	4	4	3	3	0.68	Adenylate kinase OS=Vanderwaltozyma polyspora (strain ATCC 22028 / DSM 70294 / BCRC 21397 / CBS 2163 / NBRC 10782 / NRRL Y-8283 / UCD 57-17) OX=436907 GN=ADK1 PE=3 SV=1
39	SwissProt	RS23A_NAUCC	108	16142	5	5	2	2	0.67	Small ribosomal subunit protein uS12A OS=Naumovozyma castellii (strain ATCC 76901 / BCRC 22586 / CBS 4309 / NBRC 1992 / NRRL Y-12630) OX=1064592 GN=RPS23A PE=1 SV=1
4	SwissProt	EF1A1_SCHPO	253	50085	14	14	5	5	0.66	Elongation factor 1-alpha-A OS=Schizosaccharomyces pombe (strain 972 / ATCC 24843) OX=284812 GN=tef101 PE=1 SV=1
19	SwissProt	SSB1_CANGA	235	66470	9	9	8	8	0.66	Ribosome-associated molecular chaperone SSB OS=Candida glabrata (strain ATCC 2001 / BCRC 20586 / JCM 3761 / NBRC 0622 / NRRL Y-65 / CBS 138) OX=284593 GN=SSB1 PE=3 SV=3
47	SwissProt	MBF1_KLULA	91	16436	5	5	2	2	0.66	Multiprotein-bridging factor 1 OS=Kluyveromyces lactis (strain ATCC 8585 / CBS 2359 / DSM 70799 / NBRC 1267 / NRRL Y-1140 / WM37) OX=284590 GN=MBF1 PE=3 SV=2
16	SwissProt	HSP7F_NAUCC	260	76054	12	12	6	6	0.65	Heat shock protein homolog SSE1 OS=Naumovozyma castellii (strain ATCC 76901 / BCRC 22586 / CBS 4309 / NBRC 1992 / NRRL Y-12630) OX=1064592 GN=SSE1 PE=3 SV=1
23	SwissProt	ACTG_ACRCH	180	41809	8	8	5	5	0.65	Actin, gamma OS=Acremonium chrysogenum OX=5044 GN=ACT PE=3 SV=1
23	SwissProt	ACT_ASHGO	178	41934	8	8	5	5	0.65	Actin OS=Ashbya gossypii (strain ATCC 10895 / CBS 109.51 / FGSC 9923 / NRRL Y-1056) OX=284811 GN=ACT1 PE=2 SV=1
53	SwissProt	RS18A_YEAST	82	17084	2	2	2	2	0.63	Small ribosomal subunit protein uS13A OS=Saccharomyces cerevisiae (strain ATCC 204508 / S288c) OX=559292 GN=RPS18A PE=1 SV=1
45	SwissProt	IF5A1_YEAST	98	17217	4	4	2	2	0.62	Eukaryotic translation initiation factor 5A-1 OS=Saccharomyces cerevisiae (strain ATCC 204508 / S288c) OX=559292 GN=HYP2 PE=1 SV=3
1	SwissProt	HSP70_BLAEM	423	70961	19	19	5	5	0.61	Heat shock 70 kDa protein OS=Blastocladiella emersonii OX=4808 GN=HSP70 PE=3 SV=1
1	SwissProt	HSP77_YEAST	210	70585	9	9	7	7	0.61	Import motor subunit, mitochondrial OS=Saccharomyces cerevisiae (strain ATCC 204508 / S288c) OX=559292 GN=SSC1 PE=1 SV=1
26	SwissProt	CYPH_YEAST	163	17494	6	6	2	2	0.61	Peptidyl-prolyl cis-trans isomerase OS=Saccharomyces cerevisiae (strain ATCC 204508 / S288c) OX=559292 GN=CPR1 PE=1 SV=3
46	SwissProt	RL3_CANGA	93	43928	7	7	5	5	0.61	Large ribosomal subunit protein uL3 OS=Candida glabrata (strain ATCC 2001 / BCRC 20586 / JCM 3761 / NBRC 0622 / NRRL Y-65 / CBS 138) OX=284593 GN=RPL3 PE=3 SV=1
6	SwissProt	PGK_YEAST	526	44768	19	19	4	4	0.6	Phosphoglycerate kinase OS=Saccharomyces cerevisiae (strain ATCC 204508 / S288c) OX=559292 GN=PGK1 PE=1 SV=2
20	SwissProt	RS6_KLULA	222	27010	6	6	3	3	0.59	Small ribosomal subunit protein eS6 OS=Kluyveromyces lactis (strain ATCC 8585 / CBS 2359 / DSM 70799 / NBRC 1267 / NRRL Y-1140 / WM37) OX=284590 GN=RPS6 PE=1 SV=1
20	SwissProt	RS6A_YEAST	153	27037	5	5	3	3	0.59	Small ribosomal subunit protein eS6A OS=Saccharomyces cerevisiae (strain ATCC 204508 / S288c) OX=559292 GN=RPS6A PE=1 SV=1
84	SwissProt	RL21A_CANAL	56	18059	2	2	2	2	0.58	Large ribosomal subunit protein eL21 OS=Candida albicans (strain SC5314 / ATCC MYA-2876) OX=237561 GN=RPL21A PE=1 SV=1
84	SwissProt	RL21A_YEAST	34	18288	2	2	2	2	0.57	Large ribosomal subunit protein eL21A OS=Saccharomyces cerevisiae (strain ATCC 204508 / S288c) OX=559292 GN=RPL21A PE=1 SV=1
19	SwissProt	SSB1_KLULA	205	66318	9	9	7	7	0.56	Ribosome-associated molecular chaperone SSB1 OS=Kluyveromyces lactis (strain ATCC 8585 / CBS 2359 / DSM 70799 / NBRC 1267 / NRRL Y-1140 / WM37) OX=284590 GN=SSB1 PE=3 SV=3
101	SwissProt	RS27A_YEAST	46	9159	1	1	1	1	0.56	Small ribosomal subunit protein eS27A OS=Saccharomyces cerevisiae (strain ATCC 204508 / S288c) OX=559292 GN=RPS27A PE=1 SV=1
164	SwissProt	ACBP_SCHPO	29	9832	1	1	1	1	0.51	Putative acyl-CoA-binding protein OS=Schizosaccharomyces pombe (strain 972 / ATCC 24843) OX=284812 GN=SPBC1539.06 PE=3 SV=1
59	SwissProt	RL37_DEBHA	78	10065	3	3	1	1	0.5	Large ribosomal subunit protein eL37 OS=Debaryomyces hansenii (strain ATCC 36239 / CBS 767 / BCRC 21394 / JCM 1990 / NBRC 0083 / IGC 2968) OX=284592 GN=RPL37 PE=3 SV=1
75	SwissProt	RL18A_YEAST	59	20608	2	2	2	2	0.5	Large ribosomal subunit protein eL18A OS=Saccharomyces cerevisiae (strain ATCC 204508 / S288c) OX=559292 GN=RPL18A PE=1 SV=1
157	SwissProt	TIM8_ASHGO	30	10095	1	1	1	1	0.5	Mitochondrial import inner membrane translocase subunit TIM8 OS=Ashbya gossypii (strain ATCC 10895 / CBS 109.51 / FGSC 9923 / NRRL Y-1056) OX=284811 GN=TIM8 PE=3 SV=1
143	SwissProt	TIM10_ASHGO	35	10188	1	1	1	1	0.49	Mitochondrial import inner membrane translocase subunit TIM10 OS=Ashbya gossypii (strain ATCC 10895 / CBS 109.51 / FGSC 9923 / NRRL Y-1056) OX=284811 GN=TIM10 PE=3 SV=1
29	SwissProt	TSA1_YEAST	148	21690	5	5	1	1	0.47	Peroxiredoxin TSA1 OS=Saccharomyces cerevisiae (strain ATCC 204508 / S288c) OX=559292 GN=TSA1 PE=1 SV=3
46	SwissProt	RL3_ASHGO	72	43726	5	5	5	5	0.47	Large ribosomal subunit protein uL3 OS=Ashbya gossypii (strain ATCC 10895 / CBS 109.51 / FGSC 9923 / NRRL Y-1056) OX=284811 GN=RPL3 PE=3 SV=2
113	SwissProt	TIM9_ASHGO	42	10557	1	1	1	1	0.47	Mitochondrial import inner membrane translocase subunit TIM9 OS=Ashbya gossypii (strain ATCC 10895 / CBS 109.51 / FGSC 9923 / NRRL Y-1056) OX=284811 GN=TIM9 PE=3 SV=1
31	SwissProt	RL19A_CANAL	142	21871	3	3	2	2	0.46	Large ribosomal subunit protein eL19 OS=Candida albicans (strain SC5314 / ATCC MYA-2876) OX=237561 GN=RPL19A PE=1 SV=1
42	SwissProt	RLA4_YEAST	99	11043	2	2	1	1	0.45	Large ribosomal subunit protein P2B OS=Saccharomyces cerevisiae (strain ATCC 204508 / S288c) OX=559292 GN=RPP2B PE=1 SV=2
51	SwissProt	RS8A_YEAST	88	22590	3	3	2	2	0.45	Small ribosomal subunit protein eS8A OS=Saccharomyces cerevisiae (strain ATCC 204508 / S288c) OX=559292 GN=RPS8A PE=1 SV=1
57	SwissProt	RL13A_YEAST	79	22540	2	2	2	2	0.45	Large ribosomal subunit protein eL13A OS=Saccharomyces cerevisiae (strain ATCC 204508 / S288c) OX=559292 GN=RPL13A PE=1 SV=1
180	SwissProt	RLA2_ALTAL	26	11127	2	2	1	1	0.45	Large ribosomal subunit protein P2 OS=Alternaria alternata OX=5599 GN=ALTA5 PE=1 SV=1
83	SwissProt	CH10_SCHPO	56	11275	2	2	1	1	0.44	10 kDa heat shock protein, mitochondrial OS=Schizosaccharomyces pombe (strain 972 / ATCC 24843) OX=284812 GN=hsp10 PE=1 SV=1
146	SwissProt	H4_AGABI	34	11359	1	1	1	1	0.44	Histone H4 OS=Agaricus bisporus OX=5341 GN=hhfA PE=3 SV=2
2	SwissProt	G3P_PICPA	241	35710	7	7	3	3	0.42	Glyceraldehyde-3-phosphate dehydrogenase OS=Komagataella pastoris OX=4922 GN=GPD PE=3 SV=1
17	SwissProt	HSP60_YEAST	258	60999	7	7	5	5	0.41	Heat shock protein 60, mitochondrial OS=Saccharomyces cerevisiae (strain ATCC 204508 / S288c) OX=559292 GN=HSP60 PE=1 SV=1
44	SwissProt	RL15B_YEAST	99	24464	4	4	1	1	0.41	Large ribosomal subunit protein eL15B OS=Saccharomyces cerevisiae (strain ATCC 204508 / S288c) OX=559292 GN=RPL15B PE=1 SV=2
49	SwissProt	RL36_TRIHM	89	11828	2	2	1	1	0.41	Large ribosomal subunit protein eL36 OS=Trichoderma hamatum OX=49224 GN=rpl36 PE=3 SV=1
88	SwissProt	FKBP_CANGA	54	12206	2	2	1	1	0.4	FK506-binding protein 1 OS=Candida glabrata (strain ATCC 2001 / BCRC 20586 / JCM 3761 / NBRC 0622 / NRRL Y-65 / CBS 138) OX=284593 GN=FPR1 PE=1 SV=1
85	SwissProt	SUI1_YEAST	56	12418	2	2	1	1	0.39	Eukaryotic translation initiation factor eIF-1 OS=Saccharomyces cerevisiae (strain ATCC 204508 / S288c) OX=559292 GN=SUI1 PE=1 SV=1
68	SwissProt	RL4A_SCHPO	57	39800	3	3	2	2	0.37	Large ribosomal subunit protein uL4A OS=Schizosaccharomyces pombe (strain 972 / ATCC 24843) OX=284812 GN=rpl402 PE=1 SV=2
77	SwissProt	VATE_YEAST	57	26455	3	3	2	2	0.37	V-type proton ATPase subunit E OS=Saccharomyces cerevisiae (strain ATCC 204508 / S288c) OX=559292 GN=VMA4 PE=1 SV=4
116	SwissProt	RS20_CANAL	41	13336	1	1	1	1	0.36	Small ribosomal subunit protein uS10 OS=Candida albicans (strain SC5314 / ATCC MYA-2876) OX=237561 GN=RPS20 PE=1 SV=1
56	SwissProt	KAD2_YARLI	67	27830	3	3	2	2	0.35	Adenylate kinase OS=Yarrowia lipolytica (strain CLIB 122 / E 150) OX=284591 GN=ADK1 PE=3 SV=2
63	SwissProt	RL34A_YEAST	75	13859	2	2	1	1	0.35	Large ribosomal subunit protein eL34A OS=Saccharomyces cerevisiae (strain ATCC 204508 / S288c) OX=559292 GN=RPL34A PE=1 SV=1
148	SwissProt	GPP1_YEAST	33	28100	2	2	2	2	0.35	Glycerol-1-phosphate phosphohydrolase 1 OS=Saccharomyces cerevisiae (strain ATCC 204508 / S288c) OX=559292 GN=GPP1 PE=1 SV=3
103	SwissProt	RL26A_YEAST	45	14225	2	2	1	1	0.34	Large ribosomal subunit protein uL24A OS=Saccharomyces cerevisiae (strain ATCC 204508 / S288c) OX=559292 GN=RPL26A PE=1 SV=3
139	SwissProt	RL26B_CANAL	36	14177	1	1	1	1	0.34	Large ribosomal subunit protein uL24 OS=Candida albicans (strain SC5314 / ATCC MYA-2876) OX=237561 GN=RPL26B PE=1 SV=1
150	SwissProt	RS3A_ASHGO	33	28959	2	2	2	2	0.34	Small ribosomal subunit protein eS1 OS=Ashbya gossypii (strain ATCC 10895 / CBS 109.51 / FGSC 9923 / NRRL Y-1056) OX=284811 GN=RPS1 PE=3 SV=1
73	SwissProt	RS4A_YEAST	60	29449	2	2	2	2	0.33	Small ribosomal subunit protein eS4A OS=Saccharomyces cerevisiae (strain ATCC 204508 / S288c) OX=559292 GN=RPS4A PE=1 SV=1
141	SwissProt	RL32_CANGA	35	14771	1	1	1	1	0.32	Large ribosomal subunit protein eL32 OS=Candida glabrata (strain ATCC 2001 / BCRC 20586 / JCM 3761 / NBRC 0622 / NRRL Y-65 / CBS 138) OX=284593 GN=RPL32 PE=3 SV=1
3	SwissProt	ENO2_DEBHA	133	47210	7	7	3	3	0.31	Enolase 2 OS=Debaryomyces hansenii (strain ATCC 36239 / CBS 767 / BCRC 21394 / JCM 1990 / NBRC 0083 / IGC 2968) OX=284592 GN=ENO2 PE=3 SV=1
147	SwissProt	RS12_YEAST	34	15462	1	1	1	1	0.31	Small ribosomal subunit protein eS12 OS=Saccharomyces cerevisiae (strain ATCC 204508 / S288c) OX=559292 GN=RPS12 PE=1 SV=1
197	SwissProt	RL27A_YEAST	20	15522	1	1	1	1	0.31	Large ribosomal subunit protein eL27A OS=Saccharomyces cerevisiae (strain ATCC 204508 / S288c) OX=559292 GN=RPL27A PE=1 SV=1
199	SwissProt	RL14A_YEAST	20	15215	1	1	1	1	0.31	Large ribosomal subunit protein eL14A OS=Saccharomyces cerevisiae (strain ATCC 204508 / S288c) OX=559292 GN=RPL14A PE=1 SV=1
11	SwissProt	HSP90_CANAL	244	80773	12	12	4	4	0.3	Heat shock protein 90 homolog OS=Candida albicans (strain SC5314 / ATCC MYA-2876) OX=237561 GN=HSP90 PE=1 SV=1
35	SwissProt	SODC_CANGA	118	15854	3	3	1	1	0.3	Superoxide dismutase [Cu-Zn] OS=Candida glabrata (strain ATCC 2001 / BCRC 20586 / JCM 3761 / NBRC 0622 / NRRL Y-65 / CBS 138) OX=284593 GN=SOD1 PE=3 SV=3
145	SwissProt	RL25_KLULA	34	15707	1	1	1	1	0.3	Large ribosomal subunit protein uL23 OS=Kluyveromyces lactis (strain ATCC 8585 / CBS 2359 / DSM 70799 / NBRC 1267 / NRRL Y-1140 / WM37) OX=284590 GN=RPL25 PE=1 SV=1
19	SwissProt	SSB1_CANAW	101	66610	5	5	4	4	0.29	Ribosome-associated molecular chaperone SSB1 OS=Candida albicans (strain WO-1) OX=294748 GN=SSB1 PE=3 SV=2
186	SwissProt	CALM_KLULA	24	16110	1	1	1	1	0.29	Calmodulin OS=Kluyveromyces lactis (strain ATCC 8585 / CBS 2359 / DSM 70799 / NBRC 1267 / NRRL Y-1140 / WM37) OX=284590 GN=CMD1 PE=1 SV=1
194	SwissProt	RS19A_CANAL	23	16119	1	1	1	1	0.29	Small ribosomal subunit protein eS19 OS=Candida albicans (strain SC5314 / ATCC MYA-2876) OX=237561 GN=RPS19A PE=1 SV=1
78	SwissProt	RL5_YEAST	57	33751	3	3	2	2	0.28	Large ribosomal subunit protein uL18 OS=Saccharomyces cerevisiae (strain ATCC 204508 / S288c) OX=559292 GN=RPL5 PE=1 SV=4
122	SwissProt	RS13_CANAL	39	16935	1	1	1	1	0.28	Small ribosomal subunit protein uS15 OS=Candida albicans (strain SC5314 / ATCC MYA-2876) OX=237561 GN=RPS13 PE=1 SV=1
1	SwissProt	HSP70_NEUCR	440	70738	11	11	4	4	0.27	Heat shock 70 kDa protein OS=Neurospora crassa (strain ATCC 24698 / 74-OR23-1A / CBS 708.71 / DSM 1257 / FGSC 987) OX=367110 GN=hsps-1 PE=2 SV=2
1	SwissProt	HSP70_TRIRU	395	70861	10	10	4	4	0.27	Heat shock 70 kDa protein OS=Trichophyton rubrum OX=5551 GN=HSP70 PE=2 SV=1
89	SwissProt	ALB1_VANPO	54	17636	1	1	1	1	0.27	Ribosome biogenesis protein ALB1 OS=Vanderwaltozyma polyspora (strain ATCC 22028 / DSM 70294 / BCRC 21397 / CBS 2163 / NBRC 10782 / NRRL Y-8283 / UCD 57-17) OX=436907 GN=ALB1 PE=3 SV=1
177	SwissProt	PPIA_CANAL	26	17678	1	1	1	1	0.27	Peptidyl-prolyl cis-trans isomerase OS=Candida albicans (strain SC5314 / ATCC MYA-2876) OX=237561 GN=CYP1 PE=1 SV=1
160	SwissProt	RS11A_YEAST	30	17852	1	1	1	1	0.26	Small ribosomal subunit protein uS17A OS=Saccharomyces cerevisiae (strain ATCC 204508 / S288c) OX=559292 GN=RPS11A PE=1 SV=1
202	SwissProt	NACA_CANGA	19	17883	1	1	1	1	0.26	Nascent polypeptide-associated complex subunit alpha OS=Candida glabrata (strain ATCC 2001 / BCRC 20586 / JCM 3761 / NBRC 0622 / NRRL Y-65 / CBS 138) OX=284593 GN=EGD2 PE=3 SV=1
71	SwissProt	HEM6_YEAST	60	37859	3	3	1	1	0.25	Oxygen-dependent coproporphyrinogen-III oxidase OS=Saccharomyces cerevisiae (strain ATCC 204508 / S288c) OX=559292 GN=HEM13 PE=1 SV=2
97	SwissProt	ADH1_KLULA	39	37636	3	3	2	2	0.25	Alcohol dehydrogenase 1 OS=Kluyveromyces lactis (strain ATCC 8585 / CBS 2359 / DSM 70799 / NBRC 1267 / NRRL Y-1140 / WM37) OX=284590 GN=ADH1 PE=3 SV=1
104	SwissProt	NACA_YEAST	45	18698	1	1	1	1	0.25	Nascent polypeptide-associated complex subunit alpha OS=Saccharomyces cerevisiae (strain ATCC 204508 / S288c) OX=559292 GN=EGD2 PE=1 SV=3
21	SwissProt	ALF_YEAST	94	39881	2	2	2	2	0.24	Fructose-bisphosphate aldolase OS=Saccharomyces cerevisiae (strain ATCC 204508 / S288c) OX=559292 GN=FBA1 PE=1 SV=3
68	SwissProt	RL4A_YEAST	63	39125	3	3	2	2	0.24	Large ribosomal subunit protein uL4A OS=Saccharomyces cerevisiae (strain ATCC 204508 / S288c) OX=559292 GN=RPL4A PE=1 SV=4
121	SwissProt	AHP1_YEAST	40	19274	1	1	1	1	0.24	Peroxiredoxin AHP1 OS=Saccharomyces cerevisiae (strain ATCC 204508 / S288c) OX=559292 GN=AHP1 PE=1 SV=4
152	SwissProt	TPM2_YEAST	33	19138	1	1	1	1	0.24	Tropomyosin-2 OS=Saccharomyces cerevisiae (strain ATCC 204508 / S288c) OX=559292 GN=TPM2 PE=1 SV=1
76	SwissProt	RL11_CANAL	59	19868	1	1	1	1	0.23	Large ribosomal subunit protein uL5 OS=Candida albicans (strain SC5314 / ATCC MYA-2876) OX=237561 GN=RPL11 PE=1 SV=1
97	SwissProt	ADH4_KLULA	48	40537	4	4	2	2	0.23	Alcohol dehydrogenase 4, mitochondrial OS=Kluyveromyces lactis (strain ATCC 8585 / CBS 2359 / DSM 70799 / NBRC 1267 / NRRL Y-1140 / WM37) OX=284590 GN=ADH4 PE=3 SV=2
117	SwissProt	RL6A_YEAST	41	19949	1	1	1	1	0.23	Large ribosomal subunit protein eL6A OS=Saccharomyces cerevisiae (strain ATCC 204508 / S288c) OX=559292 GN=RPL6A PE=1 SV=2
129	SwissProt	CYPC_YEAST	38	20020	1	1	1	1	0.23	Peptidyl-prolyl cis-trans isomerase C, mitochondrial OS=Saccharomyces cerevisiae (strain ATCC 204508 / S288c) OX=559292 GN=CPR3 PE=1 SV=1
167	SwissProt	FKBP2_GIBZE	29	20523	1	1	1	1	0.23	FK506-binding protein 2 OS=Gibberella zeae (strain ATCC MYA-4620 / CBS 123657 / FGSC 9075 / NRRL 31084 / PH-1) OX=229533 GN=FPR2 PE=3 SV=2
36	SwissProt	PABP_CANGA	117	64854	3	3	3	3	0.22	Polyadenylate-binding protein, cytoplasmic and nuclear OS=Candida glabrata (strain ATCC 2001 / BCRC 20586 / JCM 3761 / NBRC 0622 / NRRL Y-65 / CBS 138) OX=284593 GN=PAB1 PE=3 SV=1
6	SwissProt	PGK_PENCH	202	44052	8	8	2	2	0.21	Phosphoglycerate kinase OS=Penicillium chrysogenum OX=5076 GN=PGKA PE=3 SV=1
37	SwissProt	ILV5_YEAST	112	44512	3	3	1	1	0.21	Ketol-acid reductoisomerase, mitochondrial OS=Saccharomyces cerevisiae (strain ATCC 204508 / S288c) OX=559292 GN=ILV5 PE=1 SV=1
80	SwissProt	RL19A_YEAST	57	21691	2	2	1	1	0.21	Large ribosomal subunit protein eL19A OS=Saccharomyces cerevisiae (strain ATCC 204508 / S288c) OX=559292 GN=RPL19A PE=1 SV=1
127	SwissProt	RS7A_YEAST	38	21609	1	1	1	1	0.21	Small ribosomal subunit protein eS7A OS=Saccharomyces cerevisiae (strain ATCC 204508 / S288c) OX=559292 GN=RPS7A PE=1 SV=4
134	SwissProt	RHOA_EMENI	37	22065	1	1	1	1	0.21	GTP-binding protein rhoA OS=Emericella nidulans (strain FGSC A4 / ATCC 38163 / CBS 112.46 / NRRL 194 / M139) OX=227321 GN=rhoA PE=3 SV=1
1	SwissProt	HSP7E_YEAST	92	70042	5	5	3	3	0.2	Heat shock protein SSC3, mitochondrial OS=Saccharomyces cerevisiae (strain ATCC 204508 / S288c) OX=559292 GN=ECM10 PE=3 SV=1
90	SwissProt	RL16A_CANAL	53	22679	2	2	1	1	0.2	Large ribosomal subunit protein uL13 OS=Candida albicans (strain SC5314 / ATCC MYA-2876) OX=237561 GN=RPL16A PE=1 SV=1
41	SwissProt	LSB3_YEAS7	102	49371	3	3	2	2	0.19	LAS seventeen-binding protein 3 OS=Saccharomyces cerevisiae (strain YJM789) OX=307796 GN=LSB3 PE=3 SV=2
181	SwissProt	TPM1_YEAST	26	23527	1	1	1	1	0.19	Tropomyosin-1 OS=Saccharomyces cerevisiae (strain ATCC 204508 / S288c) OX=559292 GN=TPM1 PE=1 SV=1
16	SwissProt	HSP79_YEAST	96	77801	5	5	3	3	0.18	Heat shock protein homolog SSE2 OS=Saccharomyces cerevisiae (strain ATCC 204508 / S288c) OX=559292 GN=SSE2 PE=1 SV=3
93	SwissProt	PMGY_CANAL	50	27437	3	3	1	1	0.17	Phosphoglycerate mutase OS=Candida albicans (strain SC5314 / ATCC MYA-2876) OX=237561 GN=GPM1 PE=1 SV=3
168	SwissProt	TPIS_ASHGO	29	26896	1	1	1	1	0.17	Triosephosphate isomerase OS=Ashbya gossypii (strain ATCC 10895 / CBS 109.51 / FGSC 9923 / NRRL Y-1056) OX=284811 GN=TPI1 PE=3 SV=2
172	SwissProt	RS3_CANAL	28	27255	1	1	1	1	0.17	Small ribosomal subunit protein uS3 OS=Candida albicans (strain SC5314 / ATCC MYA-2876) OX=237561 GN=RPS3 PE=1 SV=1
72	SwissProt	PMG1_YEAST	60	27592	2	2	1	1	0.16	Phosphoglycerate mutase 1 OS=Saccharomyces cerevisiae (strain ATCC 204508 / S288c) OX=559292 GN=GPM1 PE=1 SV=3
133	SwissProt	RL8A_YEAST	37	28164	1	1	1	1	0.16	Large ribosomal subunit protein eL8A OS=Saccharomyces cerevisiae (strain ATCC 204508 / S288c) OX=559292 GN=RPL8A PE=1 SV=4
137	SwissProt	PYP1_YEAST	36	27691	1	1	1	1	0.16	Polyol phosphate phosphatase PYP1 OS=Saccharomyces cerevisiae (strain ATCC 204508 / S288c) OX=559292 GN=PYP1 PE=1 SV=1
149	SwissProt	RS3A2_DEBHA	33	28852	1	1	1	1	0.16	Small ribosomal subunit protein eS1B OS=Debaryomyces hansenii (strain ATCC 36239 / CBS 767 / BCRC 21394 / JCM 1990 / NBRC 0083 / IGC 2968) OX=284592 GN=RPS1B PE=3 SV=1
175	SwissProt	YLX6_SCHPO	27	27903	1	1	1	1	0.16	Uncharacterized oxidoreductase C922.06 OS=Schizosaccharomyces pombe (strain 972 / ATCC 24843) OX=284812 GN=SPAC922.06 PE=3 SV=1
30	SwissProt	PDC1_KLULA	143	61905	5	5	2	2	0.15	Pyruvate decarboxylase OS=Kluyveromyces lactis (strain ATCC 8585 / CBS 2359 / DSM 70799 / NBRC 1267 / NRRL Y-1140 / WM37) OX=284590 GN=PDC1 PE=1 SV=2
30	SwissProt	PDC1_KLUMA	141	62147	4	4	2	2	0.15	Pyruvate decarboxylase OS=Kluyveromyces marxianus OX=4911 GN=PDC1 PE=3 SV=1
32	SwissProt	EF2_YEAST	135	93686	4	4	3	3	0.15	Elongation factor 2 OS=Saccharomyces cerevisiae (strain ATCC 204508 / S288c) OX=559292 GN=EFT1 PE=1 SV=1
54	SwissProt	ATPA_KLULA	81	59124	2	2	2	2	0.15	ATP synthase subunit alpha, mitochondrial OS=Kluyveromyces lactis (strain ATCC 8585 / CBS 2359 / DSM 70799 / NBRC 1267 / NRRL Y-1140 / WM37) OX=284590 GN=ATP1 PE=1 SV=1
96	SwissProt	G6PI_CANGA	49	61272	2	2	2	2	0.15	Glucose-6-phosphate isomerase OS=Candida glabrata (strain ATCC 2001 / BCRC 20586 / JCM 3761 / NBRC 0622 / NRRL Y-65 / CBS 138) OX=284593 GN=PGI1 PE=3 SV=1
204	SwissProt	MED7_ASPOR	18	29533	1	1	1	1	0.15	Mediator of RNA polymerase II transcription subunit 7 OS=Aspergillus oryzae (strain ATCC 42149 / RIB 40) OX=510516 GN=med7 PE=3 SV=1
32	SwissProt	EF2_SCHPO	113	93799	5	5	3	3	0.14	Elongation factor 2 OS=Schizosaccharomyces pombe (strain 972 / ATCC 24843) OX=284812 GN=eft201 PE=1 SV=2
52	SwissProt	PMA1_KLULA	83	98711	5	5	3	3	0.14	Plasma membrane ATPase OS=Kluyveromyces lactis (strain ATCC 8585 / CBS 2359 / DSM 70799 / NBRC 1267 / NRRL Y-1140 / WM37) OX=284590 GN=PMA1 PE=1 SV=1
91	SwissProt	STI1_YEAST	52	66395	3	3	2	2	0.14	Heat shock protein STI1 OS=Saccharomyces cerevisiae (strain ATCC 204508 / S288c) OX=559292 GN=STI1 PE=1 SV=1
92	SwissProt	IPYR_ASHGO	51	32428	1	1	1	1	0.14	Inorganic pyrophosphatase OS=Ashbya gossypii (strain ATCC 10895 / CBS 109.51 / FGSC 9923 / NRRL Y-1056) OX=284811 GN=IPP1 PE=3 SV=1
118	SwissProt	IPYR_ZYGBA	41	32427	1	1	1	1	0.14	Inorganic pyrophosphatase OS=Zygosaccharomyces bailii OX=4954 GN=IPP1 PE=3 SV=1
58	SwissProt	PIR1_YEAS1	79	34845	2	2	1	1	0.13	Cell wall mannoprotein PIR1 OS=Saccharomyces cerevisiae (strain RM11-1a) OX=285006 GN=PIR1 PE=3 SV=1
125	SwissProt	TPC1_ASHGO	39	34146	1	1	1	1	0.13	Mitochondrial thiamine pyrophosphate carrier 1 OS=Ashbya gossypii (strain ATCC 10895 / CBS 109.51 / FGSC 9923 / NRRL Y-1056) OX=284811 GN=TPC1 PE=3 SV=1
135	SwissProt	MRS4_YEAST	37	33628	3	3	1	1	0.13	Mitochondrial RNA-splicing protein MRS4 OS=Saccharomyces cerevisiae (strain ATCC 204508 / S288c) OX=559292 GN=MRS4 PE=1 SV=1
170	SwissProt	DCPS_SCHPO	28	35198	2	2	1	1	0.13	m7GpppX diphosphatase OS=Schizosaccharomyces pombe (strain 972 / ATCC 24843) OX=284812 GN=nhm1 PE=1 SV=1
171	SwissProt	GBLP_CANAL	28	34705	1	1	1	1	0.13	Small ribosomal subunit protein RACK1 OS=Candida albicans (strain SC5314 / ATCC MYA-2876) OX=237561 GN=ASC1 PE=1 SV=2
215	SwissProt	YKK7_YEAST	15	34674	1	1	1	1	0.13	Uncharacterized oxidoreductase YKL107W OS=Saccharomyces cerevisiae (strain ATCC 204508 / S288c) OX=559292 GN=YKL107W PE=3 SV=1
82	SwissProt	SIS1_YEAST	56	37567	1	1	1	1	0.12	Protein SIS1 OS=Saccharomyces cerevisiae (strain ATCC 204508 / S288c) OX=559292 GN=SIS1 PE=1 SV=1
126	SwissProt	ACS2_KLULA	38	75514	2	2	2	2	0.12	Acetyl-coenzyme A synthetase 2 OS=Kluyveromyces lactis (strain ATCC 8585 / CBS 2359 / DSM 70799 / NBRC 1267 / NRRL Y-1140 / WM37) OX=284590 GN=ACS2 PE=3 SV=2
219	SwissProt	TAL1_YEAST	14	37127	1	1	1	1	0.12	Transaldolase OS=Saccharomyces cerevisiae (strain ATCC 204508 / S288c) OX=559292 GN=TAL1 PE=1 SV=4
11	SwissProt	HSP90_ASPFU	89	80647	2	2	2	2	0.11	Heat shock protein 90 OS=Aspergillus fumigatus (strain ATCC MYA-4609 / CBS 101355 / FGSC A1100 / Af293) OX=330879 GN=hsp90 PE=1 SV=3
99	SwissProt	GLNA_DEBHA	47	41591	1	1	1	1	0.11	Glutamine synthetase OS=Debaryomyces hansenii (strain ATCC 36239 / CBS 767 / BCRC 21394 / JCM 1990 / NBRC 0083 / IGC 2968) OX=284592 GN=GLN1 PE=3 SV=1
108	SwissProt	GET3_VANPO	43	39366	2	2	1	1	0.11	ATPase GET3 OS=Vanderwaltozyma polyspora (strain ATCC 22028 / DSM 70294 / BCRC 21397 / CBS 2163 / NBRC 10782 / NRRL Y-8283 / UCD 57-17) OX=436907 GN=GET3 PE=3 SV=1
188	SwissProt	GCS1_YEAST	24	39614	1	1	1	1	0.11	ADP-ribosylation factor GTPase-activating protein GCS1 OS=Saccharomyces cerevisiae (strain ATCC 204508 / S288c) OX=559292 GN=GCS1 PE=1 SV=1
69	SwissProt	OYE1_SACPS	63	44987	1	1	1	1	0.1	NADPH dehydrogenase 1 OS=Saccharomyces pastorianus OX=27292 GN=OYE1 PE=1 SV=3
81	SwissProt	MIA40_CANGA	56	44934	1	1	1	1	0.1	Mitochondrial intermembrane space import and assembly protein 40 OS=Candida glabrata (strain ATCC 2001 / BCRC 20586 / JCM 3761 / NBRC 0622 / NRRL Y-65 / CBS 138) OX=284593 GN=MIA40 PE=3 SV=1
119	SwissProt	GMA12_SCHPO	40	42765	1	1	1	1	0.1	Alpha-1,2-galactosyltransferase OS=Schizosaccharomyces pombe (strain 972 / ATCC 24843) OX=284812 GN=gma12 PE=1 SV=1
203	SwissProt	IF4A_ASHGO	19	44746	1	1	1	1	0.1	ATP-dependent RNA helicase eIF4A OS=Ashbya gossypii (strain ATCC 10895 / CBS 109.51 / FGSC 9923 / NRRL Y-1056) OX=284811 GN=TIF1 PE=3 SV=1
218	SwissProt	IF5_YEAST	14	45632	1	1	1	1	0.1	Eukaryotic translation initiation factor 5 OS=Saccharomyces cerevisiae (strain ATCC 204508 / S288c) OX=559292 GN=TIF5 PE=1 SV=1
32	SwissProt	EF2_ASHGO	84	93944	2	2	2	2	0.09	Elongation factor 2 OS=Ashbya gossypii (strain ATCC 10895 / CBS 109.51 / FGSC 9923 / NRRL Y-1056) OX=284811 GN=EFT1 PE=3 SV=1
60	SwissProt	FRDS_YEAST	76	51097	1	1	1	1	0.09	Fumarate reductase 1 OS=Saccharomyces cerevisiae (strain ATCC 204508 / S288c) OX=559292 GN=FRD1 PE=1 SV=1
86	SwissProt	EFTU_PICGU	55	46862	1	1	1	1	0.09	Elongation factor Tu, mitochondrial OS=Meyerozyma guilliermondii (strain ATCC 6260 / CBS 566 / DSM 6381 / JCM 1539 / NBRC 10279 / NRRL Y-324) OX=294746 GN=TUF1 PE=3 SV=1
120	SwissProt	GPD_ASHGO	40	46902	1	1	1	1	0.09	Glycerol-3-phosphate dehydrogenase [NAD(+)] OS=Ashbya gossypii (strain ATCC 10895 / CBS 109.51 / FGSC 9923 / NRRL Y-1056) OX=284811 GN=GPD PE=3 SV=1
123	SwissProt	DHE4_SACU7	39	49736	1	1	1	1	0.09	NADP-specific glutamate dehydrogenase 1 OS=Saccharomyces uvarum (strain ATCC 76518 / CBS 7001 / CLIB 283 / NBRC 10550 / MCYC 623 / NCYC 2669 / NRRL Y-11845) OX=659244 GN=GDH1 PE=3 SV=1
130	SwissProt	ISN1_YEAST	37	51526	1	1	1	1	0.09	IMP-specific 5'-nucleotidase 1 OS=Saccharomyces cerevisiae (strain ATCC 204508 / S288c) OX=559292 GN=ISN1 PE=1 SV=1
153	SwissProt	PTPA2_NEUCR	32	50296	1	1	1	1	0.09	Serine/threonine-protein phosphatase 2A activator 2 OS=Neurospora crassa (strain ATCC 24698 / 74-OR23-1A / CBS 708.71 / DSM 1257 / FGSC 987) OX=367110 GN=rrd-2 PE=3 SV=1
198	SwissProt	OAT_YEAST	20	46513	1	1	1	1	0.09	Ornithine aminotransferase OS=Saccharomyces cerevisiae (strain ATCC 204508 / S288c) OX=559292 GN=CAR2 PE=1 SV=2
200	SwissProt	PRS6A_YEAST	20	48283	1	1	1	1	0.09	26S proteasome regulatory subunit 6A OS=Saccharomyces cerevisiae (strain ATCC 204508 / S288c) OX=559292 GN=RPT5 PE=1 SV=3
210	SwissProt	LIS1_ZYGRC	16	50639	1	1	1	1	0.09	Nuclear distribution protein PAC1 OS=Zygosaccharomyces rouxii (strain ATCC 2623 / CBS 732 / NBRC 1130 / NCYC 568 / NRRL Y-229) OX=559307 GN=PAC1 PE=3 SV=1
213	SwissProt	ZUO1_YEAST	16	49047	2	2	1	1	0.09	Zuotin OS=Saccharomyces cerevisiae (strain ATCC 204508 / S288c) OX=559292 GN=ZUO1 PE=1 SV=1
40	SwissProt	GLO3_YEAST	102	55288	2	2	1	1	0.08	ADP-ribosylation factor GTPase-activating protein GLO3 OS=Saccharomyces cerevisiae (strain ATCC 204508 / S288c) OX=559292 GN=GLO3 PE=1 SV=1
62	SwissProt	VATB_CANAL	75	57245	1	1	1	1	0.08	V-type proton ATPase subunit B OS=Candida albicans (strain SC5314 / ATCC MYA-2876) OX=237561 GN=VMA2 PE=3 SV=1
65	SwissProt	6PGD1_YEAST	68	53908	1	1	1	1	0.08	6-phosphogluconate dehydrogenase, decarboxylating 1 OS=Saccharomyces cerevisiae (strain ATCC 204508 / S288c) OX=559292 GN=GND1 PE=1 SV=1
112	SwissProt	HXKA_YEAST	42	53933	1	1	1	1	0.08	Hexokinase-1 OS=Saccharomyces cerevisiae (strain ATCC 204508 / S288c) OX=559292 GN=HXK1 PE=1 SV=2
128	SwissProt	UGPA1_YEAST	38	56181	1	1	1	1	0.08	UTP--glucose-1-phosphate uridylyltransferase OS=Saccharomyces cerevisiae (strain ATCC 204508 / S288c) OX=559292 GN=UGP1 PE=1 SV=1
155	SwissProt	HXKB_YEAST	31	54136	1	1	1	1	0.08	Hexokinase-2 OS=Saccharomyces cerevisiae (strain ATCC 204508 / S288c) OX=559292 GN=HXK2 PE=1 SV=4
178	SwissProt	LCMT1_USTMA	26	57223	1	1	1	1	0.08	Leucine carboxyl methyltransferase 1 OS=Ustilago maydis (strain 521 / FGSC 9021) OX=237631 GN=PPM1 PE=3 SV=2
185	SwissProt	PFA5_EMENI	24	54941	2	2	1	1	0.08	Palmitoyltransferase pfa5 OS=Emericella nidulans (strain FGSC A4 / ATCC 38163 / CBS 112.46 / NRRL 194 / M139) OX=227321 GN=pfa5 PE=3 SV=2
70	SwissProt	GAS1_YEAST	63	60343	1	1	1	1	0.07	1,3-beta-glucanosyltransferase GAS1 OS=Saccharomyces cerevisiae (strain ATCC 204508 / S288c) OX=559292 GN=GAS1 PE=1 SV=2
115	SwissProt	SYNC_YEAST	41	62681	1	1	1	1	0.07	Asparagine--tRNA ligase, cytoplasmic OS=Saccharomyces cerevisiae (strain ATCC 204508 / S288c) OX=559292 GN=DED81 PE=1 SV=1
154	SwissProt	SHS1_YEAST	32	62706	1	1	1	1	0.07	Seventh homolog of septin 1 OS=Saccharomyces cerevisiae (strain ATCC 204508 / S288c) OX=559292 GN=SHS1 PE=1 SV=1
192	SwissProt	BFR2_GIBZE	23	59615	1	1	1	1	0.07	Protein BFR2 OS=Gibberella zeae (strain ATCC MYA-4620 / CBS 123657 / FGSC 9075 / NRRL 31084 / PH-1) OX=229533 GN=BFR2 PE=3 SV=1
209	SwissProt	YD131_YEAST	17	65885	1	1	1	1	0.07	F-box protein YDR131C OS=Saccharomyces cerevisiae (strain ATCC 204508 / S288c) OX=559292 GN=YDR131C PE=1 SV=1
61	SwissProt	TOM71_YEAST	76	72040	1	1	1	1	0.06	Protein TOM71 OS=Saccharomyces cerevisiae (strain ATCC 204508 / S288c) OX=559292 GN=TOM71 PE=1 SV=1
66	SwissProt	ERF3_YEAST	68	76788	2	2	1	1	0.06	Eukaryotic peptide chain release factor GTP-binding subunit OS=Saccharomyces cerevisiae (strain ATCC 204508 / S288c) OX=559292 GN=SUP35 PE=1 SV=1
114	SwissProt	SYEC_NOSCE	41	71394	6	6	1	1	0.06	Probable glutamate--tRNA ligase, cytoplasmic OS=Nosema ceranae (strain BRL01) OX=578460 GN=NCER_102160 PE=3 SV=1
136	SwissProt	ETFD_SCHPO	36	70056	1	1	1	1	0.06	Probable electron transfer flavoprotein-ubiquinone oxidoreductase, mitochondrial OS=Schizosaccharomyces pombe (strain 972 / ATCC 24843) OX=284812 GN=SPAC20G8.04c PE=3 SV=1
162	SwissProt	IXR1_YEAST	29	67872	1	1	1	1	0.06	Intrastrand cross-link recognition protein OS=Saccharomyces cerevisiae (strain ATCC 204508 / S288c) OX=559292 GN=IXR1 PE=1 SV=2
179	SwissProt	LCPS_GIBFU	26	69756	2	2	1	1	0.06	Bifunctional lycopene cyclase/phytoene synthase OS=Gibberella fujikuroi OX=5127 GN=carRA PE=1 SV=1
189	SwissProt	ACS2_ASHGO	24	75721	1	1	1	1	0.06	Acetyl-coenzyme A synthetase 2 OS=Ashbya gossypii (strain ATCC 10895 / CBS 109.51 / FGSC 9923 / NRRL Y-1056) OX=284811 GN=ACS2 PE=3 SV=1
190	SwissProt	AIM9_CANTT	24	71131	1	1	1	1	0.06	Altered inheritance of mitochondria protein 9, mitochondrial OS=Candida tropicalis (strain ATCC MYA-3404 / T1) OX=294747 GN=AIM9 PE=3 SV=1
195	SwissProt	RPC3_YARLI	22	67743	1	1	1	1	0.06	DNA-directed RNA polymerase III subunit RPC3 OS=Yarrowia lipolytica (strain CLIB 122 / E 150) OX=284591 GN=RPC82 PE=3 SV=1
214	SwissProt	MUK1_YEAST	15	69780	1	1	1	1	0.06	Protein MUK1 OS=Saccharomyces cerevisiae (strain ATCC 204508 / S288c) OX=559292 GN=MUK1 PE=1 SV=1
67	SwissProt	METE_YEAST	65	85978	2	2	1	1	0.05	5-methyltetrahydropteroyltriglutamate--homocysteine methyltransferase OS=Saccharomyces cerevisiae (strain ATCC 204508 / S288c) OX=559292 GN=MET6 PE=1 SV=4
87	SwissProt	CDC48_YEAST	54	92167	1	1	1	1	0.05	Cell division control protein 48 OS=Saccharomyces cerevisiae (strain ATCC 204508 / S288c) OX=559292 GN=CDC48 PE=1 SV=3
110	SwissProt	ACON_ARTBC	42	84633	2	2	1	1	0.05	Aconitate hydratase, mitochondrial OS=Arthroderma benhamiae (strain ATCC MYA-4681 / CBS 112371) OX=663331 GN=ARB_07441 PE=1 SV=1
131	SwissProt	YG3A_YEAST	37	92700	1	1	1	1	0.05	Uncharacterized protein YGR130C OS=Saccharomyces cerevisiae (strain ATCC 204508 / S288c) OX=559292 GN=YGR130C PE=1 SV=1
142	SwissProt	PABP_COCIM	35	83084	1	1	1	1	0.05	Polyadenylate-binding protein, cytoplasmic and nuclear OS=Coccidioides immitis (strain RS) OX=246410 GN=PAB1 PE=3 SV=1
144	SwissProt	KKQ8_YEAS7	35	83393	1	1	1	1	0.05	Probable serine/threonine-protein kinase KKQ8 OS=Saccharomyces cerevisiae (strain YJM789) OX=307796 GN=KKQ8 PE=3 SV=2
159	SwissProt	ATG13_CANAL	30	84474	1	1	1	1	0.05	Autophagy-related protein 13 OS=Candida albicans (strain SC5314 / ATCC MYA-2876) OX=237561 GN=ATG13 PE=3 SV=2
165	SwissProt	BGLD_ASPNC	29	81030	1	1	1	1	0.05	Probable beta-glucosidase D OS=Aspergillus niger (strain ATCC MYA-4892 / CBS 513.88 / FGSC A1513) OX=425011 GN=bglD PE=3 SV=2
191	SwissProt	ATATC_ASPTN	24	80747	3	3	1	1	0.05	Bimodular acetylaranotin synthesis protein ataTC OS=Aspergillus terreus (strain NIH 2624 / FGSC A1156) OX=341663 GN=ataTC PE=3 SV=1
196	SwissProt	MESA_EMENI	22	88216	2	2	1	1	0.05	Protein mesA OS=Emericella nidulans (strain FGSC A4 / ATCC 38163 / CBS 112.46 / NRRL 194 / M139) OX=227321 GN=mesA PE=1 SV=2
207	SwissProt	SP382_YEAST	18	83452	1	1	1	1	0.05	Pre-mRNA-splicing factor SPP382 OS=Saccharomyces cerevisiae (strain ATCC 204508 / S288c) OX=559292 GN=SPP382 PE=1 SV=1
212	SwissProt	ACON_YEAST	16	85714	1	1	1	1	0.05	Aconitate hydratase, mitochondrial OS=Saccharomyces cerevisiae (strain ATCC 204508 / S288c) OX=559292 GN=ACO1 PE=1 SV=2
43	SwissProt	FAS2_LACKL	99	206704	3	3	2	2	0.04	Fatty acid synthase subunit alpha OS=Lachancea kluyveri OX=4934 GN=FAS2 PE=3 SV=1
79	SwissProt	EF3A_YEAST	57	116727	1	1	1	1	0.04	Elongation factor 3A OS=Saccharomyces cerevisiae (strain ATCC 204508 / S288c) OX=559292 GN=YEF3 PE=1 SV=4
95	SwissProt	PFKA1_YEAST	50	108587	1	1	1	1	0.04	ATP-dependent 6-phosphofructokinase subunit alpha OS=Saccharomyces cerevisiae (strain ATCC 204508 / S288c) OX=559292 GN=PFK1 PE=1 SV=1
102	SwissProt	RPN2_YEAST	46	104623	1	1	1	1	0.04	26S proteasome regulatory subunit RPN2 OS=Saccharomyces cerevisiae (strain ATCC 204508 / S288c) OX=559292 GN=RPN2 PE=1 SV=4
132	SwissProt	SPT5_ASHGO	37	103860	1	1	1	1	0.04	Transcription elongation factor SPT5 OS=Ashbya gossypii (strain ATCC 10895 / CBS 109.51 / FGSC 9923 / NRRL Y-1056) OX=284811 GN=SPT5 PE=3 SV=2
138	SwissProt	HS104_YEAST	36	102314	1	1	1	1	0.04	Heat shock protein 104 OS=Saccharomyces cerevisiae (strain ATCC 204508 / S288c) OX=559292 GN=HSP104 PE=1 SV=2
140	SwissProt	COG6_CANGA	36	96621	1	1	1	1	0.04	Conserved oligomeric Golgi complex subunit 6 OS=Candida glabrata (strain ATCC 2001 / BCRC 20586 / JCM 3761 / NBRC 0622 / NRRL Y-65 / CBS 138) OX=284593 GN=COG6 PE=3 SV=1
176	SwissProt	UBP4_VANPO	27	101023	2	2	1	1	0.04	Ubiquitin carboxyl-terminal hydrolase 4 OS=Vanderwaltozyma polyspora (strain ATCC 22028 / DSM 70294 / BCRC 21397 / CBS 2163 / NBRC 10782 / NRRL Y-8283 / UCD 57-17) OX=436907 GN=DOA4 PE=3 SV=1
193	SwissProt	STB2_YEAST	23	98735	1	1	1	1	0.04	Protein STB2 OS=Saccharomyces cerevisiae (strain ATCC 204508 / S288c) OX=559292 GN=STB2 PE=1 SV=2
206	SwissProt	Y1780_CHATD	18	102806	1	1	1	1	0.04	Uncharacterized protein CTHT_0071780 OS=Chaetomium thermophilum (strain DSM 1495 / CBS 144.50 / IMI 039719) OX=759272 GN=CTHT_0071780 PE=1 SV=1
216	SwissProt	HIR1_CANAL	15	103046	1	1	1	1	0.04	Protein HIR1 OS=Candida albicans (strain SC5314 / ATCC MYA-2876) OX=237561 GN=HIR1 PE=3 SV=2
94	SwissProt	SEC31_MAGO7	50	135735	3	3	1	1	0.03	Protein transport protein SEC31 OS=Magnaporthe oryzae (strain 70-15 / ATCC MYA-4617 / FGSC 8958) OX=242507 GN=SEC31 PE=3 SV=1
156	SwissProt	RSE1_CANGA	30	147538	1	1	1	1	0.03	Pre-mRNA-splicing factor RSE1 OS=Candida glabrata (strain ATCC 2001 / BCRC 20586 / JCM 3761 / NBRC 0622 / NRRL Y-65 / CBS 138) OX=284593 GN=RSE1 PE=3 SV=1
163	SwissProt	MPH1_DEBHA	29	125831	1	1	1	1	0.03	ATP-dependent DNA helicase MPH1 OS=Debaryomyces hansenii (strain ATCC 36239 / CBS 767 / BCRC 21394 / JCM 1990 / NBRC 0083 / IGC 2968) OX=284592 GN=MPH1 PE=3 SV=2
166	SwissProt	ATG11_PICAN	29	149632	1	1	1	1	0.03	Autophagy-related protein 11 OS=Pichia angusta OX=870730 GN=ATG11 PE=3 SV=1
173	SwissProt	SEC31_NEUCR	28	134506	1	1	1	1	0.03	Protein transport protein sec31 OS=Neurospora crassa (strain ATCC 24698 / 74-OR23-1A / CBS 708.71 / DSM 1257 / FGSC 987) OX=367110 GN=sec31 PE=3 SV=1
174	SwissProt	PRP22_YEAST	27	130613	1	1	1	1	0.03	Pre-mRNA-splicing factor ATP-dependent RNA helicase PRP22 OS=Saccharomyces cerevisiae (strain ATCC 204508 / S288c) OX=559292 GN=PRP22 PE=1 SV=1
182	SwissProt	MDR_STABO	25	142826	2	2	1	1	0.03	Sophorolipid transporter OS=Starmerella bombicola OX=75736 GN=mdr PE=1 SV=1
205	SwissProt	INPA_EMENI	18	164113	1	1	1	1	0.03	Nonribosomal peptide synthase inpA OS=Emericella nidulans (strain FGSC A4 / ATCC 38163 / CBS 112.46 / NRRL 194 / M139) OX=227321 GN=inpA PE=2 SV=1
208	SwissProt	SEC31_KLULA	17	133200	1	1	1	1	0.03	Protein transport protein SEC31 OS=Kluyveromyces lactis (strain ATCC 8585 / CBS 2359 / DSM 70799 / NBRC 1267 / NRRL Y-1140 / WM37) OX=284590 GN=SEC31 PE=3 SV=1
107	SwissProt	NTE1_CANGA	43	193589	2	2	1	1	0.02	Lysophospholipase NTE1 OS=Candida glabrata (strain ATCC 2001 / BCRC 20586 / JCM 3761 / NBRC 0622 / NRRL Y-65 / CBS 138) OX=284593 GN=NTE1 PE=3 SV=1
111	SwissProt	FAS2_CANAX	42	208201	2	2	1	1	0.02	Fatty acid synthase subunit alpha OS=Candida albicans OX=5476 GN=FAS2 PE=1 SV=1
151	SwissProt	ATRF_ASPFN	33	173022	1	1	1	1	0.02	ABC multidrug transporter atrF OS=Aspergillus flavus (strain ATCC 200026 / FGSC A1120 / IAM 13836 / NRRL 3357 / JCM 12722 / SRRC 167) OX=332952 GN=atrF PE=1 SV=2
183	SwissProt	ATNG_ARTSZ	25	217565	1	1	1	1	0.02	Non-reducing polyketide synthase atnG OS=Arthrinium sp. OX=1756131 GN=atnG PE=1 SV=1
184	SwissProt	DPOE_CRYNB	25	257491	1	1	1	1	0.02	DNA polymerase epsilon catalytic subunit A OS=Cryptococcus neoformans var. neoformans serotype D (strain B-3501A) OX=283643 GN=POL2 PE=3 SV=1
187	SwissProt	ARO1_PICST	24	172675	1	1	1	1	0.02	Pentafunctional AROM polypeptide OS=Scheffersomyces stipitis (strain ATCC 58785 / CBS 6054 / NBRC 10063 / NRRL Y-11545) OX=322104 GN=ARO1 PE=3 SV=2
201	SwissProt	FAS1_CANAX	19	228744	1	1	1	1	0.02	Fatty acid synthase subunit beta OS=Candida albicans OX=5476 GN=FAS1 PE=1 SV=1
217	SwissProt	CYAA_YEAST	15	228832	1	1	1	1	0.02	Adenylate cyclase OS=Saccharomyces cerevisiae (strain ATCC 204508 / S288c) OX=559292 GN=CYR1 PE=1 SV=2
158	SwissProt	FAS2_USTMA	30	406536	1	1	1	1	0.01	Fatty acid synthase 2 OS=Ustilago maydis (strain 521 / FGSC 9021) OX=237631 GN=fas2 PE=2 SV=1
169	SwissProt	TOM1_ASHGO	28	373992	1	1	1	1	0.01	Probable E3 ubiquitin-protein ligase TOM1 OS=Ashbya gossypii (strain ATCC 10895 / CBS 109.51 / FGSC 9923 / NRRL Y-1056) OX=284811 GN=TOM1 PE=3 SV=2
211	SwissProt	SIDC_ARTBC	16	568351	1	1	1	1	0.01	Nonribosomal peptide synthase sidC OS=Arthroderma benhamiae (strain ATCC MYA-4681 / CBS 112371) OX=663331 GN=sidC PE=2 SV=1

## Sheet: ZF_Mascot report
Family	Database	Accession	Score	Mass	Num. of matches	Num. of significant matches	Num. of sequences	Num. of significant sequences	emPAI	Description
28	SwissProt	RS29A_YEAST	195	6884	13	13	4	4	17.47	Small ribosomal subunit protein uS14A OS=Saccharomyces cerevisiae (strain ATCC 204508 / S288c) OX=559292 GN=RPS29A PE=1 SV=3
32	SwissProt	RL31_CANGA	188	12968	11	11	5	5	11.65	Large ribosomal subunit protein eL31 OS=Candida glabrata (strain ATCC 2001 / BCRC 20586 / JCM 3761 / NBRC 0622 / NRRL Y-65 / CBS 138) OX=284593 GN=RPL31 PE=3 SV=1
17	SwissProt	NHP6B_YEAST	326	11469	12	12	4	4	11.33	Non-histone chromosomal protein 6B OS=Saccharomyces cerevisiae (strain ATCC 204508 / S288c) OX=559292 GN=NHP6B PE=1 SV=3
8	SwissProt	RS21B_YEAST	669	9811	24	24	5	5	11.25	Small ribosomal subunit protein eS21B OS=Saccharomyces cerevisiae (strain ATCC 204508 / S288c) OX=559292 GN=RPS21B PE=1 SV=1
42	SwissProt	RS29_KLULA	169	6700	8	8	3	3	10.1	Small ribosomal subunit protein uS14 OS=Kluyveromyces lactis (strain ATCC 8585 / CBS 2359 / DSM 70799 / NBRC 1267 / NRRL Y-1140 / WM37) OX=284590 GN=RPS29 PE=1 SV=1
9	SwissProt	RS30_CANAL	602	7106	25	25	5	5	8.62	Small ribosomal subunit protein eS30 OS=Candida albicans (strain SC5314 / ATCC MYA-2876) OX=237561 GN=RPS30 PE=1 SV=1
1	SwissProt	HSP72_YEAST	3221	69599	124	124	24	24	7.88	Heat shock protein SSA2 OS=Saccharomyces cerevisiae (strain ATCC 204508 / S288c) OX=559292 GN=SSA2 PE=1 SV=3
8	SwissProt	RS21_CANGA	518	9774	24	24	4	4	7.07	Small ribosomal subunit protein eS21 OS=Candida glabrata (strain ATCC 2001 / BCRC 20586 / JCM 3761 / NBRC 0622 / NRRL Y-65 / CBS 138) OX=284593 GN=RPS21 PE=3 SV=1
21	SwissProt	RS17A_YEAST	244	15836	16	16	6	6	7.06	Small ribosomal subunit protein eS17A OS=Saccharomyces cerevisiae (strain ATCC 204508 / S288c) OX=559292 GN=RPS17A PE=1 SV=1
2	SwissProt	G3P2_CANGA	2744	35985	72	72	11	11	5.48	Glyceraldehyde-3-phosphate dehydrogenase 2 OS=Candida glabrata (strain ATCC 2001 / BCRC 20586 / JCM 3761 / NBRC 0622 / NRRL Y-65 / CBS 138) OX=284593 GN=GPD2 PE=3 SV=1
66	SwissProt	RL38_YEAST	106	8821	6	6	3	3	5.38	Large ribosomal subunit protein eL38 OS=Saccharomyces cerevisiae (strain ATCC 204508 / S288c) OX=559292 GN=RPL38 PE=1 SV=1
48	SwissProt	HSB1_PICST	146	14252	9	9	5	5	4.72	Histone H2B.1 OS=Scheffersomyces stipitis (strain ATCC 58785 / CBS 6054 / NBRC 10063 / NRRL Y-11545) OX=322104 GN=HTB1 PE=3 SV=1
1	SwissProt	HSP71_CANAL	2688	70452	97	97	22	22	4.68	Heat shock protein SSA1 OS=Candida albicans (strain SC5314 / ATCC MYA-2876) OX=237561 GN=SSA1 PE=1 SV=2
38	SwissProt	RL32_CANGA	175	14771	8	8	6	6	4.37	Large ribosomal subunit protein eL32 OS=Candida glabrata (strain ATCC 2001 / BCRC 20586 / JCM 3761 / NBRC 0622 / NRRL Y-65 / CBS 138) OX=284593 GN=RPL32 PE=3 SV=1
13	SwissProt	RL17A_YEAST	413	20537	14	14	6	6	4.07	Large ribosomal subunit protein uL22A OS=Saccharomyces cerevisiae (strain ATCC 204508 / S288c) OX=559292 GN=RPL17A PE=1 SV=4
36	SwissProt	RS28_ASHGO	178	7546	10	10	3	3	3.97	Small ribosomal subunit protein eS28 OS=Ashbya gossypii (strain ATCC 10895 / CBS 109.51 / FGSC 9923 / NRRL Y-1056) OX=284811 GN=RPS28A PE=3 SV=1
5	SwissProt	EF1A_YEAST	1194	50400	62	62	14	14	3.89	Elongation factor 1-alpha OS=Saccharomyces cerevisiae (strain ATCC 204508 / S288c) OX=559292 GN=TEF1 PE=1 SV=1
22	SwissProt	TIM9_YEAST	242	10423	8	8	2	2	3.8	Mitochondrial import inner membrane translocase subunit TIM9 OS=Saccharomyces cerevisiae (strain ATCC 204508 / S288c) OX=559292 GN=TIM9 PE=1 SV=1
1	SwissProt	HSP72_CANAL	2409	70199	80	80	17	17	3.24	Heat shock protein SSA2 OS=Candida albicans (strain SC5314 / ATCC MYA-2876) OX=237561 GN=SSA2 PE=1 SV=4
5	SwissProt	EF1A_ASHGO	907	50236	53	53	12	12	3.15	Elongation factor 1-alpha OS=Ashbya gossypii (strain ATCC 10895 / CBS 109.51 / FGSC 9923 / NRRL Y-1056) OX=284811 GN=TEF PE=3 SV=1
27	SwissProt	RL23A_YEAST	206	14578	10	10	4	4	3.14	Large ribosomal subunit protein uL14A OS=Saccharomyces cerevisiae (strain ATCC 204508 / S288c) OX=559292 GN=RPL23A PE=1 SV=1
3	SwissProt	PGK_YEAST	2077	44768	72	72	14	14	3.1	Phosphoglycerate kinase OS=Saccharomyces cerevisiae (strain ATCC 204508 / S288c) OX=559292 GN=PGK1 PE=1 SV=2
24	SwissProt	RL12A_YEAST	231	17869	11	11	5	5	3.03	Large ribosomal subunit protein uL11A OS=Saccharomyces cerevisiae (strain ATCC 204508 / S288c) OX=559292 GN=RPL12A PE=1 SV=1
14	SwissProt	RL40_NEUCR	337	14913	15	15	5	5	3.01	Ubiquitin-ribosomal protein eL40 fusion protein OS=Neurospora crassa (strain ATCC 24698 / 74-OR23-1A / CBS 708.71 / DSM 1257 / FGSC 987) OX=367110 GN=crp-79 PE=1 SV=2
47	SwissProt	CYC_WICAO	127	12170	6	6	4	4	2.85	Cytochrome c OS=Wickerhamomyces anomalus OX=4927 PE=1 SV=1
4	SwissProt	ENO2_YEAST	1096	46942	41	41	11	11	2.84	Enolase 2 OS=Saccharomyces cerevisiae (strain ATCC 204508 / S288c) OX=559292 GN=ENO2 PE=1 SV=2
68	SwissProt	RS27A_YEAST	104	9159	5	5	3	3	2.76	Small ribosomal subunit protein eS27A OS=Saccharomyces cerevisiae (strain ATCC 204508 / S288c) OX=559292 GN=RPS27A PE=1 SV=1
8	SwissProt	RS21B_CANAL	58	9690	3	3	3	3	2.55	Small ribosomal subunit protein eS21 OS=Candida albicans (strain SC5314 / ATCC MYA-2876) OX=237561 GN=RPS21B PE=1 SV=1
32	SwissProt	RL31_ASHGO	40	13196	4	4	3	3	2.48	Large ribosomal subunit protein eL31 OS=Ashbya gossypii (strain ATCC 10895 / CBS 109.51 / FGSC 9923 / NRRL Y-1056) OX=284811 GN=RPL31 PE=3 SV=2
106	SwissProt	ACBP2_SACMO	63	10078	4	4	2	2	2.36	Acyl-CoA-binding protein 2 OS=Saccharomyces pastorianus (strain ATCC 76670 / Carlsberg bottom yeast no.2 / CBS 1503 / CLIB 180 / NBRC 10610 / NRRL Y-1525) OX=1429090 GN=ACB2 PE=3 SV=2
14	SwissProt	RS27A_KLULA	338	17291	16	16	5	5	2.31	Ubiquitin-ribosomal protein eS31 fusion protein OS=Kluyveromyces lactis (strain ATCC 8585 / CBS 2359 / DSM 70799 / NBRC 1267 / NRRL Y-1140 / WM37) OX=284590 GN=ubi3 PE=1 SV=2
62	SwissProt	RL43_ASHGO	115	10285	7	7	2	2	2.28	Large ribosomal subunit protein eL43 OS=Ashbya gossypii (strain ATCC 10895 / CBS 109.51 / FGSC 9923 / NRRL Y-1056) OX=284811 GN=RPL43 PE=3 SV=1
2	SwissProt	G3P_ZYGRO	2146	35693	55	55	5	5	2.24	Glyceraldehyde-3-phosphate dehydrogenase OS=Zygosaccharomyces rouxii OX=4956 PE=3 SV=1
24	SwissProt	RL12_CANAL	179	17809	7	7	4	4	2.22	Large ribosomal subunit protein uL11 OS=Candida albicans (strain SC5314 / ATCC MYA-2876) OX=237561 GN=RPL12 PE=3 SV=1
40	SwissProt	RL26B_CANAL	86	14177	11	11	3	3	2.2	Large ribosomal subunit protein uL24 OS=Candida albicans (strain SC5314 / ATCC MYA-2876) OX=237561 GN=RPL26B PE=1 SV=1
10	SwissProt	KPYK1_CANGA	569	54975	29	29	13	13	2.16	Pyruvate kinase 1 OS=Candida glabrata (strain ATCC 2001 / BCRC 20586 / JCM 3761 / NBRC 0622 / NRRL Y-65 / CBS 138) OX=284593 GN=PYK1 PE=3 SV=1
29	SwissProt	SMT3_YEAST	191	11590	7	7	3	3	1.91	Ubiquitin-like protein SMT3 OS=Saccharomyces cerevisiae (strain ATCC 204508 / S288c) OX=559292 GN=SMT3 PE=1 SV=1
2	SwissProt	G3P1_SCHPO	2296	36018	53	53	4	4	1.86	Glyceraldehyde-3-phosphate dehydrogenase 1 OS=Schizosaccharomyces pombe (strain 972 / ATCC 24843) OX=284812 GN=tdh1 PE=1 SV=1
67	SwissProt	RS16_ASHGO	105	15817	9	9	4	4	1.86	Small ribosomal subunit protein uS9 OS=Ashbya gossypii (strain ATCC 10895 / CBS 109.51 / FGSC 9923 / NRRL Y-1056) OX=284811 GN=RPS16 PE=3 SV=1
44	SwissProt	RS19A_YEAST	161	15907	6	6	4	4	1.84	Small ribosomal subunit protein eS19A OS=Saccharomyces cerevisiae (strain ATCC 204508 / S288c) OX=559292 GN=RPS19A PE=1 SV=2
39	SwissProt	MBF1_CANGA	171	16346	9	9	3	3	1.76	Multiprotein-bridging factor 1 OS=Candida glabrata (strain ATCC 2001 / BCRC 20586 / JCM 3761 / NBRC 0622 / NRRL Y-65 / CBS 138) OX=284593 GN=MBF1 PE=3 SV=1
43	SwissProt	FKBP_KLULA	162	12260	6	6	3	3	1.75	FK506-binding protein 1 OS=Kluyveromyces lactis (strain ATCC 8585 / CBS 2359 / DSM 70799 / NBRC 1267 / NRRL Y-1140 / WM37) OX=284590 GN=FPR1 PE=3 SV=1
53	SwissProt	RS3A_ASHGO	142	28959	8	8	7	7	1.75	Small ribosomal subunit protein eS1 OS=Ashbya gossypii (strain ATCC 10895 / CBS 109.51 / FGSC 9923 / NRRL Y-1056) OX=284811 GN=RPS1 PE=3 SV=1
47	SwissProt	CYC_CANAL	156	12286	8	8	2	2	1.72	Cytochrome c OS=Candida albicans (strain SC5314 / ATCC MYA-2876) OX=237561 GN=CYC1 PE=3 SV=3
47	SwissProt	CYC1_YEAST	75	12345	3	3	3	3	1.72	Cytochrome c isoform 1 OS=Saccharomyces cerevisiae (strain ATCC 204508 / S288c) OX=559292 GN=CYC1 PE=1 SV=2
64	SwissProt	IF5A_CANAL	114	17236	4	4	3	3	1.62	Eukaryotic translation initiation factor 5A OS=Candida albicans (strain SC5314 / ATCC MYA-2876) OX=237561 GN=ANB1 PE=3 SV=2
6	SwissProt	CYPH_YEAST	1026	17494	33	33	3	3	1.58	Peptidyl-prolyl cis-trans isomerase OS=Saccharomyces cerevisiae (strain ATCC 204508 / S288c) OX=559292 GN=CPR1 PE=1 SV=3
4	SwissProt	ENO_KLULA	1261	46546	48	48	10	10	1.47	Enolase OS=Kluyveromyces lactis (strain ATCC 8585 / CBS 2359 / DSM 70799 / NBRC 1267 / NRRL Y-1140 / WM37) OX=284590 GN=ENO PE=3 SV=1
1	SwissProt	SSB1_CANGA	424	66470	22	22	12	12	1.43	Ribosome-associated molecular chaperone SSB OS=Candida glabrata (strain ATCC 2001 / BCRC 20586 / JCM 3761 / NBRC 0622 / NRRL Y-65 / CBS 138) OX=284593 GN=SSB1 PE=3 SV=3
40	SwissProt	RL26A_YEAST	171	14225	7	7	3	3	1.39	Large ribosomal subunit protein uL24A OS=Saccharomyces cerevisiae (strain ATCC 204508 / S288c) OX=559292 GN=RPL26A PE=1 SV=3
56	SwissProt	RS4A_YEAST	135	29449	9	9	6	6	1.35	Small ribosomal subunit protein eS4A OS=Saccharomyces cerevisiae (strain ATCC 204508 / S288c) OX=559292 GN=RPS4A PE=1 SV=1
33	SwissProt	RS5_YEAST	180	25080	6	6	5	5	1.3	Small ribosomal subunit protein uS7 OS=Saccharomyces cerevisiae (strain ATCC 204508 / S288c) OX=559292 GN=RPS5 PE=1 SV=3
2	SwissProt	G3P_DEBHA	2074	35926	49	49	4	4	1.26	Glyceraldehyde-3-phosphate dehydrogenase OS=Debaryomyces hansenii (strain ATCC 36239 / CBS 767 / BCRC 21394 / JCM 1990 / NBRC 0083 / IGC 2968) OX=284592 GN=GPD PE=3 SV=1
127	SwissProt	RL14A_YEAST	56	15215	4	4	2	2	1.26	Large ribosomal subunit protein eL14A OS=Saccharomyces cerevisiae (strain ATCC 204508 / S288c) OX=559292 GN=RPL14A PE=1 SV=1
168	SwissProt	TIM8_YEAST	40	9986	2	2	2	2	1.26	Mitochondrial import inner membrane translocase subunit TIM8 OS=Saccharomyces cerevisiae (strain ATCC 204508 / S288c) OX=559292 GN=TIM8 PE=1 SV=1
60	SwissProt	RS24A_YEAST	119	15319	6	6	3	3	1.25	Small ribosomal subunit protein eS24A OS=Saccharomyces cerevisiae (strain ATCC 204508 / S288c) OX=559292 GN=RPS24A PE=1 SV=1
81	SwissProt	RL37_DEBHA	80	10065	5	5	2	2	1.25	Large ribosomal subunit protein eL37 OS=Debaryomyces hansenii (strain ATCC 36239 / CBS 767 / BCRC 21394 / JCM 1990 / NBRC 0083 / IGC 2968) OX=284592 GN=RPL37 PE=3 SV=1
189	SwissProt	RL37A_YEAST	36	10072	2	2	2	2	1.25	Large ribosomal subunit protein eL37A OS=Saccharomyces cerevisiae (strain ATCC 204508 / S288c) OX=559292 GN=RPL37A PE=1 SV=2
18	SwissProt	ACT_ASHGO	287	41934	18	18	7	7	1.23	Actin OS=Ashbya gossypii (strain ATCC 10895 / CBS 109.51 / FGSC 9923 / NRRL Y-1056) OX=284811 GN=ACT1 PE=2 SV=1
62	SwissProt	RL43A_CANAL	81	10336	2	2	2	2	1.21	Large ribosomal subunit protein eL43 OS=Candida albicans (strain SC5314 / ATCC MYA-2876) OX=237561 GN=RPL43A PE=1 SV=1
51	SwissProt	RS23A_NAUCC	143	16142	8	8	3	3	1.16	Small ribosomal subunit protein uS12A OS=Naumovozyma castellii (strain ATCC 76901 / BCRC 22586 / CBS 4309 / NBRC 1992 / NRRL Y-12630) OX=1064592 GN=RPS23A PE=1 SV=1
65	SwissProt	RL2_CANGA	111	27322	8	8	5	5	1.15	Large ribosomal subunit protein uL2 OS=Candida glabrata (strain ATCC 2001 / BCRC 20586 / JCM 3761 / NBRC 0622 / NRRL Y-65 / CBS 138) OX=284593 GN=RPL2 PE=3 SV=1
65	SwissProt	RL2A_YEAST	106	27392	8	8	5	5	1.15	Large ribosomal subunit protein uL2A OS=Saccharomyces cerevisiae (strain ATCC 204508 / S288c) OX=559292 GN=RPL2A PE=1 SV=1
1	SwissProt	SSB1_ZYGRC	348	66861	17	17	10	10	1.13	Ribosome-associated molecular chaperone SSB1 OS=Zygosaccharomyces rouxii (strain ATCC 2623 / CBS 732 / NBRC 1130 / NCYC 568 / NRRL Y-229) OX=559307 GN=SSB1 PE=3 SV=3
5	SwissProt	EF1A1_SCHPO	660	50085	24	24	6	6	1.13	Elongation factor 1-alpha-A OS=Schizosaccharomyces pombe (strain 972 / ATCC 24843) OX=284812 GN=tef101 PE=1 SV=1
5	SwissProt	EF1A_SERIN	618	50305	29	29	7	7	1.13	Elongation factor 1-alpha OS=Serendipita indica OX=65672 GN=TEF1 PE=2 SV=1
5	SwissProt	EF1A_ABSGL	413	50139	20	20	7	7	1.13	Elongation factor 1-alpha OS=Absidia glauca OX=4829 GN=TEF-1 PE=3 SV=1
25	SwissProt	PMG1_YEAST	212	27592	9	9	5	5	1.13	Phosphoglycerate mutase 1 OS=Saccharomyces cerevisiae (strain ATCC 204508 / S288c) OX=559292 GN=GPM1 PE=1 SV=3
253	SwissProt	YKBH_SCHPO	27	5305	1	1	1	1	1.1	Uncharacterized protein SPAC823.17 OS=Schizosaccharomyces pombe (strain 972 / ATCC 24843) OX=284812 GN=SPAC823.17 PE=3 SV=1
100	SwissProt	RL13_KAZEX	69	22726	4	4	4	4	1.08	Large ribosomal subunit protein eL13 OS=Kazachstania exigua OX=34358 GN=RPL13 PE=3 SV=1
1	SwissProt	HSP70_EMENI	1000	70045	33	33	10	10	1.06	Heat shock 70 kDa protein OS=Emericella nidulans (strain FGSC A4 / ATCC 38163 / CBS 112.46 / NRRL 194 / M139) OX=227321 GN=hsp70 PE=1 SV=1
1	SwissProt	HSP71_PUCGR	760	70709	31	31	10	10	1.05	Heat shock protein HSS1 OS=Puccinia graminis OX=5297 GN=HSS1 PE=3 SV=1
4	SwissProt	ENO1_CANAL	720	47202	34	34	8	8	1.04	Enolase 1 OS=Candida albicans (strain SC5314 / ATCC MYA-2876) OX=237561 GN=ENO1 PE=1 SV=1
90	SwissProt	RL24B_YEAST	73	17537	3	3	3	3	1.03	Large ribosomal subunit protein eL24B OS=Saccharomyces cerevisiae (strain ATCC 204508 / S288c) OX=559292 GN=RPL24B PE=1 SV=1
2	SwissProt	G3P_PICPA	387	35710	17	17	5	5	1.02	Glyceraldehyde-3-phosphate dehydrogenase OS=Komagataella pastoris OX=4922 GN=GPD PE=3 SV=1
37	SwissProt	NACA_CANGA	175	17883	6	6	2	2	1.01	Nascent polypeptide-associated complex subunit alpha OS=Candida glabrata (strain ATCC 2001 / BCRC 20586 / JCM 3761 / NBRC 0622 / NRRL Y-65 / CBS 138) OX=284593 GN=EGD2 PE=3 SV=1
211	SwissProt	RS11A_YEAST	33	17852	3	3	3	3	1.01	Small ribosomal subunit protein uS17A OS=Saccharomyces cerevisiae (strain ATCC 204508 / S288c) OX=559292 GN=RPS11A PE=1 SV=1
11	SwissProt	HSP60_YEAST	479	60999	13	13	10	10	1	Heat shock protein 60, mitochondrial OS=Saccharomyces cerevisiae (strain ATCC 204508 / S288c) OX=559292 GN=HSP60 PE=1 SV=1
209	SwissProt	RL36_TRIHM	34	11828	3	3	2	2	1	Large ribosomal subunit protein eL36 OS=Trichoderma hamatum OX=49224 GN=rpl36 PE=3 SV=1
87	SwissProt	RL15A_CANAL	76	24371	4	4	4	4	0.98	Large ribosomal subunit protein eL15 OS=Candida albicans (strain SC5314 / ATCC MYA-2876) OX=237561 GN=RPL15A PE=1 SV=1
12	SwissProt	HSC82_YEAST	457	80850	23	23	11	11	0.97	ATP-dependent molecular chaperone HSC82 OS=Saccharomyces cerevisiae (strain ATCC 204508 / S288c) OX=559292 GN=HSC82 PE=1 SV=4
112	SwissProt	SUI1_YEAST	61	12418	2	2	2	2	0.94	Eukaryotic translation initiation factor eIF-1 OS=Saccharomyces cerevisiae (strain ATCC 204508 / S288c) OX=559292 GN=SUI1 PE=1 SV=1
4	SwissProt	ENO_ASHGO	1039	46660	37	37	7	7	0.88	Enolase OS=Ashbya gossypii (strain ATCC 10895 / CBS 109.51 / FGSC 9923 / NRRL Y-1056) OX=284811 GN=ENO PE=3 SV=1
61	SwissProt	TPIS_ASHGO	93	26896	6	6	2	2	0.86	Triosephosphate isomerase OS=Ashbya gossypii (strain ATCC 10895 / CBS 109.51 / FGSC 9923 / NRRL Y-1056) OX=284811 GN=TPI1 PE=3 SV=2
85	SwissProt	PFD6_YEAST	77	13333	2	2	2	2	0.86	Prefoldin subunit 6 OS=Saccharomyces cerevisiae (strain ATCC 204508 / S288c) OX=559292 GN=YKE2 PE=1 SV=1
79	SwissProt	RL18A_YEAST	88	20608	4	4	2	2	0.83	Large ribosomal subunit protein eL18A OS=Saccharomyces cerevisiae (strain ATCC 204508 / S288c) OX=559292 GN=RPL18A PE=1 SV=1
144	SwissProt	NOP10_ASHGO	50	6675	2	2	1	1	0.83	H/ACA ribonucleoprotein complex subunit NOP10 OS=Ashbya gossypii (strain ATCC 10895 / CBS 109.51 / FGSC 9923 / NRRL Y-1056) OX=284811 GN=NOP10 PE=3 SV=2
16	SwissProt	HSP77_YEAST	334	70585	12	12	7	7	0.82	Import motor subunit, mitochondrial OS=Saccharomyces cerevisiae (strain ATCC 204508 / S288c) OX=559292 GN=SSC1 PE=1 SV=1
93	SwissProt	RL34A_YEAST	73	13859	3	3	2	2	0.81	Large ribosomal subunit protein eL34A OS=Saccharomyces cerevisiae (strain ATCC 204508 / S288c) OX=559292 GN=RPL34A PE=1 SV=1
202	SwissProt	H2AZ_ASHGO	35	14090	2	2	2	2	0.8	Histone H2A.Z OS=Ashbya gossypii (strain ATCC 10895 / CBS 109.51 / FGSC 9923 / NRRL Y-1056) OX=284811 GN=HTZ1 PE=3 SV=3
258	SwissProt	RL35A_YEAST	26	13958	2	2	2	2	0.8	Large ribosomal subunit protein uL29A OS=Saccharomyces cerevisiae (strain ATCC 204508 / S288c) OX=559292 GN=RPL35A PE=1 SV=1
221	SwissProt	RS29_DEBHA	32	6844	2	2	1	1	0.79	Small ribosomal subunit protein uS14 OS=Debaryomyces hansenii (strain ATCC 36239 / CBS 767 / BCRC 21394 / JCM 1990 / NBRC 0083 / IGC 2968) OX=284592 GN=RPS29 PE=3 SV=1
54	SwissProt	TSA1_YEAST	137	21690	6	6	2	2	0.78	Peroxiredoxin TSA1 OS=Saccharomyces cerevisiae (strain ATCC 204508 / S288c) OX=559292 GN=TSA1 PE=1 SV=3
181	SwissProt	RS14A_YEAST	38	14585	2	2	2	2	0.77	Small ribosomal subunit protein uS11A OS=Saccharomyces cerevisiae (strain ATCC 204508 / S288c) OX=559292 GN=RPS14A PE=1 SV=5
15	SwissProt	TAL1_YEAST	337	37127	9	9	6	6	0.76	Transaldolase OS=Saccharomyces cerevisiae (strain ATCC 204508 / S288c) OX=559292 GN=TAL1 PE=1 SV=4
77	SwissProt	RL16B_YEAST	91	22235	5	5	3	3	0.76	Large ribosomal subunit protein uL13B OS=Saccharomyces cerevisiae (strain ATCC 204508 / S288c) OX=559292 GN=RPL16B PE=1 SV=3
83	SwissProt	RS12_YEAST	79	15462	3	3	1	1	0.71	Small ribosomal subunit protein eS12 OS=Saccharomyces cerevisiae (strain ATCC 204508 / S288c) OX=559292 GN=RPS12 PE=1 SV=1
46	SwissProt	RL27A_YEAST	157	15522	4	4	2	2	0.7	Large ribosomal subunit protein eL27A OS=Saccharomyces cerevisiae (strain ATCC 204508 / S288c) OX=559292 GN=RPL27A PE=1 SV=1
49	SwissProt	COFI_CANGA	146	15949	3	3	1	1	0.68	Cofilin OS=Candida glabrata (strain ATCC 2001 / BCRC 20586 / JCM 3761 / NBRC 0622 / NRRL Y-65 / CBS 138) OX=284593 GN=COF1 PE=3 SV=1
87	SwissProt	RL15B_YEAST	63	24464	4	4	3	3	0.67	Large ribosomal subunit protein eL15B OS=Saccharomyces cerevisiae (strain ATCC 204508 / S288c) OX=559292 GN=RPL15B PE=1 SV=2
188	SwissProt	RM39_YEAST	36	7968	1	1	1	1	0.66	Large ribosomal subunit protein bL33m OS=Saccharomyces cerevisiae (strain ATCC 204508 / S288c) OX=559292 GN=MRPL39 PE=1 SV=3
245	SwissProt	MBF1_KLULA	28	16436	2	2	2	2	0.66	Multiprotein-bridging factor 1 OS=Kluyveromyces lactis (strain ATCC 8585 / CBS 2359 / DSM 70799 / NBRC 1267 / NRRL Y-1140 / WM37) OX=284590 GN=MBF1 PE=3 SV=2
30	SwissProt	RL5_YEAST	189	33751	9	9	5	5	0.64	Large ribosomal subunit protein uL18 OS=Saccharomyces cerevisiae (strain ATCC 204508 / S288c) OX=559292 GN=RPL5 PE=1 SV=4
132	SwissProt	RS18B_CANAL	55	17036	2	2	2	2	0.63	Small ribosomal subunit protein uS13 OS=Candida albicans (strain SC5314 / ATCC MYA-2876) OX=237561 GN=RPS18 PE=1 SV=1
1	SwissProt	HSP70_NEUCR	622	70738	18	18	8	8	0.61	Heat shock 70 kDa protein OS=Neurospora crassa (strain ATCC 24698 / 74-OR23-1A / CBS 708.71 / DSM 1257 / FGSC 987) OX=367110 GN=hsps-1 PE=2 SV=2
3	SwissProt	PGK_DEBHA	416	44644	19	19	5	5	0.6	Phosphoglycerate kinase OS=Debaryomyces hansenii (strain ATCC 36239 / CBS 767 / BCRC 21394 / JCM 1990 / NBRC 0083 / IGC 2968) OX=284592 GN=PGK1 PE=3 SV=1
69	SwissProt	RS6_KLUMA	97	26800	3	3	3	3	0.6	Small ribosomal subunit protein eS6 OS=Kluyveromyces marxianus OX=4911 GN=RPS6 PE=3 SV=1
61	SwissProt	TPIS_ZYGBA	117	27124	6	6	2	2	0.59	Triosephosphate isomerase OS=Zygosaccharomyces bailii OX=4954 GN=TPI1 PE=3 SV=1
69	SwissProt	RS6_CANGA	104	26978	4	4	3	3	0.59	Small ribosomal subunit protein eS6 OS=Candida glabrata (strain ATCC 2001 / BCRC 20586 / JCM 3761 / NBRC 0622 / NRRL Y-65 / CBS 138) OX=284593 GN=RPS6A PE=3 SV=1
69	SwissProt	RS6A_YEAST	100	27037	3	3	3	3	0.59	Small ribosomal subunit protein eS6A OS=Saccharomyces cerevisiae (strain ATCC 204508 / S288c) OX=559292 GN=RPS6A PE=1 SV=1
10	SwissProt	KPYK2_CANGA	312	55905	11	11	6	6	0.57	Pyruvate kinase 2 OS=Candida glabrata (strain ATCC 2001 / BCRC 20586 / JCM 3761 / NBRC 0622 / NRRL Y-65 / CBS 138) OX=284593 GN=PYK2 PE=3 SV=1
1	SwissProt	SSB1_CANAW	243	66610	12	12	6	6	0.56	Ribosome-associated molecular chaperone SSB1 OS=Candida albicans (strain WO-1) OX=294748 GN=SSB1 PE=3 SV=2
57	SwissProt	SIS1_YEAST	132	37567	6	6	4	4	0.56	Protein SIS1 OS=Saccharomyces cerevisiae (strain ATCC 204508 / S288c) OX=559292 GN=SIS1 PE=1 SV=1
53	SwissProt	RS3A2_DEBHA	60	28852	3	3	3	3	0.55	Small ribosomal subunit protein eS1B OS=Debaryomyces hansenii (strain ATCC 36239 / CBS 767 / BCRC 21394 / JCM 1990 / NBRC 0083 / IGC 2968) OX=284592 GN=RPS1B PE=3 SV=1
12	SwissProt	HSP82_ASHGO	389	80646	19	19	7	7	0.52	Heat shock protein HSP82 OS=Ashbya gossypii (strain ATCC 10895 / CBS 109.51 / FGSC 9923 / NRRL Y-1056) OX=284811 GN=HSP82 PE=3 SV=1
204	SwissProt	MDM35_YEAST	35	9934	1	1	1	1	0.51	Mitochondrial distribution and morphology protein 35 OS=Saccharomyces cerevisiae (strain ATCC 204508 / S288c) OX=559292 GN=MDM35 PE=1 SV=3
101	SwissProt	ARF2_YEAST	69	20702	2	2	2	2	0.49	ADP-ribosylation factor 2 OS=Saccharomyces cerevisiae (strain ATCC 204508 / S288c) OX=559292 GN=ARF2 PE=1 SV=3
228	SwissProt	TIM10_ASHGO	31	10188	1	1	1	1	0.49	Mitochondrial import inner membrane translocase subunit TIM10 OS=Ashbya gossypii (strain ATCC 10895 / CBS 109.51 / FGSC 9923 / NRRL Y-1056) OX=284811 GN=TIM10 PE=3 SV=1
55	SwissProt	PABP_YEAST	136	64475	6	6	5	5	0.48	Polyadenylate-binding protein, cytoplasmic and nuclear OS=Saccharomyces cerevisiae (strain ATCC 204508 / S288c) OX=559292 GN=PAB1 PE=1 SV=4
80	SwissProt	IPYR_CANGA	82	32350	5	5	3	3	0.48	Inorganic pyrophosphatase OS=Candida glabrata (strain ATCC 2001 / BCRC 20586 / JCM 3761 / NBRC 0622 / NRRL Y-65 / CBS 138) OX=284593 GN=IPP1 PE=3 SV=1
277	SwissProt	LSO2_YEAST	22	10489	1	1	1	1	0.48	Protein LSO2 OS=Saccharomyces cerevisiae (strain ATCC 204508 / S288c) OX=559292 GN=LSO2 PE=1 SV=1
75	SwissProt	TIM10_YEAST	95	10526	2	2	1	1	0.47	Mitochondrial import inner membrane translocase subunit TIM10 OS=Saccharomyces cerevisiae (strain ATCC 204508 / S288c) OX=559292 GN=TIM10 PE=1 SV=1
80	SwissProt	IPYR_ZYGBA	83	32427	3	3	3	3	0.47	Inorganic pyrophosphatase OS=Zygosaccharomyces bailii OX=4954 GN=IPP1 PE=3 SV=1
248	SwissProt	NHP6_KLULA	28	10655	1	1	1	1	0.47	Non-histone chromosomal protein 6 OS=Kluyveromyces lactis (strain ATCC 8585 / CBS 2359 / DSM 70799 / NBRC 1267 / NRRL Y-1140 / WM37) OX=284590 GN=NHP6 PE=3 SV=1
303	SwissProt	FMP16_YEAST	16	10839	1	1	1	1	0.46	Protein FMP16, mitochondrial OS=Saccharomyces cerevisiae (strain ATCC 204508 / S288c) OX=559292 GN=FMP16 PE=1 SV=1
91	SwissProt	RLA4_YEAST	73	11043	1	1	1	1	0.45	Large ribosomal subunit protein P2B OS=Saccharomyces cerevisiae (strain ATCC 204508 / S288c) OX=559292 GN=RPP2B PE=1 SV=2
177	SwissProt	RL36A_YEAST	40	11117	2	2	1	1	0.45	Large ribosomal subunit protein eL36A OS=Saccharomyces cerevisiae (strain ATCC 204508 / S288c) OX=559292 GN=RPL36A PE=1 SV=3
23	SwissProt	PIR1_YEAS1	236	34845	11	11	2	2	0.44	Cell wall mannoprotein PIR1 OS=Saccharomyces cerevisiae (strain RM11-1a) OX=285006 GN=PIR1 PE=3 SV=1
50	SwissProt	GBLP_YEAST	144	34898	4	4	3	3	0.44	Small ribosomal subunit protein RACK1 OS=Saccharomyces cerevisiae (strain ATCC 204508 / S288c) OX=559292 GN=ASC1 PE=1 SV=4
84	SwissProt	CH10_SCHPO	77	11275	3	3	1	1	0.44	10 kDa heat shock protein, mitochondrial OS=Schizosaccharomyces pombe (strain 972 / ATCC 24843) OX=284812 GN=hsp10 PE=1 SV=1
138	SwissProt	CH10_YEAST	54	11365	4	4	1	1	0.44	10 kDa heat shock protein, mitochondrial OS=Saccharomyces cerevisiae (strain ATCC 204508 / S288c) OX=559292 GN=HSP10 PE=1 SV=1
287	SwissProt	H4_AGABI	19	11359	1	1	1	1	0.44	Histone H4 OS=Agaricus bisporus OX=5341 GN=hhfA PE=3 SV=2
45	SwissProt	G6PI_YEAST	158	61261	8	8	5	5	0.41	Glucose-6-phosphate isomerase OS=Saccharomyces cerevisiae (strain ATCC 204508 / S288c) OX=559292 GN=PGI1 PE=1 SV=3
96	SwissProt	KAD2_CANGA	70	24442	3	3	2	2	0.41	Adenylate kinase OS=Candida glabrata (strain ATCC 2001 / BCRC 20586 / JCM 3761 / NBRC 0622 / NRRL Y-65 / CBS 138) OX=284593 GN=ADK1 PE=3 SV=1
96	SwissProt	KAD2_VANPO	54	24305	3	3	2	2	0.41	Adenylate kinase OS=Vanderwaltozyma polyspora (strain ATCC 22028 / DSM 70294 / BCRC 21397 / CBS 2163 / NBRC 10782 / NRRL Y-8283 / UCD 57-17) OX=436907 GN=ADK1 PE=3 SV=1
19	SwissProt	HSP7F_NAUCC	262	76054	9	9	3	3	0.4	Heat shock protein homolog SSE1 OS=Naumovozyma castellii (strain ATCC 76901 / BCRC 22586 / CBS 4309 / NBRC 1992 / NRRL Y-12630) OX=1064592 GN=SSE1 PE=3 SV=1
70	SwissProt	ADH1_KLULA	78	37636	6	6	3	3	0.4	Alcohol dehydrogenase 1 OS=Kluyveromyces lactis (strain ATCC 8585 / CBS 2359 / DSM 70799 / NBRC 1267 / NRRL Y-1140 / WM37) OX=284590 GN=ADH1 PE=3 SV=1
288	SwissProt	RL33A_YEAST	18	12147	1	1	1	1	0.4	Large ribosomal subunit protein eL33A OS=Saccharomyces cerevisiae (strain ATCC 204508 / S288c) OX=559292 GN=RPL33A PE=1 SV=3
201	SwissProt	GRPE_YEAST	35	26050	2	2	2	2	0.38	GrpE protein homolog, mitochondrial OS=Saccharomyces cerevisiae (strain ATCC 204508 / S288c) OX=559292 GN=MGE1 PE=1 SV=1
304	SwissProt	VATG_YEAST	16	12705	1	1	1	1	0.38	V-type proton ATPase subunit G OS=Saccharomyces cerevisiae (strain ATCC 204508 / S288c) OX=559292 GN=VMA10 PE=1 SV=1
7	SwissProt	ALF_KLULA	672	39746	12	12	2	2	0.37	Fructose-bisphosphate aldolase OS=Kluyveromyces lactis (strain ATCC 8585 / CBS 2359 / DSM 70799 / NBRC 1267 / NRRL Y-1140 / WM37) OX=284590 GN=FBA1 PE=3 SV=2
7	SwissProt	ALF_YEAST	637	39881	12	12	3	3	0.37	Fructose-bisphosphate aldolase OS=Saccharomyces cerevisiae (strain ATCC 204508 / S288c) OX=559292 GN=FBA1 PE=1 SV=3
108	SwissProt	RL4A_SCHPO	59	39800	3	3	2	2	0.37	Large ribosomal subunit protein uL4A OS=Schizosaccharomyces pombe (strain 972 / ATCC 24843) OX=284812 GN=rpl402 PE=1 SV=2
157	SwissProt	RS3_YEAST	46	26543	2	2	2	2	0.37	Small ribosomal subunit protein uS3 OS=Saccharomyces cerevisiae (strain ATCC 204508 / S288c) OX=559292 GN=RPS3 PE=1 SV=5
164	SwissProt	VATE_YEAST	43	26455	3	3	2	2	0.37	V-type proton ATPase subunit E OS=Saccharomyces cerevisiae (strain ATCC 204508 / S288c) OX=559292 GN=VMA4 PE=1 SV=4
25	SwissProt	PMGY_CANAL	85	27437	6	6	2	2	0.36	Phosphoglycerate mutase OS=Candida albicans (strain SC5314 / ATCC MYA-2876) OX=237561 GN=GPM1 PE=1 SV=3
88	SwissProt	GLYM_KLULA	75	55013	4	4	4	4	0.36	Serine hydroxymethyltransferase, mitochondrial OS=Kluyveromyces lactis (strain ATCC 8585 / CBS 2359 / DSM 70799 / NBRC 1267 / NRRL Y-1140 / WM37) OX=284590 GN=SHM1 PE=3 SV=1
157	SwissProt	RS3_CANAL	35	27255	2	2	2	2	0.36	Small ribosomal subunit protein uS3 OS=Candida albicans (strain SC5314 / ATCC MYA-2876) OX=237561 GN=RPS3 PE=1 SV=1
167	SwissProt	RS6A_CANAL	42	27184	3	3	1	1	0.36	Small ribosomal subunit protein eS6 OS=Candida albicans (strain SC5314 / ATCC MYA-2876) OX=237561 GN=RPS6A PE=1 SV=1
169	SwissProt	RS20_CANAL	42	13336	1	1	1	1	0.36	Small ribosomal subunit protein uS10 OS=Candida albicans (strain SC5314 / ATCC MYA-2876) OX=237561 GN=RPS20 PE=1 SV=1
276	SwissProt	RS2_YEAST	22	27490	2	2	2	2	0.36	Small ribosomal subunit protein uS5 OS=Saccharomyces cerevisiae (strain ATCC 204508 / S288c) OX=559292 GN=RPS2 PE=1 SV=3
16	SwissProt	HSP7E_YEAST	274	70042	9	9	4	4	0.35	Heat shock protein SSC3, mitochondrial OS=Saccharomyces cerevisiae (strain ATCC 204508 / S288c) OX=559292 GN=ECM10 PE=3 SV=1
89	SwissProt	GPP1_YEAST	73	28100	3	3	2	2	0.35	Glycerol-1-phosphate phosphohydrolase 1 OS=Saccharomyces cerevisiae (strain ATCC 204508 / S288c) OX=559292 GN=GPP1 PE=1 SV=3
96	SwissProt	KAD2_YARLI	51	27830	3	3	2	2	0.35	Adenylate kinase OS=Yarrowia lipolytica (strain CLIB 122 / E 150) OX=284591 GN=ADK1 PE=3 SV=2
212	SwissProt	PROF_YEAST	33	13726	2	2	1	1	0.35	Profilin OS=Saccharomyces cerevisiae (strain ATCC 204508 / S288c) OX=559292 GN=PFY1 PE=1 SV=2
166	SwissProt	NTF2_SCHPO	42	14069	1	1	1	1	0.34	Nuclear transport factor 2 OS=Schizosaccharomyces pombe (strain 972 / ATCC 24843) OX=284812 GN=ntf2 PE=3 SV=2
1	SwissProt	BIP_YEAST	180	74479	5	5	5	5	0.33	Endoplasmic reticulum chaperone BiP OS=Saccharomyces cerevisiae (strain ATCC 204508 / S288c) OX=559292 GN=KAR2 PE=1 SV=1
59	SwissProt	1433_CANAL	121	29576	2	2	2	2	0.33	14-3-3 protein homolog OS=Candida albicans (strain SC5314 / ATCC MYA-2876) OX=237561 GN=BMH1 PE=3 SV=2
102	SwissProt	RL3_KLULA	67	43719	3	3	3	3	0.33	Large ribosomal subunit protein uL3 OS=Kluyveromyces lactis (strain ATCC 8585 / CBS 2359 / DSM 70799 / NBRC 1267 / NRRL Y-1140 / WM37) OX=284590 GN=RPL3 PE=1 SV=1
45	SwissProt	G6PI_CANGA	111	61272	5	5	4	4	0.32	Glucose-6-phosphate isomerase OS=Candida glabrata (strain ATCC 2001 / BCRC 20586 / JCM 3761 / NBRC 0622 / NRRL Y-65 / CBS 138) OX=284593 GN=PGI1 PE=3 SV=1
20	SwissProt	EF2_CANGA	235	93783	10	10	6	6	0.31	Elongation factor 2 OS=Candida glabrata (strain ATCC 2001 / BCRC 20586 / JCM 3761 / NBRC 0622 / NRRL Y-65 / CBS 138) OX=284593 GN=EFT1 PE=3 SV=1
74	SwissProt	ODPA_YEAST	96	46712	3	3	3	3	0.31	Pyruvate dehydrogenase E1 component subunit alpha, mitochondrial OS=Saccharomyces cerevisiae (strain ATCC 204508 / S288c) OX=559292 GN=PDA1 PE=1 SV=2
214	SwissProt	RL27A_CANAL	32	15505	1	1	1	1	0.31	Large ribosomal subunit protein eL27 OS=Candida albicans (strain SC5314 / ATCC MYA-2876) OX=237561 GN=RPL27A PE=1 SV=1
34	SwissProt	GLRX2_YEAST	180	15965	5	5	1	1	0.3	Glutaredoxin-2 OS=Saccharomyces cerevisiae (strain ATCC 204508 / S288c) OX=559292 GN=GRX2 PE=1 SV=3
117	SwissProt	PRS6A_YEAST	60	48283	4	4	3	3	0.3	26S proteasome regulatory subunit 6A OS=Saccharomyces cerevisiae (strain ATCC 204508 / S288c) OX=559292 GN=RPT5 PE=1 SV=3
259	SwissProt	SODC_CANGA	26	15854	1	1	1	1	0.3	Superoxide dismutase [Cu-Zn] OS=Candida glabrata (strain ATCC 2001 / BCRC 20586 / JCM 3761 / NBRC 0622 / NRRL Y-65 / CBS 138) OX=284593 GN=SOD1 PE=3 SV=3
306	SwissProt	COFI_ASHGO	15	15949	1	1	1	1	0.3	Cofilin OS=Ashbya gossypii (strain ATCC 10895 / CBS 109.51 / FGSC 9923 / NRRL Y-1056) OX=284811 GN=COF1 PE=3 SV=1
123	SwissProt	CALM_KLULA	58	16110	2	2	1	1	0.29	Calmodulin OS=Kluyveromyces lactis (strain ATCC 8585 / CBS 2359 / DSM 70799 / NBRC 1267 / NRRL Y-1140 / WM37) OX=284590 GN=CMD1 PE=1 SV=1
266	SwissProt	RS19A_CANAL	24	16119	1	1	1	1	0.29	Small ribosomal subunit protein eS19 OS=Candida albicans (strain SC5314 / ATCC MYA-2876) OX=237561 GN=RPS19A PE=1 SV=1
134	SwissProt	NACB1_YEAS7	55	17010	2	2	1	1	0.28	Nascent polypeptide-associated complex subunit beta-1 OS=Saccharomyces cerevisiae (strain YJM789) OX=307796 GN=EGD1 PE=3 SV=1
179	SwissProt	FBRL_ASHGO	39	34306	2	2	2	2	0.28	rRNA 2'-O-methyltransferase fibrillarin OS=Ashbya gossypii (strain ATCC 10895 / CBS 109.51 / FGSC 9923 / NRRL Y-1056) OX=284811 GN=NOP1 PE=3 SV=1
205	SwissProt	RL28_YEAST	34	16711	1	1	1	1	0.28	Large ribosomal subunit protein uL15 OS=Saccharomyces cerevisiae (strain ATCC 204508 / S288c) OX=559292 GN=RPL28 PE=1 SV=3
284	SwissProt	CYNS_COPC7	21	16923	1	1	1	1	0.28	Cyanate hydratase OS=Coprinopsis cinerea (strain Okayama-7 / 130 / ATCC MYA-4618 / FGSC 9003) OX=240176 GN=CYN1 PE=3 SV=2
41	SwissProt	PLB1_TORDE	170	71579	5	5	4	4	0.27	Lysophospholipase OS=Torulaspora delbrueckii OX=4950 PE=1 SV=1
128	SwissProt	GBLP_CANAL	55	34705	2	2	1	1	0.27	Small ribosomal subunit protein RACK1 OS=Candida albicans (strain SC5314 / ATCC MYA-2876) OX=237561 GN=ASC1 PE=1 SV=2
238	SwissProt	COX6_YEAST	29	17388	1	1	1	1	0.27	Cytochrome c oxidase subunit 6, mitochondrial OS=Saccharomyces cerevisiae (strain ATCC 204508 / S288c) OX=559292 GN=COX6 PE=1 SV=1
241	SwissProt	NACB_ASHGO	29	17375	1	1	1	1	0.27	Nascent polypeptide-associated complex subunit beta OS=Ashbya gossypii (strain ATCC 10895 / CBS 109.51 / FGSC 9923 / NRRL Y-1056) OX=284811 GN=EGD1 PE=3 SV=1
257	SwissProt	COX4_YEAST	26	17360	1	1	1	1	0.27	Cytochrome c oxidase subunit 4, mitochondrial OS=Saccharomyces cerevisiae (strain ATCC 204508 / S288c) OX=559292 GN=COX4 PE=1 SV=1
1	SwissProt	BIP_ASHGO	652	73967	19	19	4	4	0.26	Endoplasmic reticulum chaperone BiP OS=Ashbya gossypii (strain ATCC 10895 / CBS 109.51 / FGSC 9923 / NRRL Y-1056) OX=284811 GN=KAR2 PE=3 SV=1
58	SwissProt	THI4_ASHGO	131	35964	3	3	1	1	0.26	Thiamine thiazole synthase OS=Ashbya gossypii (strain ATCC 10895 / CBS 109.51 / FGSC 9923 / NRRL Y-1056) OX=284811 GN=THI4 PE=3 SV=1
153	SwissProt	RL21A_CANAL	47	18059	1	1	1	1	0.26	Large ribosomal subunit protein eL21 OS=Candida albicans (strain SC5314 / ATCC MYA-2876) OX=237561 GN=RPL21A PE=1 SV=1
224	SwissProt	ALB1_CANGA	31	18024	1	1	1	1	0.26	Ribosome biogenesis protein ALB1 OS=Candida glabrata (strain ATCC 2001 / BCRC 20586 / JCM 3761 / NBRC 0622 / NRRL Y-65 / CBS 138) OX=284593 GN=ALB1 PE=3 SV=1
292	SwissProt	CKS1_YEAST	18	17841	1	1	1	1	0.26	Cyclin-dependent kinases regulatory subunit OS=Saccharomyces cerevisiae (strain ATCC 204508 / S288c) OX=559292 GN=CKS1 PE=1 SV=1
20	SwissProt	EF2_LACK1	198	93816	7	7	5	5	0.25	Elongation factor 2 OS=Lachancea kluyveri (strain ATCC 58438 / CBS 3082 / BCRC 21498 / NBRC 1685 / JCM 7257 / NCYC 543 / NRRL Y-12651) OX=226302 GN=EFT2 PE=3 SV=1
70	SwissProt	ADH2_KLULA	90	37531	6	6	2	2	0.25	Alcohol dehydrogenase 2 OS=Kluyveromyces lactis (strain ATCC 8585 / CBS 2359 / DSM 70799 / NBRC 1267 / NRRL Y-1140 / WM37) OX=284590 GN=ADH2 PE=3 SV=2
97	SwissProt	LSP1_YEAST	70	38048	2	2	2	2	0.25	Sphingolipid long chain base-responsive protein LSP1 OS=Saccharomyces cerevisiae (strain ATCC 204508 / S288c) OX=559292 GN=LSP1 PE=1 SV=1
149	SwissProt	PIL1_YEAST	48	38326	2	2	2	2	0.25	Sphingolipid long chain base-responsive protein PIL1 OS=Saccharomyces cerevisiae (strain ATCC 204508 / S288c) OX=559292 GN=PIL1 PE=1 SV=1
174	SwissProt	HEM6_YEAST	40	37859	2	2	1	1	0.25	Oxygen-dependent coproporphyrinogen-III oxidase OS=Saccharomyces cerevisiae (strain ATCC 204508 / S288c) OX=559292 GN=HEM13 PE=1 SV=2
195	SwissProt	SGT2_YEAST	36	37252	2	2	2	2	0.25	Small glutamine-rich tetratricopeptide repeat-containing protein 2 OS=Saccharomyces cerevisiae (strain ATCC 204508 / S288c) OX=559292 GN=SGT2 PE=1 SV=1
252	SwissProt	GIS2_YEAST	27	18289	1	1	1	1	0.25	Zinc finger protein GIS2 OS=Saccharomyces cerevisiae (strain ATCC 204508 / S288c) OX=559292 GN=GIS2 PE=1 SV=1
254	SwissProt	NACA_YEAST	26	18698	1	1	1	1	0.25	Nascent polypeptide-associated complex subunit alpha OS=Saccharomyces cerevisiae (strain ATCC 204508 / S288c) OX=559292 GN=EGD2 PE=1 SV=3
271	SwissProt	TCTP_YEAST	23	18786	1	1	1	1	0.25	Translationally-controlled tumor protein homolog OS=Saccharomyces cerevisiae (strain ATCC 204508 / S288c) OX=559292 GN=TMA19 PE=1 SV=1
19	SwissProt	HSP7F_LACK1	125	77141	6	6	4	4	0.24	Heat shock protein homolog SSE1 OS=Lachancea kluyveri (strain ATCC 58438 / CBS 3082 / BCRC 21498 / NBRC 1685 / JCM 7257 / NCYC 543 / NRRL Y-12651) OX=226302 GN=SSE1 PE=3 SV=1
26	SwissProt	PMA1_YEAST	207	100069	7	7	4	4	0.24	Plasma membrane ATPase 1 OS=Saccharomyces cerevisiae (strain ATCC 204508 / S288c) OX=559292 GN=PMA1 PE=1 SV=2
108	SwissProt	RL4A_YEAST	63	39125	3	3	2	2	0.24	Large ribosomal subunit protein uL4A OS=Saccharomyces cerevisiae (strain ATCC 204508 / S288c) OX=559292 GN=RPL4A PE=1 SV=4
139	SwissProt	MPG1_YEAST	53	39712	3	3	2	2	0.24	Mannose-1-phosphate guanyltransferase OS=Saccharomyces cerevisiae (strain ATCC 204508 / S288c) OX=559292 GN=PSA1 PE=1 SV=2
140	SwissProt	THI5_YEAST	53	39137	2	2	2	2	0.24	4-amino-5-hydroxymethyl-2-methylpyrimidine phosphate synthase THI5 OS=Saccharomyces cerevisiae (strain ATCC 204508 / S288c) OX=559292 GN=THI5 PE=1 SV=1
255	SwissProt	RGI1_LACTC	26	19477	1	1	1	1	0.24	Respiratory growth induced protein 1 OS=Lachancea thermotolerans (strain ATCC 56472 / CBS 6340 / NRRL Y-8284) OX=559295 GN=RGI1 PE=3 SV=1
12	SwissProt	HSP90_ASPFU	212	80647	9	9	4	4	0.23	Heat shock protein 90 OS=Aspergillus fumigatus (strain ATCC MYA-4609 / CBS 101355 / FGSC A1100 / Af293) OX=330879 GN=hsp90 PE=1 SV=3
35	SwissProt	PDC1_CANGA	178	62152	8	8	2	2	0.23	Pyruvate decarboxylase OS=Candida glabrata (strain ATCC 2001 / BCRC 20586 / JCM 3761 / NBRC 0622 / NRRL Y-65 / CBS 138) OX=284593 GN=PDC1 PE=1 SV=1
70	SwissProt	ADH3_YEAST	60	40743	4	4	2	2	0.23	Alcohol dehydrogenase 3, mitochondrial OS=Saccharomyces cerevisiae (strain ATCC 204508 / S288c) OX=559292 GN=ADH3 PE=1 SV=2
146	SwissProt	RL6A_YEAST	48	19949	1	1	1	1	0.23	Large ribosomal subunit protein eL6A OS=Saccharomyces cerevisiae (strain ATCC 204508 / S288c) OX=559292 GN=RPL6A PE=1 SV=2
298	SwissProt	ITPA_ASPFU	17	20838	1	1	1	1	0.22	Inosine triphosphate pyrophosphatase OS=Aspergillus fumigatus (strain ATCC MYA-4609 / CBS 101355 / FGSC A1100 / Af293) OX=330879 GN=AFUA_5G05560 PE=3 SV=1
3	SwissProt	PGK_YARLI	302	44916	13	13	2	2	0.21	Phosphoglycerate kinase OS=Yarrowia lipolytica (strain CLIB 122 / E 150) OX=284591 GN=PGK1 PE=3 SV=1
3	SwissProt	PGK_PENCH	288	44052	13	13	2	2	0.21	Phosphoglycerate kinase OS=Penicillium chrysogenum OX=5076 GN=PGKA PE=3 SV=1
102	SwissProt	RL3_ASHGO	37	43726	2	2	2	2	0.21	Large ribosomal subunit protein uL3 OS=Ashbya gossypii (strain ATCC 10895 / CBS 109.51 / FGSC 9923 / NRRL Y-1056) OX=284811 GN=RPL3 PE=3 SV=2
105	SwissProt	RL19A_YEAST	63	21691	3	3	1	1	0.21	Large ribosomal subunit protein eL19A OS=Saccharomyces cerevisiae (strain ATCC 204508 / S288c) OX=559292 GN=RPL19A PE=1 SV=1
159	SwissProt	OLA1_YEAST	46	44488	2	2	2	2	0.21	Obg-like ATPase 1 OS=Saccharomyces cerevisiae (strain ATCC 204508 / S288c) OX=559292 GN=OLA1 PE=1 SV=1
172	SwissProt	NSR1_YEAST	41	44566	3	3	2	2	0.21	Nuclear localization sequence-binding protein OS=Saccharomyces cerevisiae (strain ATCC 204508 / S288c) OX=559292 GN=NSR1 PE=1 SV=1
194	SwissProt	PGK_SCHPO	36	44278	2	2	2	2	0.21	Phosphoglycerate kinase OS=Schizosaccharomyces pombe (strain 972 / ATCC 24843) OX=284812 GN=pgk1 PE=1 SV=1
20	SwissProt	EF2_KLULA	194	93815	6	6	4	4	0.2	Elongation factor 2 OS=Kluyveromyces lactis (strain ATCC 8585 / CBS 2359 / DSM 70799 / NBRC 1267 / NRRL Y-1140 / WM37) OX=284590 GN=EFT1 PE=3 SV=1
52	SwissProt	RS8A_YEAST	142	22590	3	3	1	1	0.2	Small ribosomal subunit protein eS8A OS=Saccharomyces cerevisiae (strain ATCC 204508 / S288c) OX=559292 GN=RPS8A PE=1 SV=1
71	SwissProt	CDC48_YEAST	100	92167	6	6	4	4	0.2	Cell division control protein 48 OS=Saccharomyces cerevisiae (strain ATCC 204508 / S288c) OX=559292 GN=CDC48 PE=1 SV=3
163	SwissProt	RS9A_YEAST	43	22429	1	1	1	1	0.2	Small ribosomal subunit protein uS4A OS=Saccharomyces cerevisiae (strain ATCC 204508 / S288c) OX=559292 GN=RPS9A PE=1 SV=3
297	SwissProt	RS8A_CANAL	17	22796	1	1	1	1	0.2	Small ribosomal subunit protein eS8 OS=Candida albicans (strain SC5314 / ATCC MYA-2876) OX=237561 GN=RPS8A PE=1 SV=1
1	SwissProt	BIP_ASPAW	71	73471	3	3	3	3	0.19	Endoplasmic reticulum chaperone BiP OS=Aspergillus awamori OX=105351 GN=bipA PE=2 SV=1
99	SwissProt	OAT_KLULA	69	48448	3	3	2	2	0.19	Ornithine aminotransferase OS=Kluyveromyces lactis (strain ATCC 8585 / CBS 2359 / DSM 70799 / NBRC 1267 / NRRL Y-1140 / WM37) OX=284590 GN=CAR2 PE=1 SV=1
147	SwissProt	CYSD_YEAST	48	48699	2	2	2	2	0.19	Homocysteine/cysteine synthase OS=Saccharomyces cerevisiae (strain ATCC 204508 / S288c) OX=559292 GN=MET17 PE=1 SV=3
171	SwissProt	NCBP2_YEAST	42	23988	1	1	1	1	0.19	Nuclear cap-binding protein subunit 2 OS=Saccharomyces cerevisiae (strain ATCC 204508 / S288c) OX=559292 GN=CBC2 PE=1 SV=1
178	SwissProt	TPM1_YEAST	39	23527	2	2	1	1	0.19	Tropomyosin-1 OS=Saccharomyces cerevisiae (strain ATCC 204508 / S288c) OX=559292 GN=TPM1 PE=1 SV=1
187	SwissProt	LSB3_YEAS7	37	49371	2	2	2	2	0.19	LAS seventeen-binding protein 3 OS=Saccharomyces cerevisiae (strain YJM789) OX=307796 GN=LSB3 PE=3 SV=2
19	SwissProt	HSP79_YEAST	123	77801	4	4	3	3	0.18	Heat shock protein homolog SSE2 OS=Saccharomyces cerevisiae (strain ATCC 204508 / S288c) OX=559292 GN=SSE2 PE=1 SV=3
94	SwissProt	RL10A_ASHGO	72	24679	1	1	1	1	0.18	Large ribosomal subunit protein uL1 OS=Ashbya gossypii (strain ATCC 10895 / CBS 109.51 / FGSC 9923 / NRRL Y-1056) OX=284811 GN=RPL10A PE=3 SV=1
121	SwissProt	YG36_YEAST	59	25830	1	1	1	1	0.18	Uncharacterized protein YGR126W OS=Saccharomyces cerevisiae (strain ATCC 204508 / S288c) OX=559292 GN=YGR126W PE=1 SV=1
124	SwissProt	VATE_CANAX	57	25372	2	2	1	1	0.18	V-type proton ATPase subunit E OS=Candida albicans OX=5476 GN=VMA4 PE=3 SV=1
213	SwissProt	YRA1_YEAST	33	24940	1	1	1	1	0.18	RNA annealing protein YRA1 OS=Saccharomyces cerevisiae (strain ATCC 204508 / S288c) OX=559292 GN=YRA1 PE=1 SV=2
92	SwissProt	ATPA_PICAN	73	55087	3	3	2	2	0.17	ATP synthase subunit alpha, mitochondrial OS=Pichia angusta OX=870730 GN=ATP1 PE=1 SV=1
118	SwissProt	HXKA_YEAST	60	53933	2	2	2	2	0.17	Hexokinase-1 OS=Saccharomyces cerevisiae (strain ATCC 204508 / S288c) OX=559292 GN=HXK1 PE=1 SV=2
145	SwissProt	BFR1_YEAST	49	54606	2	2	2	2	0.17	Nuclear segregation protein BFR1 OS=Saccharomyces cerevisiae (strain ATCC 204508 / S288c) OX=559292 GN=BFR1 PE=1 SV=1
170	SwissProt	TPIS_KLUMA	42	26979	1	1	1	1	0.17	Triosephosphate isomerase OS=Kluyveromyces marxianus OX=4911 GN=TPI1 PE=3 SV=1
72	SwissProt	ACON_ASPFU	98	85988	3	3	3	3	0.16	Aconitate hydratase, mitochondrial OS=Aspergillus fumigatus (strain ATCC MYA-4609 / CBS 101355 / FGSC A1100 / Af293) OX=330879 GN=acoA PE=1 SV=1
107	SwissProt	6PGD_CANAX	63	57173	2	2	2	2	0.16	6-phosphogluconate dehydrogenase, decarboxylating OS=Candida albicans OX=5476 GN=DOR14 PE=3 SV=1
110	SwissProt	PSA4_YEAST	61	28650	1	1	1	1	0.16	Proteasome subunit alpha type-4 OS=Saccharomyces cerevisiae (strain ATCC 204508 / S288c) OX=559292 GN=PRE6 PE=1 SV=1
113	SwissProt	VATB_CANAL	61	57245	2	2	2	2	0.16	V-type proton ATPase subunit B OS=Candida albicans (strain SC5314 / ATCC MYA-2876) OX=237561 GN=VMA2 PE=3 SV=1
126	SwissProt	NOP58_VANPO	56	57269	3	3	2	2	0.16	Nucleolar protein 58 OS=Vanderwaltozyma polyspora (strain ATCC 22028 / DSM 70294 / BCRC 21397 / CBS 2163 / NBRC 10782 / NRRL Y-8283 / UCD 57-17) OX=436907 GN=NOP58 PE=3 SV=1
131	SwissProt	PYP1_YEAST	55	27691	2	2	1	1	0.16	Polyol phosphate phosphatase PYP1 OS=Saccharomyces cerevisiae (strain ATCC 204508 / S288c) OX=559292 GN=PYP1 PE=1 SV=1
242	SwissProt	YLX6_SCHPO	29	27903	2	2	1	1	0.16	Uncharacterized oxidoreductase C922.06 OS=Schizosaccharomyces pombe (strain 972 / ATCC 24843) OX=284812 GN=SPAC922.06 PE=3 SV=1
35	SwissProt	PDC1_KLUMA	140	62147	3	3	2	2	0.15	Pyruvate decarboxylase OS=Kluyveromyces marxianus OX=4911 GN=PDC1 PE=3 SV=1
35	SwissProt	PDC1_KLULA	45	61905	2	2	2	2	0.15	Pyruvate decarboxylase OS=Kluyveromyces lactis (strain ATCC 8585 / CBS 2359 / DSM 70799 / NBRC 1267 / NRRL Y-1140 / WM37) OX=284590 GN=PDC1 PE=1 SV=2
86	SwissProt	DBP2_YEAS7	76	61233	4	4	2	2	0.15	ATP-dependent RNA helicase DBP2 OS=Saccharomyces cerevisiae (strain YJM789) OX=307796 GN=DBP2 PE=3 SV=1
198	SwissProt	ATPG_PICAN	36	29424	1	1	1	1	0.15	ATP synthase subunit gamma, mitochondrial OS=Pichia angusta OX=870730 GN=ATP3 PE=1 SV=1
206	SwissProt	VATD_CANAL	34	30002	1	1	1	1	0.15	V-type proton ATPase subunit D OS=Candida albicans (strain SC5314 / ATCC MYA-2876) OX=237561 GN=VMA8 PE=3 SV=1
236	SwissProt	HIS4_CANGA	30	29629	1	1	1	1	0.15	1-(5-phosphoribosyl)-5-[(5-phosphoribosylamino)methylideneamino] imidazole-4-carboxamide isomerase OS=Candida glabrata (strain ATCC 2001 / BCRC 20586 / JCM 3761 / NBRC 0622 / NRRL Y-65 / CBS 138) OX=284593 GN=HIS6 PE=3 SV=1
261	SwissProt	STM1_YEAST	25	29977	1	1	1	1	0.15	Suppressor protein STM1 OS=Saccharomyces cerevisiae (strain ATCC 204508 / S288c) OX=559292 GN=STM1 PE=1 SV=3
220	SwissProt	ISY1_CANAL	32	31987	1	1	1	1	0.14	Pre-mRNA-splicing factor ISY1 OS=Candida albicans (strain SC5314 / ATCC MYA-2876) OX=237561 GN=ISY1 PE=3 SV=1
270	SwissProt	YQL5_SCHPO	23	31442	1	1	1	1	0.14	Uncharacterized RNA-binding protein C1827.05c OS=Schizosaccharomyces pombe (strain 972 / ATCC 24843) OX=284812 GN=SPCC1827.05c PE=1 SV=1
31	SwissProt	THI4_YEAST	188	35311	6	6	1	1	0.13	Thiamine thiazole synthase OS=Saccharomyces cerevisiae (strain ATCC 204508 / S288c) OX=559292 GN=THI4 PE=1 SV=1
114	SwissProt	ADT2_YEAST	60	34632	1	1	1	1	0.13	ADP,ATP carrier protein 2 OS=Saccharomyces cerevisiae (strain ATCC 204508 / S288c) OX=559292 GN=PET9 PE=1 SV=2
130	SwissProt	HS104_YEAST	55	102314	3	3	3	3	0.13	Heat shock protein 104 OS=Saccharomyces cerevisiae (strain ATCC 204508 / S288c) OX=559292 GN=HSP104 PE=1 SV=2
151	SwissProt	G3P_BLUHO	47	36747	3	3	1	1	0.12	Glyceraldehyde-3-phosphate dehydrogenase OS=Blumeria hordei OX=2867405 GN=GPD PE=3 SV=1
155	SwissProt	CAN_SCHPO	47	37272	1	1	1	1	0.12	Carbonic anhydrase OS=Schizosaccharomyces pombe (strain 972 / ATCC 24843) OX=284812 GN=SPBP8B7.05c PE=1 SV=2
216	SwissProt	GET3_AJECG	32	37751	1	1	1	1	0.12	ATPase GET3 OS=Ajellomyces capsulatus (strain G186AR / H82 / ATCC MYA-2454 / RMSCC 2432) OX=447093 GN=GET3 PE=3 SV=1
219	SwissProt	NCB5R_USTMA	32	36233	2	2	1	1	0.12	NADH-cytochrome b5 reductase 1 OS=Ustilago maydis (strain 521 / FGSC 9021) OX=237631 GN=CBR1 PE=3 SV=1
262	SwissProt	CWC26_ASPFU	25	37783	1	1	1	1	0.12	Pre-mRNA-splicing factor cwc26 OS=Aspergillus fumigatus (strain ATCC MYA-4609 / CBS 101355 / FGSC A1100 / Af293) OX=330879 GN=cwc26 PE=3 SV=1
269	SwissProt	DHOM_YEAST	24	38478	1	1	1	1	0.12	Homoserine dehydrogenase OS=Saccharomyces cerevisiae (strain ATCC 204508 / S288c) OX=559292 GN=HOM6 PE=1 SV=1
283	SwissProt	TRXB2_YEAST	21	37292	1	1	1	1	0.12	Thioredoxin reductase 2, mitochondrial OS=Saccharomyces cerevisiae (strain ATCC 204508 / S288c) OX=559292 GN=TRR2 PE=1 SV=1
98	SwissProt	SCW4_YEAST	69	40434	2	2	1	1	0.11	Probable family 17 glucosidase SCW4 OS=Saccharomyces cerevisiae (strain ATCC 204508 / S288c) OX=559292 GN=SCW4 PE=1 SV=1
173	SwissProt	GET3_VANPO	40	39366	2	2	1	1	0.11	ATPase GET3 OS=Vanderwaltozyma polyspora (strain ATCC 22028 / DSM 70294 / BCRC 21397 / CBS 2163 / NBRC 10782 / NRRL Y-8283 / UCD 57-17) OX=436907 GN=GET3 PE=3 SV=1
175	SwissProt	GCS1_YEAST	40	39614	1	1	1	1	0.11	ADP-ribosylation factor GTPase-activating protein GCS1 OS=Saccharomyces cerevisiae (strain ATCC 204508 / S288c) OX=559292 GN=GCS1 PE=1 SV=1
293	SwissProt	TFB4_DEBHA	18	42111	1	1	1	1	0.11	General transcription and DNA repair factor IIH subunit TFB4 OS=Debaryomyces hansenii (strain ATCC 36239 / CBS 767 / BCRC 21394 / JCM 1990 / NBRC 0083 / IGC 2968) OX=284592 GN=TFB4 PE=3 SV=2
295	SwissProt	NPIIC_ARTGP	18	39028	2	2	1	1	0.11	Neutral protease 2 homolog MGYG_02351 OS=Arthroderma gypseum (strain ATCC MYA-4604 / CBS 118893) OX=535722 GN=MGYG_02351 PE=3 SV=1
302	SwissProt	ADH4_YEAS7	16	41400	1	1	1	1	0.11	Alcohol dehydrogenase 4 OS=Saccharomyces cerevisiae (strain YJM789) OX=307796 GN=ADH4 PE=3 SV=2
305	SwissProt	GLNA_DEBHA	15	41591	1	1	1	1	0.11	Glutamine synthetase OS=Debaryomyces hansenii (strain ATCC 36239 / CBS 767 / BCRC 21394 / JCM 1990 / NBRC 0083 / IGC 2968) OX=284592 GN=GLN1 PE=3 SV=1
308	SwissProt	FPPS_KLULA	15	40473	1	1	1	1	0.11	Farnesyl pyrophosphate synthase OS=Kluyveromyces lactis (strain ATCC 8585 / CBS 2359 / DSM 70799 / NBRC 1267 / NRRL Y-1140 / WM37) OX=284590 GN=FPS1 PE=3 SV=1
63	SwissProt	IF4A_YEAS7	115	44840	2	2	1	1	0.1	ATP-dependent RNA helicase eIF4A OS=Saccharomyces cerevisiae (strain YJM789) OX=307796 GN=TIF1 PE=3 SV=1
73	SwissProt	MIA40_CANGA	97	44934	2	2	1	1	0.1	Mitochondrial intermembrane space import and assembly protein 40 OS=Candida glabrata (strain ATCC 2001 / BCRC 20586 / JCM 3761 / NBRC 0622 / NRRL Y-65 / CBS 138) OX=284593 GN=MIA40 PE=3 SV=1
125	SwissProt	OYE1_SACPS	56	44987	1	1	1	1	0.1	NADPH dehydrogenase 1 OS=Saccharomyces pastorianus OX=27292 GN=OYE1 PE=1 SV=3
234	SwissProt	SUB7C_COCP7	30	42917	1	1	1	1	0.1	Subtilisin-like protease CPC735_013700 OS=Coccidioides posadasii (strain C735) OX=222929 GN=CPC735_013700 PE=3 SV=1
244	SwissProt	SYYC_YEAST	28	44220	1	1	1	1	0.1	Tyrosine--tRNA ligase, cytoplasmic OS=Saccharomyces cerevisiae (strain ATCC 204508 / S288c) OX=559292 GN=TYS1 PE=1 SV=3
260	SwissProt	VLMA_LECSP	25	43068	1	1	1	1	0.1	Fatty acid hydroxylase vlmA OS=Lecanicillium sp. OX=1756136 GN=vlmA PE=3 SV=1
280	SwissProt	IF4A_EMENI	21	45136	1	1	1	1	0.1	ATP-dependent RNA helicase eIF4A OS=Emericella nidulans (strain FGSC A4 / ATCC 38163 / CBS 112.46 / NRRL 194 / M139) OX=227321 GN=tif1 PE=3 SV=2
82	SwissProt	FRDS_YEAST	79	51097	1	1	1	1	0.09	Fumarate reductase 1 OS=Saccharomyces cerevisiae (strain ATCC 204508 / S288c) OX=559292 GN=FRD1 PE=1 SV=1
136	SwissProt	ASSY_SCHPO	54	46568	1	1	1	1	0.09	Argininosuccinate synthase OS=Schizosaccharomyces pombe (strain 972 / ATCC 24843) OX=284812 GN=arg12 PE=1 SV=1
152	SwissProt	GPD_ASHGO	47	46902	1	1	1	1	0.09	Glycerol-3-phosphate dehydrogenase [NAD(+)] OS=Ashbya gossypii (strain ATCC 10895 / CBS 109.51 / FGSC 9923 / NRRL Y-1056) OX=284811 GN=GPD PE=3 SV=1
176	SwissProt	EFTU_PICGU	40	46862	1	1	1	1	0.09	Elongation factor Tu, mitochondrial OS=Meyerozyma guilliermondii (strain ATCC 6260 / CBS 566 / DSM 6381 / JCM 1539 / NBRC 10279 / NRRL Y-324) OX=294746 GN=TUF1 PE=3 SV=1
183	SwissProt	GEL1_ASPFC	37	48434	1	1	1	1	0.09	1,3-beta-glucanosyltransferase gel1 OS=Aspergillus fumigatus (strain CBS 144.89 / FGSC A1163 / CEA10) OX=451804 GN=gel1 PE=1 SV=1
184	SwissProt	DHE4_SACU7	37	49736	1	1	1	1	0.09	NADP-specific glutamate dehydrogenase 1 OS=Saccharomyces uvarum (strain ATCC 76518 / CBS 7001 / CLIB 283 / NBRC 10550 / MCYC 623 / NCYC 2669 / NRRL Y-11845) OX=659244 GN=GDH1 PE=3 SV=1
191	SwissProt	SAHH_YEAST	36	49721	1	1	1	1	0.09	Adenosylhomocysteinase OS=Saccharomyces cerevisiae (strain ATCC 204508 / S288c) OX=559292 GN=SAH1 PE=1 SV=1
239	SwissProt	AMPD_SCHPO	29	96169	2	2	2	2	0.09	AMP deaminase OS=Schizosaccharomyces pombe (strain 972 / ATCC 24843) OX=284812 GN=ada1 PE=1 SV=3
247	SwissProt	UBX1_YEAST	28	47073	1	1	1	1	0.09	UBX domain-containing protein 1 OS=Saccharomyces cerevisiae (strain ATCC 204508 / S288c) OX=559292 GN=SHP1 PE=1 SV=1
265	SwissProt	HOG1_CANGA	24	50421	1	1	1	1	0.09	Mitogen-activated protein kinase HOG1 OS=Candida glabrata (strain ATCC 2001 / BCRC 20586 / JCM 3761 / NBRC 0622 / NRRL Y-65 / CBS 138) OX=284593 GN=HOG1 PE=3 SV=1
282	SwissProt	IF2G_CRYNH	21	51197	1	1	1	1	0.09	Eukaryotic translation initiation factor 2 subunit gamma OS=Cryptococcus neoformans var. grubii serotype A (strain H99 / ATCC 208821 / CBS 10515 / FGSC 9487) OX=235443 GN=CNAG_01018 PE=2 SV=1
291	SwissProt	POP2_YEAST	18	49708	1	1	1	1	0.09	Poly(A) ribonuclease POP2 OS=Saccharomyces cerevisiae (strain ATCC 204508 / S288c) OX=559292 GN=POP2 PE=1 SV=2
299	SwissProt	PYRD_SCHPO	17	48494	1	1	1	1	0.09	Dihydroorotate dehydrogenase (quinone), mitochondrial OS=Schizosaccharomyces pombe (strain 972 / ATCC 24843) OX=284812 GN=ura3 PE=1 SV=1
311	SwissProt	FLVG_ASPFN	15	47736	1	1	1	1	0.09	Decarboxylase flvG OS=Aspergillus flavus (strain ATCC 200026 / FGSC A1120 / IAM 13836 / NRRL 3357 / JCM 12722 / SRRC 167) OX=332952 GN=flvG PE=1 SV=1
312	SwissProt	SUB21_VANPO	15	50168	1	1	1	1	0.09	ATP-dependent RNA helicase SUB2-1 OS=Vanderwaltozyma polyspora (strain ATCC 22028 / DSM 70294 / BCRC 21397 / CBS 2163 / NBRC 10782 / NRRL Y-8283 / UCD 57-17) OX=436907 GN=SUB2-1 PE=3 SV=1
95	SwissProt	NU116_YEAST	71	116392	2	2	2	2	0.08	Nucleoporin NUP116/NSP116 OS=Saccharomyces cerevisiae (strain ATCC 204508 / S288c) OX=559292 GN=NUP116 PE=1 SV=2
111	SwissProt	PRPC_YARLI	61	51734	1	1	1	1	0.08	2-methylcitrate synthase, mitochondrial OS=Yarrowia lipolytica (strain CLIB 122 / E 150) OX=284591 GN=YALI0E02684g PE=1 SV=1
116	SwissProt	EF3_ASHGO	60	116630	2	2	2	2	0.08	Elongation factor 3 OS=Ashbya gossypii (strain ATCC 10895 / CBS 109.51 / FGSC 9923 / NRRL Y-1056) OX=284811 GN=TEF3 PE=3 SV=2
119	SwissProt	ATPB_KLULA	59	54035	1	1	1	1	0.08	ATP synthase subunit beta, mitochondrial OS=Kluyveromyces lactis (strain ATCC 8585 / CBS 2359 / DSM 70799 / NBRC 1267 / NRRL Y-1140 / WM37) OX=284590 GN=ATP2 PE=3 SV=2
122	SwissProt	LCMT1_USTMA	59	57223	4	4	1	1	0.08	Leucine carboxyl methyltransferase 1 OS=Ustilago maydis (strain 521 / FGSC 9021) OX=237631 GN=PPM1 PE=3 SV=2
135	SwissProt	GLYC_ASHGO	54	52439	1	1	1	1	0.08	Serine hydroxymethyltransferase, cytosolic OS=Ashbya gossypii (strain ATCC 10895 / CBS 109.51 / FGSC 9923 / NRRL Y-1056) OX=284811 GN=SHM2 PE=3 SV=2
137	SwissProt	SYDC_ENCCU	54	54597	2	2	1	1	0.08	Probable aspartate--tRNA ligase, cytoplasmic OS=Encephalitozoon cuniculi (strain GB-M1) OX=284813 GN=ECU06_0790 PE=3 SV=1
165	SwissProt	CL401_COCLU	43	53900	1	1	1	1	0.08	Subtilisin-like serine protease Cur l 4.0101 OS=Cochliobolus lunatus OX=5503 PE=1 SV=1
185	SwissProt	FUMH_YEAST	37	53574	1	1	1	1	0.08	Fumarate hydratase, mitochondrial OS=Saccharomyces cerevisiae (strain ATCC 204508 / S288c) OX=559292 GN=FUM1 PE=1 SV=2
192	SwissProt	ODP2_YEAST	36	51957	1	1	1	1	0.08	Dihydrolipoyllysine-residue acetyltransferase component of pyruvate dehydrogenase complex, mitochondrial OS=Saccharomyces cerevisiae (strain ATCC 204508 / S288c) OX=559292 GN=LAT1 PE=1 SV=1
218	SwissProt	SYSC_CANAL	32	53414	1	1	1	1	0.08	Serine--tRNA ligase, cytoplasmic OS=Candida albicans (strain SC5314 / ATCC MYA-2876) OX=237561 GN=SES1 PE=1 SV=1
226	SwissProt	MPPA_YEAST	31	53646	1	1	1	1	0.08	Mitochondrial-processing peptidase subunit alpha OS=Saccharomyces cerevisiae (strain ATCC 204508 / S288c) OX=559292 GN=MAS2 PE=1 SV=1
256	SwissProt	RRP3_PICST	26	54437	2	2	1	1	0.08	ATP-dependent rRNA helicase RRP3 OS=Scheffersomyces stipitis (strain ATCC 58785 / CBS 6054 / NBRC 10063 / NRRL Y-11545) OX=322104 GN=RRP3 PE=3 SV=3
273	SwissProt	FUMH_RHIOR	23	53465	1	1	1	1	0.08	Fumarate hydratase, mitochondrial OS=Rhizopus oryzae OX=64495 GN=FUMR PE=3 SV=1
275	SwissProt	PFA5_EMENI	22	54941	2	2	1	1	0.08	Palmitoyltransferase pfa5 OS=Emericella nidulans (strain FGSC A4 / ATCC 38163 / CBS 112.46 / NRRL 194 / M139) OX=227321 GN=pfa5 PE=3 SV=2
148	SwissProt	GAS1_YEAST	48	60343	1	1	1	1	0.07	1,3-beta-glucanosyltransferase GAS1 OS=Saccharomyces cerevisiae (strain ATCC 204508 / S288c) OX=559292 GN=GAS1 PE=1 SV=2
193	SwissProt	BBP_ASPFU	36	61430	1	1	1	1	0.07	Branchpoint-bridging protein OS=Aspergillus fumigatus (strain ATCC MYA-4609 / CBS 101355 / FGSC A1100 / Af293) OX=330879 GN=bbp PE=3 SV=1
197	SwissProt	MDM38_YEAST	36	65136	1	1	1	1	0.07	Mitochondrial distribution and morphology protein 38 OS=Saccharomyces cerevisiae (strain ATCC 204508 / S288c) OX=559292 GN=MDM38 PE=1 SV=1
203	SwissProt	ARP9_SCHPO	35	59615	1	1	1	1	0.07	SWI/SNF and RSC complexes subunit arp9 OS=Schizosaccharomyces pombe (strain 972 / ATCC 24843) OX=284812 GN=arp9 PE=1 SV=1
208	SwissProt	ASNS1_YEAST	34	64942	1	1	1	1	0.07	Asparagine synthetase [glutamine-hydrolyzing] 1 OS=Saccharomyces cerevisiae (strain ATCC 204508 / S288c) OX=559292 GN=ASN1 PE=1 SV=2
229	SwissProt	KHT2_KLULC	31	63371	1	1	1	1	0.07	Hexose transporter 2 OS=Kluyveromyces lactis OX=28985 GN=KHT2 PE=3 SV=1
233	SwissProt	PGPS1_SACPS	30	59488	1	1	1	1	0.07	CDP-diacylglycerol--glycerol-3-phosphate 3-phosphatidyltransferase OS=Saccharomyces pastorianus OX=27292 GN=PGS1 PE=3 SV=1
240	SwissProt	NAR1_ASPTN	29	65141	1	1	1	1	0.07	Cytosolic Fe-S cluster assembly factor nar1 OS=Aspergillus terreus (strain NIH 2624 / FGSC A1156) OX=341663 GN=nar1 PE=3 SV=1
263	SwissProt	MPSE_MACPH	25	62466	1	1	1	1	0.07	Zn(2)-C6 fungal-type transcription factor mpsE OS=Macrophomina phaseolina (strain MS6) OX=1126212 GN=mpsE PE=3 SV=1
267	SwissProt	FMAG_ASPFU	24	61212	1	1	1	1	0.07	Multifunctional cytochrome P450 monooxygenase af510 OS=Aspergillus fumigatus (strain ATCC MYA-4609 / CBS 101355 / FGSC A1100 / Af293) OX=330879 GN=af510 PE=1 SV=1
300	SwissProt	THI22_YEAST	16	64512	1	1	1	1	0.07	Thiamine biosynthesis protein THI22 OS=Saccharomyces cerevisiae (strain ATCC 204508 / S288c) OX=559292 GN=THI22 PE=2 SV=2
309	SwissProt	MIC60_YARLI	15	59845	1	1	1	1	0.07	MICOS complex subunit MIC60 OS=Yarrowia lipolytica (strain CLIB 122 / E 150) OX=284591 GN=MIC60 PE=3 SV=1
313	SwissProt	INU1_KLUMA	15	62232	1	1	1	1	0.07	Inulinase OS=Kluyveromyces marxianus OX=4911 GN=INU1 PE=1 SV=1
315	SwissProt	CMR1_CANGA	14	60841	1	1	1	1	0.07	DNA damage-binding protein CMR1 OS=Candida glabrata (strain ATCC 2001 / BCRC 20586 / JCM 3761 / NBRC 0622 / NRRL Y-65 / CBS 138) OX=284593 GN=CAGL0I03542g PE=3 SV=1
76	SwissProt	FAS2_YEAST	94	207388	5	5	3	3	0.06	Fatty acid synthase subunit alpha OS=Saccharomyces cerevisiae (strain ATCC 204508 / S288c) OX=559292 GN=FAS2 PE=1 SV=2
109	SwissProt	ERF3_ZYGRO	62	74019	2	2	1	1	0.06	Eukaryotic peptide chain release factor GTP-binding subunit OS=Zygosaccharomyces rouxii OX=4956 GN=SUP35 PE=3 SV=2
115	SwissProt	DED1_VANPO	60	70217	1	1	1	1	0.06	ATP-dependent RNA helicase DED1 OS=Vanderwaltozyma polyspora (strain ATCC 22028 / DSM 70294 / BCRC 21397 / CBS 2163 / NBRC 10782 / NRRL Y-8283 / UCD 57-17) OX=436907 GN=DED1 PE=3 SV=1
133	SwissProt	SMY1_YEAST	55	74096	5	5	1	1	0.06	Kinesin-related protein SMY1 OS=Saccharomyces cerevisiae (strain ATCC 204508 / S288c) OX=559292 GN=SMY1 PE=1 SV=1
141	SwissProt	VATA_ASHGO	53	68099	1	1	1	1	0.06	V-type proton ATPase catalytic subunit A OS=Ashbya gossypii (strain ATCC 10895 / CBS 109.51 / FGSC 9923 / NRRL Y-1056) OX=284811 GN=VMA1 PE=3 SV=3
143	SwissProt	TOM70_YEAS7	52	70251	1	1	1	1	0.06	Mitochondrial import receptor subunit TOM70 OS=Saccharomyces cerevisiae (strain YJM789) OX=307796 GN=TOM70 PE=3 SV=1
150	SwissProt	ECM25_YEAST	48	68592	1	1	1	1	0.06	Protein ECM25 OS=Saccharomyces cerevisiae (strain ATCC 204508 / S288c) OX=559292 GN=ECM25 PE=1 SV=2
154	SwissProt	PLB3_YEAST	47	75543	1	1	1	1	0.06	Lysophospholipase 3 OS=Saccharomyces cerevisiae (strain ATCC 204508 / S288c) OX=559292 GN=PLB3 PE=1 SV=1
199	SwissProt	LCPS_GIBFU	35	69756	2	2	1	1	0.06	Bifunctional lycopene cyclase/phytoene synthase OS=Gibberella fujikuroi OX=5127 GN=carRA PE=1 SV=1
217	SwissProt	ATP25_DEBHA	32	75206	1	1	1	1	0.06	ATPase synthesis protein 25, mitochondrial OS=Debaryomyces hansenii (strain ATCC 36239 / CBS 767 / BCRC 21394 / JCM 1990 / NBRC 0083 / IGC 2968) OX=284592 GN=ATP25 PE=3 SV=2
223	SwissProt	AIM21_CANGA	31	77572	1	1	1	1	0.06	Altered inheritance of mitochondria protein 21 OS=Candida glabrata (strain ATCC 2001 / BCRC 20586 / JCM 3761 / NBRC 0622 / NRRL Y-65 / CBS 138) OX=284593 GN=AIM21 PE=3 SV=1
250	SwissProt	AB140_YEAST	27	71614	1	1	1	1	0.06	tRNA(Thr) (cytosine(32)-N(3))-methyltransferase OS=Saccharomyces cerevisiae (strain ATCC 204508 / S288c) OX=559292 GN=ABP140 PE=1 SV=3
272	SwissProt	DPB2_DEBHA	23	75962	2	2	1	1	0.06	DNA polymerase epsilon subunit B OS=Debaryomyces hansenii (strain ATCC 36239 / CBS 767 / BCRC 21394 / JCM 1990 / NBRC 0083 / IGC 2968) OX=284592 GN=DPB2 PE=3 SV=1
279	SwissProt	EXO70_YEAST	22	71534	1	1	1	1	0.06	Exocyst complex component EXO70 OS=Saccharomyces cerevisiae (strain ATCC 204508 / S288c) OX=559292 GN=EXO70 PE=1 SV=1
286	SwissProt	ACS2_KLULA	20	75514	1	1	1	1	0.06	Acetyl-coenzyme A synthetase 2 OS=Kluyveromyces lactis (strain ATCC 8585 / CBS 2359 / DSM 70799 / NBRC 1267 / NRRL Y-1140 / WM37) OX=284590 GN=ACS2 PE=3 SV=2
78	SwissProt	YME1_YEAST	91	82177	1	1	1	1	0.05	Mitochondrial inner membrane i-AAA protease supercomplex subunit YME1 OS=Saccharomyces cerevisiae (strain ATCC 204508 / S288c) OX=559292 GN=YME1 PE=1 SV=1
104	SwissProt	SEC23_CANAL	64	86314	1	1	1	1	0.05	Protein transport protein SEC23 OS=Candida albicans (strain SC5314 / ATCC MYA-2876) OX=237561 GN=SEC23 PE=3 SV=2
156	SwissProt	EIS1_YEAS1	47	93444	1	1	1	1	0.05	Eisosome protein 1 OS=Saccharomyces cerevisiae (strain RM11-1a) OX=285006 GN=EIS1 PE=3 SV=1
186	SwissProt	DEF1_ZYGRC	37	83178	1	1	1	1	0.05	RNA polymerase II degradation factor 1 OS=Zygosaccharomyces rouxii (strain ATCC 2623 / CBS 732 / NBRC 1130 / NCYC 568 / NRRL Y-229) OX=559307 GN=DEF1 PE=3 SV=1
222	SwissProt	BGLD_ASPNC	31	81030	2	2	1	1	0.05	Probable beta-glucosidase D OS=Aspergillus niger (strain ATCC MYA-4892 / CBS 513.88 / FGSC A1513) OX=425011 GN=bglD PE=3 SV=2
230	SwissProt	SEC23_ASHGO	31	84795	1	1	1	1	0.05	Protein transport protein SEC23 OS=Ashbya gossypii (strain ATCC 10895 / CBS 109.51 / FGSC 9923 / NRRL Y-1056) OX=284811 GN=SEC23 PE=3 SV=1
243	SwissProt	PABP_COCIM	28	83084	1	1	1	1	0.05	Polyadenylate-binding protein, cytoplasmic and nuclear OS=Coccidioides immitis (strain RS) OX=246410 GN=PAB1 PE=3 SV=1
251	SwissProt	METE_CANAL	27	85763	1	1	1	1	0.05	5-methyltetrahydropteroyltriglutamate--homocysteine methyltransferase OS=Candida albicans (strain SC5314 / ATCC MYA-2876) OX=237561 GN=MET6 PE=1 SV=2
264	SwissProt	RRF2M_PICST	25	94740	1	1	1	1	0.05	Ribosome-releasing factor 2, mitochondrial OS=Scheffersomyces stipitis (strain ATCC 58785 / CBS 6054 / NBRC 10063 / NRRL Y-11545) OX=322104 GN=MEF2 PE=3 SV=2
289	SwissProt	SLX4_AJEDR	18	93608	1	1	1	1	0.05	Structure-specific endonuclease subunit SLX4 OS=Ajellomyces dermatitidis (strain ER-3 / ATCC MYA-2586) OX=559297 GN=SLX4 PE=3 SV=1
296	SwissProt	PMIP_YARLI	17	87916	1	1	1	1	0.05	Mitochondrial intermediate peptidase OS=Yarrowia lipolytica (strain CLIB 122 / E 150) OX=284591 GN=OCT1 PE=3 SV=1
142	SwissProt	SP110_YEAS1	52	111885	2	2	1	1	0.04	Spindle pole body component 110 OS=Saccharomyces cerevisiae (strain RM11-1a) OX=285006 GN=SPC110 PE=3 SV=1
158	SwissProt	NTE1_CANGA	46	193589	4	4	2	2	0.04	Lysophospholipase NTE1 OS=Candida glabrata (strain ATCC 2001 / BCRC 20586 / JCM 3761 / NBRC 0622 / NRRL Y-65 / CBS 138) OX=284593 GN=NTE1 PE=3 SV=1
162	SwissProt	RPN2_YEAST	43	104623	1	1	1	1	0.04	26S proteasome regulatory subunit RPN2 OS=Saccharomyces cerevisiae (strain ATCC 204508 / S288c) OX=559292 GN=RPN2 PE=1 SV=4
196	SwissProt	SPT5_ASHGO	36	103860	1	1	1	1	0.04	Transcription elongation factor SPT5 OS=Ashbya gossypii (strain ATCC 10895 / CBS 109.51 / FGSC 9923 / NRRL Y-1056) OX=284811 GN=SPT5 PE=3 SV=2
225	SwissProt	SP110_ASHGO	31	101417	1	1	1	1	0.04	Spindle pole body component 110 OS=Ashbya gossypii (strain ATCC 10895 / CBS 109.51 / FGSC 9923 / NRRL Y-1056) OX=284811 GN=SPC110 PE=3 SV=1
227	SwissProt	C1TM_YEAST	31	106607	1	1	1	1	0.04	C-1-tetrahydrofolate synthase, mitochondrial OS=Saccharomyces cerevisiae (strain ATCC 204508 / S288c) OX=559292 GN=MIS1 PE=1 SV=1
232	SwissProt	IF4F1_YEAST	30	107264	1	1	1	1	0.04	Eukaryotic initiation factor 4F subunit p150 OS=Saccharomyces cerevisiae (strain ATCC 204508 / S288c) OX=559292 GN=TIF4631 PE=1 SV=2
235	SwissProt	C1TC_YEAST	30	102540	1	1	1	1	0.04	C-1-tetrahydrofolate synthase, cytoplasmic OS=Saccharomyces cerevisiae (strain ATCC 204508 / S288c) OX=559292 GN=ADE3 PE=1 SV=1
237	SwissProt	UBP4_VANPO	29	101023	2	2	1	1	0.04	Ubiquitin carboxyl-terminal hydrolase 4 OS=Vanderwaltozyma polyspora (strain ATCC 22028 / DSM 70294 / BCRC 21397 / CBS 2163 / NBRC 10782 / NRRL Y-8283 / UCD 57-17) OX=436907 GN=DOA4 PE=3 SV=1
278	SwissProt	PHSG_YEAST	22	103496	1	1	1	1	0.04	Glycogen phosphorylase OS=Saccharomyces cerevisiae (strain ATCC 204508 / S288c) OX=559292 GN=GPH1 PE=1 SV=4
294	SwissProt	HIR1_CANAL	18	103046	1	1	1	1	0.04	Protein HIR1 OS=Candida albicans (strain SC5314 / ATCC MYA-2876) OX=237561 GN=HIR1 PE=3 SV=2
307	SwissProt	ENV11_YEAST	15	98846	1	1	1	1	0.04	Late endosome and vacuole interface protein 11 OS=Saccharomyces cerevisiae (strain ATCC 204508 / S288c) OX=559292 GN=ENV11 PE=1 SV=1
314	SwissProt	SEA4_YEAST	14	118873	1	1	1	1	0.04	SEH-associated protein 4 OS=Saccharomyces cerevisiae (strain ATCC 204508 / S288c) OX=559292 GN=SEA4 PE=1 SV=2
103	SwissProt	BBC1_YEAST	65	128218	1	1	1	1	0.03	Myosin tail region-interacting protein MTI1 OS=Saccharomyces cerevisiae (strain ATCC 204508 / S288c) OX=559292 GN=BBC1 PE=1 SV=2
160	SwissProt	SEC31_MAGO7	45	135735	2	2	1	1	0.03	Protein transport protein SEC31 OS=Magnaporthe oryzae (strain 70-15 / ATCC MYA-4617 / FGSC 8958) OX=242507 GN=SEC31 PE=3 SV=1
182	SwissProt	TFC3_YEAST	38	132426	1	1	1	1	0.03	Transcription factor tau 138 kDa subunit OS=Saccharomyces cerevisiae (strain ATCC 204508 / S288c) OX=559292 GN=TFC3 PE=1 SV=1
190	SwissProt	ATG11_PICAN	36	149632	1	1	1	1	0.03	Autophagy-related protein 11 OS=Pichia angusta OX=870730 GN=ATG11 PE=3 SV=1
246	SwissProt	SNF21_SCHPO	28	140629	1	1	1	1	0.03	Chromatin structure-remodeling complex subunit snf21 OS=Schizosaccharomyces pombe (strain 972 / ATCC 24843) OX=284812 GN=snf21 PE=1 SV=1
281	SwissProt	MDR_STABO	21	142826	1	1	1	1	0.03	Sophorolipid transporter OS=Starmerella bombicola OX=75736 GN=mdr PE=1 SV=1
285	SwissProt	MPH1_DEBHA	20	125831	1	1	1	1	0.03	ATP-dependent DNA helicase MPH1 OS=Debaryomyces hansenii (strain ATCC 36239 / CBS 767 / BCRC 21394 / JCM 1990 / NBRC 0083 / IGC 2968) OX=284592 GN=MPH1 PE=3 SV=2
290	SwissProt	SMC1_YEAST	18	141536	1	1	1	1	0.03	Structural maintenance of chromosomes protein 1 OS=Saccharomyces cerevisiae (strain ATCC 204508 / S288c) OX=559292 GN=SMC1 PE=1 SV=1
301	SwissProt	PAN2_NEUCR	16	144871	1	1	1	1	0.03	PAN2-PAN3 deadenylation complex catalytic subunit pan2 OS=Neurospora crassa (strain ATCC 24698 / 74-OR23-1A / CBS 708.71 / DSM 1257 / FGSC 987) OX=367110 GN=par-1 PE=1 SV=2
120	SwissProt	PHQB_PENFE	59	271517	6	6	1	1	0.02	Nonribisomal peptide synthase phqB OS=Penicillium fellutanum OX=70095 GN=phqB PE=1 SV=1
129	SwissProt	UTP10_CRYNB	55	222052	3	3	1	1	0.02	U3 small nucleolar RNA-associated protein 10 OS=Cryptococcus neoformans var. neoformans serotype D (strain B-3501A) OX=283643 GN=UTP10 PE=3 SV=1
161	SwissProt	FAS1_CANAX	44	228744	1	1	1	1	0.02	Fatty acid synthase subunit beta OS=Candida albicans OX=5476 GN=FAS1 PE=1 SV=1
200	SwissProt	ATRF_ASPFN	35	173022	1	1	1	1	0.02	ABC multidrug transporter atrF OS=Aspergillus flavus (strain ATCC 200026 / FGSC A1120 / IAM 13836 / NRRL 3357 / JCM 12722 / SRRC 167) OX=332952 GN=atrF PE=1 SV=2
207	SwissProt	PREU3_PREIS	34	278456	1	1	1	1	0.02	Non-reducing polyketide synthase Preu3 OS=Preussia isomera OX=325670 GN=Preu3 PE=1 SV=1
210	SwissProt	ALT5_ALTSO	33	279172	1	1	1	1	0.02	Highly reducing polyketide synthase alt5 OS=Alternaria solani OX=48100 GN=alt5 PE=1 SV=1
249	SwissProt	DPOE_KLULA	28	253668	1	1	1	1	0.02	DNA polymerase epsilon catalytic subunit A OS=Kluyveromyces lactis (strain ATCC 8585 / CBS 2359 / DSM 70799 / NBRC 1267 / NRRL Y-1140 / WM37) OX=284590 GN=POL2 PE=3 SV=1
268	SwissProt	Y4A0_ENCCU	24	194876	1	1	1	1	0.02	Probable myosin heavy chain ECU04_1000 OS=Encephalitozoon cuniculi (strain GB-M1) OX=284813 GN=ECU04_1000 PE=1 SV=2
274	SwissProt	MYO2A_NAUCC	22	180176	1	1	1	1	0.02	Myosin-2A OS=Naumovozyma castellii (strain ATCC 76901 / BCRC 22586 / CBS 4309 / NBRC 1992 / NRRL Y-12630) OX=1064592 GN=MYO2A PE=3 SV=2
180	SwissProt	ATM_CANAL	38	330038	2	2	1	1	0.01	Serine/threonine-protein kinase TEL1 OS=Candida albicans (strain SC5314 / ATCC MYA-2876) OX=237561 GN=TEL1 PE=3 SV=2
215	SwissProt	TOM1_ASHGO	32	373992	2	2	1	1	0.01	Probable E3 ubiquitin-protein ligase TOM1 OS=Ashbya gossypii (strain ATCC 10895 / CBS 109.51 / FGSC 9923 / NRRL Y-1056) OX=284811 GN=TOM1 PE=3 SV=2
310	SwissProt	ATM_GIBZE	15	329908	1	1	1	1	0.01	Serine/threonine-protein kinase TEL1 OS=Gibberella zeae (strain ATCC MYA-4620 / CBS 123657 / FGSC 9075 / NRRL 31084 / PH-1) OX=229533 GN=TEL1 PE=3 SV=2
231	SwissProt	W4932_FUSPC	30	982244	1	1	1	1	0	Nonribosomal peptide synthetase 32 OS=Fusarium pseudograminearum (strain CS3096) OX=1028729 GN=NRPS32 PE=3 SV=1
