# Supplementary material for: Non-Saccharomyces yeast derivatives: Characterization of novel potential bio-adjuvants for the winemaking process
Source: Curr Res Food Sci. 2024 May 22;8:100774. doi: 10.1016/j.crfs.2024.100774 (PMC11153934; doi:10.1016/j.crfs.2024.100774)
Supplement: Multimedia component 6 [file mmc6.xlsx]

## Sheet: LT
Column4	Column5	Column6	Column10	Column11	Column12
Accession	Score	Mass	Num. of significant sequences	emPAI	Description
A0A4Q4X6P9_9PEZI	901	104387	21	2.11	Clp R domain-containing protein, ATP-binding OS=Monosporascus sp. 5C6A
ACT_THELA	454	41837	12	1.94	Actin OS=Thermomyces lanuginosus OX=5541 PE=3 SV=1
ACT1_PNECA	318	42162	7	0.86	Actin-1 OS=Pneumocystis carinii OX=4754 PE=2 SV=1
HSP71_CANAL	158	70452	4	0.24	Heat shock protein SSA1 OS=Candida albicans (strain SC5314 / ATCC MYA-2876) OX=237561 GN=SSA1 PE=1 SV=2
HSP70_EMENI	138	70045	4	0.24	Heat shock 70 kDa protein OS=Emericella nidulans (strain FGSC A4 / ATCC 38163 / CBS 112.46 / NRRL 194 / M139) OX=227321 GN=hsp70 PE=1 SV=1
SSB1_ASHGO	77	66383	2	0.12	Ribosome-associated molecular chaperone SSB1 OS=Ashbya gossypii (strain ATCC 10895 / CBS 109.51 / FGSC 9923 / NRRL Y-1056) OX=284811 GN=SSB1 PE=3 SV=3
PIR1_YEAS1	129	34845	2	0.24	Cell wall mannoprotein PIR1 OS=Saccharomyces cerevisiae (strain RM11-1a) OX=285006 GN=PIR1 PE=3 SV=1
EF1A_BLAAD	125	50426	3	0.35	Elongation factor 1-alpha OS=Blastobotrys adeninivorans OX=409370 GN=TEF PE=3 SV=1
ATPA_KLULA	82	59124	3	0.21	ATP synthase subunit alpha, mitochondrial OS=Kluyveromyces lactis (strain ATCC 8585 / CBS 2359 / DSM 70799 / NBRC 1267 / NRRL Y-1140 / WM37) OX=284590 GN=ATP1 PE=1 SV=1
CYC_THELA	78	12182	4	2.30	Cytochrome c OS=Thermomyces lanuginosus OX=5541 PE=1 SV=1
ALF_KLULA	64	39746	1	0.10	Fructose-bisphosphate aldolase OS=Kluyveromyces lactis (strain ATCC 8585 / CBS 2359 / DSM 70799 / NBRC 1267 / NRRL Y-1140 / WM37) OX=284590 GN=FBA1 PE=3 SV=2
HSP7Q_YEAST	58	72377	1	0.11	Iron-sulfur cluster biogenesis chaperone, mitochondrial OS=Saccharomyces cerevisiae (strain ATCC 204508 / S288c) OX=559292 GN=SSQ1 PE=1 SV=1
G3P1_KLULA	56	35416	1	0.11	Glyceraldehyde-3-phosphate dehydrogenase 1 OS=Kluyveromyces lactis (strain ATCC 8585 / CBS 2359 / DSM 70799 / NBRC 1267 / NRRL Y-1140 / WM37) OX=284590 GN=GAP1 PE=1 SV=1

## Sheet: MP
Column4	Column5	Column6	Column10	Column11	Column12
Accession	Score	Mass	Num. of significant sequences	emPAI	Description
A0A4Q4X6P9_9PEZI	897	104387	44	2.27	Clp R domain-containing protein, ATP-binding OS=Monosporascus sp. 5C6A
G3P_DEBHA	256	35926	6	1.07	Glyceraldehyde-3-phosphate dehydrogenase OS=Debaryomyces hansenii (strain ATCC 36239 / CBS 767 / BCRC 21394 / JCM 1990 / NBRC 0083 / IGC 2968) OX=284592 GN=GPD PE=3 SV=1
PGK_YEAST	236	44768	7	0.80	Phosphoglycerate kinase OS=Saccharomyces cerevisiae (strain ATCC 204508 / S288c) OX=559292 GN=PGK1 PE=1 SV=2
ENO_KLULA	180	46546	5	0.50	Enolase OS=Kluyveromyces lactis (strain ATCC 8585 / CBS 2359 / DSM 70799 / NBRC 1267 / NRRL Y-1140 / WM37) OX=284590 GN=ENO PE=3 SV=1
SODC_YEAST	136	15959	3	1.00	Superoxide dismutase [Cu-Zn] OS=Saccharomyces cerevisiae (strain ATCC 204508 / S288c) OX=559292 GN=SOD1 PE=1 SV=2
ACT_THELA	131	41837	6	0.71	Actin OS=Thermomyces lanuginosus OX=5541 PE=3 SV=1
NPC2_YEAST	124	19279	3	0.78	Phosphatidylglycerol/phosphatidylinositol transfer protein OS=Saccharomyces cerevisiae (strain ATCC 204508 / S288c) OX=559292 GN=NPC2 PE=1 SV=1
EF1A1_CANAL	106	50436	3	0.25	Elongation factor 1-alpha 1 OS=Candida albicans (strain SC5314 / ATCC MYA-2876) OX=237561 GN=TEF1 PE=3 SV=1
CYC1_YEAST	103	12345	5	3.40	Cytochrome c isoform 1 OS=Saccharomyces cerevisiae (strain ATCC 204508 / S288c) OX=559292 GN=CYC1 PE=1 SV=2
ATPB_KLULA	89	54035	2	0.15	ATP synthase subunit beta, mitochondrial OS=Kluyveromyces lactis (strain ATCC 8585 / CBS 2359 / DSM 70799 / NBRC 1267 / NRRL Y-1140 / WM37) OX=284590 GN=ATP2 PE=3 SV=2
HSP98_NEUCR	78	103346	2	0.08	Heat shock protein hsp98 OS=Neurospora crassa (strain ATCC 24698 / 74-OR23-1A / CBS 708.71 / DSM 1257 / FGSC 987) OX=367110 GN=hsp98 PE=1 SV=2
ATPA_KLULA	64	59124	3	0.21	ATP synthase subunit alpha, mitochondrial OS=Kluyveromyces lactis (strain ATCC 8585 / CBS 2359 / DSM 70799 / NBRC 1267 / NRRL Y-1140 / WM37) OX=284590 GN=ATP1 PE=1 SV=1
ATPA_NEUCR	40	59713	2	0.13	ATP synthase subunit alpha, mitochondrial OS=Neurospora crassa (strain ATCC 24698 / 74-OR23-1A / CBS 708.71 / DSM 1257 / FGSC 987) OX=367110 GN=atp-1 PE=3 SV=1
PIR1_YEAS1	54	34845	2	0.11	Cell wall mannoprotein PIR1 OS=Saccharomyces cerevisiae (strain RM11-1a) OX=285006 GN=PIR1 PE=3 SV=1

## Sheet: SC
Column4	Column5	Column6	Column10	Column11	Column12
Accession	Score	Mass	Num. of significant sequences	emPAI	Description
A0A4Q4X6P9_9PEZI	677	104387	18	1.38	Clp R domain-containing protein, ATP-binding OS=Monosporascus sp. 5C6A
YGP1_YEAST	324	37419	3	0.49	Protein YGP1 OS=Saccharomyces cerevisiae (strain ATCC 204508 / S288c) OX=559292 GN=YGP1 PE=1 SV=2
PPA3_YEAST	170	53199	6	0.64	Constitutive acid phosphatase OS=Saccharomyces cerevisiae (strain ATCC 204508 / S288c) OX=559292 GN=PHO3 PE=1 SV=2
HS150_YEAS1	163	36969	3	0.50	Cell wall mannoprotein HSP150 OS=Saccharomyces cerevisiae (strain RM11-1a) OX=285006 GN=HSP150 PE=3 SV=1
EF1A_BLAAD	133	50426	3	0.35	Elongation factor 1-alpha OS=Blastobotrys adeninivorans OX=409370 GN=TEF PE=3 SV=1
ACT_THELA	130	41837	6	0.71	Actin OS=Thermomyces lanuginosus OX=5541 PE=3 SV=1
ENO2_YEAST	123	46942	6	0.75	Enolase 2 OS=Saccharomyces cerevisiae (strain ATCC 204508 / S288c) OX=559292 GN=ENO2 PE=1 SV=2
ENO1_YEAST	98	46844	6	0.62	Enolase 1 OS=Saccharomyces cerevisiae (strain ATCC 204508 / S288c) OX=559292 GN=ENO1 PE=1 SV=3
G3P2_YEAST	115	35938	4	0.87	Glyceraldehyde-3-phosphate dehydrogenase 2 OS=Saccharomyces cerevisiae (strain ATCC 204508 / S288c) OX=559292 GN=TDH2 PE=1 SV=3
CYC1_YEAST	107	12345	5	3.40	Cytochrome c isoform 1 OS=Saccharomyces cerevisiae (strain ATCC 204508 / S288c) OX=559292 GN=CYC1 PE=1 SV=2
SODC_CANGA	99	15854	2	0.26	Superoxide dismutase [Cu-Zn] OS=Candida glabrata (strain ATCC 2001 / BCRC 20586 / JCM 3761 / NBRC 0622 / NRRL Y-65 / CBS 138) OX=284593 GN=SOD1 PE=3 SV=3
PGK_YEAST	96	44768	3	0.29	Phosphoglycerate kinase OS=Saccharomyces cerevisiae (strain ATCC 204508 / S288c) OX=559292 GN=PGK1 PE=1 SV=2
ATPB_KLULA	83	54035	2	0.07	ATP synthase subunit beta, mitochondrial OS=Kluyveromyces lactis (strain ATCC 8585 / CBS 2359 / DSM 70799 / NBRC 1267 / NRRL Y-1140 / WM37) OX=284590 GN=ATP2 PE=3 SV=2
ALF_YEAST	60	39881	2	0.10	Fructose-bisphosphate aldolase OS=Saccharomyces cerevisiae (strain ATCC 204508 / S288c) OX=559292 GN=FBA1 PE=1 SV=3
HSP71_CANAL	56	70452	3	0.17	Heat shock protein SSA1 OS=Candida albicans (strain SC5314 / ATCC MYA-2876) OX=237561 GN=SSA1 PE=1 SV=2

## Sheet: SL
Column4	Column5	Column6	Column10	Column11	Column12
Accession	Score	Mass	Num. of significant sequences	emPAI	Description
A0A4Q4X6P9_9PEZI	911	104387	14	2.05	Clp R domain-containing protein, ATP-binding OS=Monosporascus sp. 5C6A
ACT_THELA	850	41837	15	4.50	Actin OS=Thermomyces lanuginosus OX=5541 PE=3 SV=1
HSP74_YEAST	344	69723	9	0.81	Heat shock protein SSA4 OS=Saccharomyces cerevisiae (strain ATCC 204508 / S288c) OX=559292 GN=SSA4 PE=1 SV=3
HSP71_CRYNB	221	69538	6	0.46	Transcriptional coregulator SSA1 OS=Cryptococcus neoformans var. neoformans serotype D (strain B-3501A) OX=283643 GN=SSA1 PE=1 SV=1
HSP70_EMENI	208	70045	5	0.38	Heat shock 70 kDa protein OS=Emericella nidulans (strain FGSC A4 / ATCC 38163 / CBS 112.46 / NRRL 194 / M139) OX=227321 GN=hsp70 PE=1 SV=1
SSB1_CANGA	101	66470	4	0.25	Ribosome-associated molecular chaperone SSB OS=Candida glabrata (strain ATCC 2001 / BCRC 20586 / JCM 3761 / NBRC 0622 / NRRL Y-65 / CBS 138) OX=284593 GN=SSB1 PE=3 SV=3
BIP_SCHPO	100	73239	3	0.17	Endoplasmic reticulum chaperone BiP OS=Schizosaccharomyces pombe (strain 972 / ATCC 24843) OX=284812 GN=bip1 PE=3 SV=2
HSP70_TRIRU	42	70861	3	0.17	Heat shock 70 kDa protein OS=Trichophyton rubrum OX=5551 GN=HSP70 PE=2 SV=1
BIP1_USTMA	39	71113	2	0.11	Endoplasmic reticulum chaperone BIP1 OS=Ustilago maydis (strain 521 / FGSC 9021) OX=237631 GN=BIP1 PE=1 SV=1
SSB1_SCHPO	19	67449	1	0.06	Ribosome-associated molecular chaperone sks2 OS=Schizosaccharomyces pombe (strain 972 / ATCC 24843) OX=284812 GN=sks2 PE=1 SV=2
ENO_ASHGO	254	46660	4	0.38	Enolase OS=Ashbya gossypii (strain ATCC 10895 / CBS 109.51 / FGSC 9923 / NRRL Y-1056) OX=284811 GN=ENO PE=3 SV=1
P0CT53	231	50085	6	0.82	Elongation factor 1-alpha-A OS=Schizosaccharomyces pombe (strain 972 / ATCC 24843) OX=284812 GN=tef101 PE=1 SV=1
G3P_DEBHA	172	35926	4	0.68	Glyceraldehyde-3-phosphate dehydrogenase OS=Debaryomyces hansenii (strain ATCC 36239 / CBS 767 / BCRC 21394 / JCM 1990 / NBRC 0083 / IGC 2968) OX=284592 GN=GPD PE=3 SV=1
TBB1_SUIBO	200	50400	5	0.45	Tubulin beta-1 chain OS=Suillus bovinus OX=48563 GN=TUBB1 PE=3 SV=1
H4_AGABI	151	11359	4	2.62	Histone H4 OS=Agaricus bisporus OX=5341 GN=hhfA PE=3 SV=2
ATPA_SCHPO	125	58893	4	0.29	ATP synthase subunit alpha, mitochondrial OS=Schizosaccharomyces pombe (strain 972 / ATCC 24843) OX=284812 GN=atp1 PE=3 SV=1
EF2_SCHPO	101	93799	2	0.08	Elongation factor 2 OS=Schizosaccharomyces pombe (strain 972 / ATCC 24843) OX=284812 GN=eft201 PE=1 SV=2
ATPB_KLULA	111	54035	3	0.23	ATP synthase subunit beta, mitochondrial OS=Kluyveromyces lactis (strain ATCC 8585 / CBS 2359 / DSM 70799 / NBRC 1267 / NRRL Y-1140 / WM37) OX=284590 GN=ATP2 PE=3 SV=2
CALM_BLAEM	103	16772	3	0.94	Calmodulin OS=Blastocladiella emersonii OX=4808 GN=CMD1 PE=3 SV=3
PIR1_YEAS1	103	34845	2	0.24	Cell wall mannoprotein PIR1 OS=Saccharomyces cerevisiae (strain RM11-1a) OX=285006 GN=PIR1 PE=3 SV=1
P0C016	101	17475	2	0.53	Ubiquitin-40S ribosomal protein S27a OS=Schizosaccharomyces pombe (strain 972 / ATCC 24843) OX=284812 GN=ubi3 PE=1 SV=2
H3_CRYNB	79	15600	3	1.03	Histone H3 OS=Cryptococcus neoformans var. neoformans serotype D (strain B-3501A) OX=283643 GN=HHT1 PE=3 SV=1
HSP60_YEAST	71	60999	3	0.20	Heat shock protein 60, mitochondrial OS=Saccharomyces cerevisiae (strain ATCC 204508 / S288c) OX=559292 GN=HSP60 PE=1 SV=1
HSP90_SCHPO	67	80717	3	0.15	Heat shock protein 90 homolog OS=Schizosaccharomyces pombe (strain 972 / ATCC 24843) OX=284812 GN=swo1 PE=1 SV=2
BMH1_YEAST	67	30187	3	0.45	Protein BMH1 OS=Saccharomyces cerevisiae (strain ATCC 204508 / S288c) OX=559292 GN=BMH1 PE=1 SV=4
ADH2_KLULA	49	37531	2	0.22	Alcohol dehydrogenase 2 OS=Kluyveromyces lactis (strain ATCC 8585 / CBS 2359 / DSM 70799 / NBRC 1267 / NRRL Y-1140 / WM37) OX=284590 GN=ADH2 PE=3 SV=2

## Sheet: TD
Column4	Column5	Column6	Column10	Column11	Column12
Accession	Score	Mass	Num. of significant sequences	emPAI	Description
A0A4Q4X6P9_9PEZI	755	104387	15	1.58	Clp R domain-containing protein, ATP-binding OS=Monosporascus sp. 5C6A
ENO_KLULA	140	46546	3	0.27	Enolase OS=Kluyveromyces lactis (strain ATCC 8585 / CBS 2359 / DSM 70799 / NBRC 1267 / NRRL Y-1140 / WM37) OX=284590 GN=ENO PE=3 SV=1
G3P1_YEAST	128	35842	3	0.52	Glyceraldehyde-3-phosphate dehydrogenase 1 OS=Saccharomyces cerevisiae (strain ATCC 204508 / S288c) OX=559292 GN=TDH1 PE=1 SV=3
ACT_THELA	111	41837	6	0.71	Actin OS=Thermomyces lanuginosus OX=5541 PE=3 SV=1
PGK_DEBHA	101	44644	3	0.29	Phosphoglycerate kinase OS=Debaryomyces hansenii (strain ATCC 36239 / CBS 767 / BCRC 21394 / JCM 1990 / NBRC 0083 / IGC 2968) OX=284592 GN=PGK1 PE=3 SV=1
SODC_CANGA	95	15854	2	0.26	Superoxide dismutase [Cu-Zn] OS=Candida glabrata (strain ATCC 2001 / BCRC 20586 / JCM 3761 / NBRC 0622 / NRRL Y-65 / CBS 138) OX=284593 GN=SOD1 PE=3 SV=3
KPYK_NAUCC	88	54713	2	0.15	Pyruvate kinase OS=Naumovozyma castellii (strain ATCC 76901 / BCRC 22586 / CBS 4309 / NBRC 1992 / NRRL Y-12630) OX=1064592 GN=PYK1 PE=3 SV=1
ALF_KLULA	75	39746	2	0.10	Fructose-bisphosphate aldolase OS=Kluyveromyces lactis (strain ATCC 8585 / CBS 2359 / DSM 70799 / NBRC 1267 / NRRL Y-1140 / WM37) OX=284590 GN=FBA1 PE=3 SV=2
PDC_HANUV	69	61203	2	0.06	Pyruvate decarboxylase OS=Hanseniaspora uvarum OX=29833 GN=PDC PE=3 SV=1
P0CT53	65	50085	2	0.16	Elongation factor 1-alpha-A OS=Schizosaccharomyces pombe (strain 972 / ATCC 24843) OX=284812 GN=tef101 PE=1 SV=1
ATPB_KLULA	64	54035	2	0.07	ATP synthase subunit beta, mitochondrial OS=Kluyveromyces lactis (strain ATCC 8585 / CBS 2359 / DSM 70799 / NBRC 1267 / NRRL Y-1140 / WM37) OX=284590 GN=ATP2 PE=3 SV=2
HSP7Q_YEAST	60	72377	2	0.11	Iron-sulfur cluster biogenesis chaperone, mitochondrial OS=Saccharomyces cerevisiae (strain ATCC 204508 / S288c) OX=559292 GN=SSQ1 PE=1 SV=1
HSP98_NEUCR	52	103346	2	0.08	Heat shock protein hsp98 OS=Neurospora crassa (strain ATCC 24698 / 74-OR23-1A / CBS 708.71 / DSM 1257 / FGSC 987) OX=367110 GN=hsp98 PE=1 SV=2

## Sheet: ZF
Column4	Column5	Column6	Column10	Column11	Column12
Accession	Score	Mass	Num. of significant sequences	emPAI	Description
A0A4Q4X6P9_9PEZI	881	104387	18	1.47	Clp R domain-containing protein, ATP-binding OS=Monosporascus sp. 5C6A
PIR1_YEAS1	145	34845	2	0.38	Cell wall mannoprotein PIR1 OS=Saccharomyces cerevisiae (strain RM11-1a) OX=285006 GN=PIR1 PE=3 SV=1
P0CT53	94	50085	3	0.25	Elongation factor 1-alpha-A OS=Schizosaccharomyces pombe (strain 972 / ATCC 24843) OX=284812 GN=tef101 PE=1 SV=1
EF1A1_CANAL	72	50436	3	0.25	Elongation factor 1-alpha 1 OS=Candida albicans (strain SC5314 / ATCC MYA-2876) OX=237561 GN=TEF1 PE=3 SV=1
ACTG_ACRCH	82	41809	3	0.31	Actin, gamma OS=Acremonium chrysogenum OX=5044 GN=ACT PE=3 SV=1
PGK_YEAST	79	44768	3	0.29	Phosphoglycerate kinase OS=Saccharomyces cerevisiae (strain ATCC 204508 / S288c) OX=559292 GN=PGK1 PE=1 SV=2
HSP98_NEUCR	70	103346	2	0.08	Heat shock protein hsp98 OS=Neurospora crassa (strain ATCC 24698 / 74-OR23-1A / CBS 708.71 / DSM 1257 / FGSC 987) OX=367110 GN=hsp98 PE=1 SV=2
ATPB_KLULA	69	54035	2	0.07	ATP synthase subunit beta, mitochondrial OS=Kluyveromyces lactis (strain ATCC 8585 / CBS 2359 / DSM 70799 / NBRC 1267 / NRRL Y-1140 / WM37) OX=284590 GN=ATP2 PE=3 SV=2
HSP7Q_YEAST	68	72377	2	0.11	Iron-sulfur cluster biogenesis chaperone, mitochondrial OS=Saccharomyces cerevisiae (strain ATCC 204508 / S288c) OX=559292 GN=SSQ1 PE=1 SV=1
SODC_CANGA	62	15854	2	0.26	Superoxide dismutase [Cu-Zn] OS=Candida glabrata (strain ATCC 2001 / BCRC 20586 / JCM 3761 / NBRC 0622 / NRRL Y-65 / CBS 138) OX=284593 GN=SOD1 PE=3 SV=3
G3P1_KLULA	57	35416	2	0.24	Glyceraldehyde-3-phosphate dehydrogenase 1 OS=Kluyveromyces lactis (strain ATCC 8585 / CBS 2359 / DSM 70799 / NBRC 1267 / NRRL Y-1140 / WM37) OX=284590 GN=GAP1 PE=1 SV=1
ENO2_CANGA	52	46767	2	0.08	Enolase 2 OS=Candida glabrata (strain ATCC 2001 / BCRC 20586 / JCM 3761 / NBRC 0622 / NRRL Y-65 / CBS 138) OX=284593 GN=ENO2 PE=3 SV=1
CYC_ASPNG	40	12061	2	0.83	Cytochrome c OS=Aspergillus niger OX=5061 GN=cycA PE=1 SV=1
